# Supplementary material for: Crystal structure and Hirshfeld surface analysis of (E)-3-[(4-methyl­benzyl­idene)amino]-5-phenylthiazolidin-2-iminium bromide N,N-di­methyl­formamide monosolvate
Source: Acta Crystallogr E Crystallogr Commun. 2020 Sep 30;76(Pt 10):1694–8. doi: 10.1107/S2056989020012712 (PMC7534233; doi:10.1107/S2056989020012712)
Supplement: Supplementary file 1 [file e-76-01694-sup1.cif]

##############################################################################
#                                                                            #
# This CIF contains the data in a paper accepted for publication in          #
# Acta Crystallographica Section E. It conforms to the requirements of       #
# Notes for Authors for Acta Crystallographica Section E, and has been       #
# peer reviewed under the auspices of the IUCr Commission on Journals.       #
#                                                                            #
# Full details of the Crystallographic Information File format               #
# are given in the paper "The Crystallographic Information File (CIF):       #
# a New Standard Archive File for Crystallography" by S. R. Hall, F. H.      #
# Allen and I. D. Brown [Acta Cryst. (1991), A47, 655-685].                  #
#                                                                            #
# The current version of the core CIF dictionary is obtainable from          #
# ftp://ftp.iucr.org/pub/cif_core.dic.                                       #
#                                                                            #
# Software is freely available for graphical display of the structure(s)     #
# in this CIF. For information consult the CIF software page                 #
# http://www.iucr.org/resources/cif/software.                                #
#                                                                            #
# This file may be used for bona fide research purposes within the           #
# scientific community so long as proper attribution is given to the journal # 
# article from which it was obtained.                                        #
#                                                                            #
##############################################################################
data_I
_audit_creation_method     'SHELXL-2018/3'
_journal_date_recd_electronic     2020-08-31
_journal_date_accepted     2020-09-18
_journal_name_full     'Acta Crystallographica, Section E'
_journal_year     2020
_journal_volume     76
_journal_issue     10
_journal_page_first     1694
_journal_page_last     1698
_journal_paper_category     GO
_journal_paper_doi     10.1107/S2056989020012712
_journal_coeditor_code     JY2001
_publ_contact_author_name
;
Anzurat A. Akobirshoeva
;
_publ_contact_author_address
;
Acad Sci Republ Tadzhikistan,
Kh Yu Yusufbekov Pamir Biol Inst,
1 Kholdorova St, Khorog 736002,
Gbao, Tajikistan
;
_publ_contact_author_email     'anzurat2003@mail.ru'
_publ_contact_author_fax     ?
_publ_contact_author_phone     ?
_publ_section_title
;
Crystal structure and Hirshfeld surface analysis of
(<i>E</i>)-3-[(4-methylbenzylidene)amino]-5-phenyythiazolidin-2-iminium
bromide <i>N</i>,<i>N</i>-dimethylformamide monosolvate
;
_publ_section_title_footnote     .
loop_
    _publ_author_name
    _publ_author_address
    'Gulnara Sh. Duruskari'
;
Organic Chemistry Department,
Baku State University,
Z. Khalilov str. 23, Az,
1148 Baku, Azerbaijan
;
    'Ali N. Khalilov'
;
Organic Chemistry Department,
Baku State University,
Z. Khalilov str. 23, Az,
1148 Baku, Azerbaijan
Department of Physics and Chemistry,
"Composite Materials" Scientific Research Center,
Azerbaijan State Economic University (UNEC),
H. Aliyev str. 135, Az 1063, Baku,
Azerbaijan
;
    'Gunay Z. Mammadova'
;
Organic Chemistry Department,
Baku State University,
Z. Khalilov str. 23, Az,
1148 Baku, Azerbaijan
;
    'Sevim T\"urktekin \,Celikesir'
;
Department of Physics,
Faculty of Sciences,
Erciyes University,
38039 Kayseri,
Turkey
;
    'Akkurt, Mehmet'
;
Department of Physics,
Faculty of Sciences,
Erciyes University,
38039 Kayseri,
Turkey
;
    'Anzurat A. Akobirshoeva'
;
Academy of Science of the  Republic of Tadzhikistan,
Kh. Yu. Yusufbekov Pamir Biology Institute,
1 Kholdorova St, Khorog 736002,
Gbao, Tajikistan
;
    'Abel M. Maharramov'
;
Organic Chemistry Department,
Baku State University,
Z. Khalilov str. 23, Az,
1148 Baku, Azerbaijan
;
_publ_section_synopsis
;
In the crystal, each cation is connected to two anions by N---H... Br hydrogen
bonds, forming an <i>R</i>~4~^2^(8) motif parallel to the (10\=1) plane, while
the <i>N</i>,<i>N</i>-dimethylformamide molecules are linked to the cations by
C---H...O contacts.
;
_chemical_name_systematic
;
(<i>E</i>)-3-[(4-Methylbenzylidene)amino]-5-phenylthiazolidin-2-iminium bromide
<i>N</i>,<i>N</i>-dimethylformamide monosolvate
;
_chemical_name_common     ?
_chemical_formula_moiety     'C17 H18 N3 S +, Br -, C3 H7 N O'
_chemical_formula_sum     'C20 H25 Br N4 O S'
_chemical_formula_iupac     'C17 H18 N3 S +, Br -, C3 H7 N O'
_chemical_formula_weight     449.41
_chemical_melting_point     ?
_space_group_crystal_system     monoclinic
_space_group_name_H-M_alt     'P 21/c'
_space_group_name_Hall     '-P 2ybc'
loop_
    _space_group_symop_operation_xyz
    'x, y, z'
    '-x, y+1/2, -z+1/2'
    '-x, -y, -z'
    'x, -y-1/2, z-1/2'
_cell_length_a     8.4326(6)
_cell_length_b     31.778(2)
_cell_length_c     8.4680(6)
_cell_angle_alpha     90
_cell_angle_beta     110.052(2)
_cell_angle_gamma     90
_cell_volume     2131.6(3)
_cell_formula_units_Z     4
_cell_measurement_reflns_used     7783
_cell_measurement_theta_min     2.56
_cell_measurement_theta_max     25.52
_cell_measurement_temperature     296(2)
_exptl_crystal_description     'plate'
_exptl_crystal_colour     'colourless'
_exptl_crystal_size_max     0.180
_exptl_crystal_size_mid     0.140
_exptl_crystal_size_min     0.100
_exptl_crystal_density_diffrn     1.400
_exptl_crystal_density_meas     ?
_exptl_crystal_density_method     ?
_exptl_crystal_F_000     928
_exptl_absorpt_coefficient_mu     2.043
_exptl_absorpt_correction_type     multi-scan
_exptl_absorpt_process_details
;
(SADABS; Bruker, 2003)
;
_exptl_absorpt_correction_T_min     0.702
_exptl_absorpt_correction_T_max     0.807
_diffrn_ambient_temperature     296(2)
_diffrn_source     ?
_diffrn_radiation_type     MoK\a
_diffrn_radiation_wavelength     0.71073
_diffrn_measurement_device_type     'Bruker APEXII CCD'
_diffrn_measurement_method     '\f and \w scans'
_diffrn_detector_area_resol_mean     ?
_diffrn_reflns_number     29638
_diffrn_reflns_av_R_equivalents     0.0759
_diffrn_reflns_av_unetI/netI     0.0397
_diffrn_reflns_theta_min     2.564
_diffrn_reflns_theta_max     25.661
_diffrn_reflns_theta_full     25.242
_diffrn_measured_fraction_theta_max     0.998
_diffrn_measured_fraction_theta_full     0.999
_diffrn_reflns_limit_h_min     -10
_diffrn_reflns_limit_h_max     10
_diffrn_reflns_limit_k_min     -38
_diffrn_reflns_limit_k_max     38
_diffrn_reflns_limit_l_min     -10
_diffrn_reflns_limit_l_max     10
_refine_special_details     ?
_reflns_number_total     4039
_reflns_number_gt     2873
_reflns_threshold_expression     'I > 2\s(I)'
_refine_ls_structure_factor_coef     Fsqd
_refine_ls_matrix_type     full
_refine_ls_R_factor_all     0.0678
_refine_ls_R_factor_gt     0.0382
_refine_ls_wR_factor_gt     0.0765
_refine_ls_wR_factor_ref     0.0870
_refine_ls_goodness_of_fit_ref     1.028
_refine_ls_restrained_S_all     1.028
_refine_ls_number_reflns     4039
_refine_ls_number_parameters     248
_refine_ls_number_restraints     0
_refine_ls_hydrogen_treatment     constr
_refine_ls_weighting_scheme     calc
_refine_ls_weighting_details
              'w=1/[\s^2^(Fo^2^)+(0.0236P)^2^+1.7903P] where P=(Fo^2^+2Fc^2^)/3'
_atom_sites_solution_hydrogens     mixed
_atom_sites_solution_primary     ?
_atom_sites_solution_secondary     ?
_refine_ls_shift/su_max     0.001
_refine_ls_shift/su_mean     0.000
_refine_diff_density_max     0.433
_refine_diff_density_min     -0.527
_refine_ls_extinction_method     '<i>SHELXL2018/3</i> (Sheldrick, 2015b)'
_refine_ls_extinction_coef     0.0081(7)
_refine_ls_extinction_expression
                                  'Fc^*^=kFc[1+0.001xFc^2^\l^3^/sin(2\q)]^-1/4^'
loop_
    _atom_type_symbol
    _atom_type_description
    _atom_type_scat_dispersion_real
    _atom_type_scat_dispersion_imag
    _atom_type_scat_source
    'C' 'C' 0.0033 0.0016
                         'International Tables Vol C Tables 4.2.6.8 and 6.1.1.4'
    'H' 'H' 0.0000 0.0000
                         'International Tables Vol C Tables 4.2.6.8 and 6.1.1.4'
    'Br' 'Br' -0.2901 2.4595
                         'International Tables Vol C Tables 4.2.6.8 and 6.1.1.4'
    'N' 'N' 0.0061 0.0033
                         'International Tables Vol C Tables 4.2.6.8 and 6.1.1.4'
    'S' 'S' 0.1246 0.1234
                         'International Tables Vol C Tables 4.2.6.8 and 6.1.1.4'
    'O' 'O' 0.0106 0.0060
                         'International Tables Vol C Tables 4.2.6.8 and 6.1.1.4'
_computing_data_collection     'APEX2 (Bruker, 2003)'
_computing_cell_refinement     'SAINT (Bruker, 2003)'
_computing_data_reduction     'SAINT (Bruker, 2003)'
_computing_structure_solution     '<i>SHELXT2014/5</i> (Sheldrick, 2015a)'
_computing_structure_refinement     '<i>SHELXL2018/3</i> (Sheldrick, 2015b)'
_computing_molecular_graphics     'ORTEP-3 for Windows (Farrugia, 2012)'
_computing_publication_material     'PLATON (Spek, 2020)'
loop_
    _atom_site_type_symbol
    _atom_site_label
    _atom_site_fract_x
    _atom_site_fract_y
    _atom_site_fract_z
    _atom_site_U_iso_or_equiv
    _atom_site_adp_type
    _atom_site_calc_flag
    _atom_site_occupancy
    _atom_site_disorder_assembly
    _atom_site_disorder_group
    Br Br1 0.24500(5) 0.44440(2) 0.08820(4) 0.06338(16) Uani d 1 . .
    N N1 0.7272(3) 0.50622(7) 0.4672(3) 0.0454(6) Uani d 1 . .
    N N2 0.8146(3) 0.46878(7) 0.4775(3) 0.0462(6) Uani d 1 . .
    N N3 0.9508(3) 0.48154(8) 0.7609(3) 0.0542(7) Uani d 1 . .
    H H3A 0.869458 0.500223 0.757513 0.065 Uiso d 1 . .
    H H3B 1.029166 0.472122 0.855943 0.065 Uiso d 1 . .
    N N4 0.3431(4) 0.20008(10) 0.3700(4) 0.0690(8) Uani d 1 . .
    O O1 0.4488(4) 0.26513(10) 0.3557(4) 0.0891(8) Uani d 1 . .
    S S1 1.03303(10) 0.41267(2) 0.62732(10) 0.0505(2) Uani d 1 . .
    C C1 0.7900(4) 0.43751(10) 0.3435(4) 0.0535(8) Uani d 1 . .
    H H1A 0.771425 0.451273 0.236395 0.064 Uiso calc 1 . .
    H H1B 0.693711 0.419711 0.333814 0.064 Uiso calc 1 . .
    C C2 0.9532(4) 0.41145(9) 0.3953(4) 0.0478(7) Uani d 1 . .
    H H2A 1.034938 0.425774 0.354929 0.057 Uiso calc 1 . .
    C C3 0.9255(4) 0.45875(9) 0.6271(4) 0.0429(7) Uani d 1 . .
    C C4 0.6040(4) 0.51408(9) 0.3334(4) 0.0487(7) Uani d 1 . .
    H H4A 0.571043 0.494228 0.247559 0.058 Uiso calc 1 . .
    C C5 0.5142(4) 0.55408(9) 0.3137(4) 0.0459(7) Uani d 1 . .
    C C6 0.3893(4) 0.56328(11) 0.1627(4) 0.0628(9) Uani d 1 . .
    H H6A 0.359656 0.543477 0.076567 0.075 Uiso calc 1 . .
    C C7 0.3078(5) 0.60187(12) 0.1387(5) 0.0695(10) Uani d 1 . .
    H H7A 0.223309 0.607480 0.036564 0.083 Uiso calc 1 . .
    C C8 0.3491(4) 0.63205(10) 0.2626(4) 0.0532(8) Uani d 1 . .
    C C9 0.4726(4) 0.62221(10) 0.4137(4) 0.0521(8) Uani d 1 . .
    H H9A 0.502433 0.642090 0.499513 0.063 Uiso calc 1 . .
    C C10 0.5529(4) 0.58380(10) 0.4409(4) 0.0485(7) Uani d 1 . .
    H H10A 0.633347 0.577780 0.545053 0.058 Uiso calc 1 . .
    C C11 0.2619(5) 0.67440(11) 0.2337(5) 0.0770(11) Uani d 1 . .
    H H11A 0.261055 0.685750 0.128290 0.116 Uiso calc 1 . .
    H H11B 0.321407 0.693239 0.322952 0.116 Uiso calc 1 . .
    H H11C 0.147992 0.671094 0.231326 0.116 Uiso calc 1 . .
    C C12 0.9372(4) 0.36634(9) 0.3360(4) 0.0454(7) Uani d 1 . .
    C C13 1.0517(4) 0.35074(10) 0.2659(4) 0.0565(8) Uani d 1 . .
    H H13A 1.132036 0.368508 0.248893 0.068 Uiso calc 1 . .
    C C14 1.0464(5) 0.30867(11) 0.2212(5) 0.0709(10) Uani d 1 . .
    H H14A 1.123460 0.298109 0.174733 0.085 Uiso calc 1 . .
    C C15 0.9283(5) 0.28289(11) 0.2456(5) 0.0734(11) Uani d 1 . .
    H H15A 0.925525 0.254635 0.216122 0.088 Uiso calc 1 . .
    C C16 0.8144(5) 0.29779(12) 0.3122(5) 0.0732(11) Uani d 1 . .
    H H16A 0.733331 0.279913 0.326952 0.088 Uiso calc 1 . .
    C C17 0.8191(4) 0.33936(11) 0.3578(5) 0.0629(9) Uani d 1 . .
    H H17A 0.741175 0.349390 0.404218 0.076 Uiso calc 1 . .
    C C18 0.4359(5) 0.23379(14) 0.4343(5) 0.0757(11) Uani d 1 . .
    H H18A 0.496399 0.233544 0.549077 0.091 Uiso calc 1 . .
    C C19 0.2468(6) 0.19812(15) 0.1924(6) 0.0934(13) Uani d 1 . .
    H H19A 0.250819 0.224946 0.141811 0.140 Uiso calc 1 . .
    H H19B 0.131711 0.191116 0.176912 0.140 Uiso calc 1 . .
    H H19C 0.293996 0.176990 0.140581 0.140 Uiso calc 1 . .
    C C20 0.3410(7) 0.16367(15) 0.4722(7) 0.1129(17) Uani d 1 . .
    H H20A 0.410879 0.168951 0.586481 0.169 Uiso calc 1 . .
    H H20B 0.383236 0.139639 0.430398 0.169 Uiso calc 1 . .
    H H20C 0.227360 0.158275 0.467287 0.169 Uiso calc 1 . .
loop_
    _atom_site_aniso_label
    _atom_site_aniso_U_11
    _atom_site_aniso_U_22
    _atom_site_aniso_U_33
    _atom_site_aniso_U_12
    _atom_site_aniso_U_13
    _atom_site_aniso_U_23
    Br1 0.0746(3) 0.0552(2) 0.0497(2) 0.01350(18) 0.00753(16) -0.00653(16)
    N1 0.0476(14) 0.0418(14) 0.0449(14) 0.0098(11) 0.0133(12) 0.0017(11)
    N2 0.0505(14) 0.0416(14) 0.0405(13) 0.0138(12) 0.0077(11) -0.0006(11)
    N3 0.0609(17) 0.0538(16) 0.0409(14) 0.0202(13) 0.0086(12) 0.0019(12)
    N4 0.069(2) 0.065(2) 0.078(2) -0.0069(16) 0.0321(17) -0.0073(17)
    O1 0.086(2) 0.079(2) 0.104(2) -0.0168(16) 0.0357(17) -0.0018(18)
    S1 0.0531(5) 0.0452(4) 0.0473(4) 0.0140(4) 0.0095(3) 0.0008(4)
    C1 0.0604(19) 0.0461(19) 0.0471(18) 0.0104(15) 0.0094(15) -0.0076(14)
    C2 0.0498(18) 0.0444(17) 0.0476(17) 0.0037(14) 0.0147(14) -0.0016(14)
    C3 0.0442(16) 0.0406(16) 0.0413(17) 0.0064(13) 0.0113(13) 0.0000(13)
    C4 0.0479(18) 0.0434(17) 0.0497(18) 0.0040(14) 0.0102(15) -0.0016(14)
    C5 0.0430(16) 0.0447(17) 0.0470(17) 0.0054(14) 0.0115(13) 0.0078(14)
    C6 0.072(2) 0.056(2) 0.0482(19) 0.0137(18) 0.0048(16) 0.0026(16)
    C7 0.070(2) 0.072(2) 0.054(2) 0.023(2) 0.0047(17) 0.0182(19)
    C8 0.0527(19) 0.0461(18) 0.064(2) 0.0116(15) 0.0239(16) 0.0149(16)
    C9 0.0494(18) 0.0470(19) 0.062(2) 0.0054(15) 0.0219(16) -0.0039(15)
    C10 0.0431(17) 0.0530(19) 0.0463(17) 0.0099(15) 0.0112(13) 0.0016(15)
    C11 0.084(3) 0.058(2) 0.091(3) 0.028(2) 0.032(2) 0.022(2)
    C12 0.0468(17) 0.0408(16) 0.0432(17) 0.0035(14) 0.0086(13) -0.0027(13)
    C13 0.0511(19) 0.050(2) 0.071(2) -0.0044(16) 0.0246(17) -0.0015(17)
    C14 0.072(2) 0.054(2) 0.096(3) 0.0031(19) 0.042(2) -0.016(2)
    C15 0.082(3) 0.044(2) 0.094(3) -0.0072(19) 0.030(2) -0.0156(19)
    C16 0.068(2) 0.060(2) 0.090(3) -0.021(2) 0.025(2) -0.010(2)
    C17 0.053(2) 0.065(2) 0.077(2) -0.0029(18) 0.0293(18) -0.0042(19)
    C18 0.068(2) 0.086(3) 0.073(3) -0.008(2) 0.023(2) -0.007(2)
    C19 0.089(3) 0.090(3) 0.092(3) -0.002(3) 0.018(2) -0.026(3)
    C20 0.142(5) 0.082(3) 0.139(5) -0.005(3) 0.079(4) 0.021(3)
_geom_special_details
;
 All esds (except the esd in the dihedral angle between two l.s. planes)
 are estimated using the full covariance matrix.  The cell esds are taken
 into account individually in the estimation of esds in distances, angles
 and torsion angles; correlations between esds in cell parameters are only
 used when they are defined by crystal symmetry.  An approximate (isotropic)
 treatment of cell esds is used for estimating esds involving l.s. planes.
;
loop_
    _geom_bond_atom_site_label_1
    _geom_bond_atom_site_label_2
    _geom_bond_site_symmetry_2
    _geom_bond_distance
    _geom_bond_publ_flag
    N1 C4 . 1.272(4) ?
    N1 N2 . 1.386(3) ?
    N2 C3 . 1.330(4) ?
    N2 C1 . 1.468(4) ?
    N3 C3 . 1.299(4) ?
    N3 H3A . 0.9000 ?
    N3 H3B . 0.9000 ?
    N4 C18 . 1.328(5) ?
    N4 C19 . 1.445(5) ?
    N4 C20 . 1.448(5) ?
    O1 C18 . 1.223(5) ?
    S1 C3 . 1.722(3) ?
    S1 C2 . 1.846(3) ?
    C1 C2 . 1.535(4) ?
    C1 H1A . 0.9700 ?
    C1 H1B . 0.9700 ?
    C2 C12 . 1.510(4) ?
    C2 H2A . 0.9800 ?
    C4 C5 . 1.459(4) ?
    C4 H4A . 0.9300 ?
    C5 C6 . 1.381(4) ?
    C5 C10 . 1.385(4) ?
    C6 C7 . 1.386(5) ?
    C6 H6A . 0.9300 ?
    C7 C8 . 1.375(5) ?
    C7 H7A . 0.9300 ?
    C8 C9 . 1.380(4) ?
    C8 C11 . 1.513(4) ?
    C9 C10 . 1.376(4) ?
    C9 H9A . 0.9300 ?
    C10 H10A . 0.9300 ?
    C11 H11A . 0.9600 ?
    C11 H11B . 0.9600 ?
    C11 H11C . 0.9600 ?
    C12 C17 . 1.374(4) ?
    C12 C13 . 1.387(4) ?
    C13 C14 . 1.386(5) ?
    C13 H13A . 0.9300 ?
    C14 C15 . 1.359(5) ?
    C14 H14A . 0.9300 ?
    C15 C16 . 1.355(5) ?
    C15 H15A . 0.9300 ?
    C16 C17 . 1.373(5) ?
    C16 H16A . 0.9300 ?
    C17 H17A . 0.9300 ?
    C18 H18A . 0.9300 ?
    C19 H19A . 0.9600 ?
    C19 H19B . 0.9600 ?
    C19 H19C . 0.9600 ?
    C20 H20A . 0.9600 ?
    C20 H20B . 0.9600 ?
    C20 H20C . 0.9600 ?
loop_
    _geom_angle_atom_site_label_1
    _geom_angle_atom_site_label_2
    _geom_angle_atom_site_label_3
    _geom_angle_site_symmetry_1
    _geom_angle_site_symmetry_3
    _geom_angle
    _geom_angle_publ_flag
    C4 N1 N2 . . 118.6(2) ?
    C3 N2 N1 . . 116.8(2) ?
    C3 N2 C1 . . 116.1(2) ?
    N1 N2 C1 . . 127.0(2) ?
    C3 N3 H3A . . 116.4 ?
    C3 N3 H3B . . 116.4 ?
    H3A N3 H3B . . 124.4 ?
    C18 N4 C19 . . 120.2(4) ?
    C18 N4 C20 . . 121.7(4) ?
    C19 N4 C20 . . 118.0(4) ?
    C3 S1 C2 . . 90.96(13) ?
    N2 C1 C2 . . 105.6(2) ?
    N2 C1 H1A . . 110.6 ?
    C2 C1 H1A . . 110.6 ?
    N2 C1 H1B . . 110.6 ?
    C2 C1 H1B . . 110.6 ?
    H1A C1 H1B . . 108.7 ?
    C12 C2 C1 . . 116.6(3) ?
    C12 C2 S1 . . 109.4(2) ?
    C1 C2 S1 . . 104.9(2) ?
    C12 C2 H2A . . 108.6 ?
    C1 C2 H2A . . 108.6 ?
    S1 C2 H2A . . 108.6 ?
    N3 C3 N2 . . 123.2(3) ?
    N3 C3 S1 . . 123.0(2) ?
    N2 C3 S1 . . 113.8(2) ?
    N1 C4 C5 . . 120.4(3) ?
    N1 C4 H4A . . 119.8 ?
    C5 C4 H4A . . 119.8 ?
    C6 C5 C10 . . 118.5(3) ?
    C6 C5 C4 . . 119.4(3) ?
    C10 C5 C4 . . 122.0(3) ?
    C5 C6 C7 . . 120.4(3) ?
    C5 C6 H6A . . 119.8 ?
    C7 C6 H6A . . 119.8 ?
    C8 C7 C6 . . 121.5(3) ?
    C8 C7 H7A . . 119.3 ?
    C6 C7 H7A . . 119.3 ?
    C7 C8 C9 . . 117.6(3) ?
    C7 C8 C11 . . 121.0(3) ?
    C9 C8 C11 . . 121.5(3) ?
    C10 C9 C8 . . 121.8(3) ?
    C10 C9 H9A . . 119.1 ?
    C8 C9 H9A . . 119.1 ?
    C9 C10 C5 . . 120.3(3) ?
    C9 C10 H10A . . 119.9 ?
    C5 C10 H10A . . 119.9 ?
    C8 C11 H11A . . 109.5 ?
    C8 C11 H11B . . 109.5 ?
    H11A C11 H11B . . 109.5 ?
    C8 C11 H11C . . 109.5 ?
    H11A C11 H11C . . 109.5 ?
    H11B C11 H11C . . 109.5 ?
    C17 C12 C13 . . 118.5(3) ?
    C17 C12 C2 . . 122.3(3) ?
    C13 C12 C2 . . 119.1(3) ?
    C14 C13 C12 . . 120.0(3) ?
    C14 C13 H13A . . 120.0 ?
    C12 C13 H13A . . 120.0 ?
    C15 C14 C13 . . 119.8(3) ?
    C15 C14 H14A . . 120.1 ?
    C13 C14 H14A . . 120.1 ?
    C16 C15 C14 . . 120.9(3) ?
    C16 C15 H15A . . 119.6 ?
    C14 C15 H15A . . 119.6 ?
    C15 C16 C17 . . 119.8(3) ?
    C15 C16 H16A . . 120.1 ?
    C17 C16 H16A . . 120.1 ?
    C16 C17 C12 . . 121.0(3) ?
    C16 C17 H17A . . 119.5 ?
    C12 C17 H17A . . 119.5 ?
    O1 C18 N4 . . 125.7(4) ?
    O1 C18 H18A . . 117.2 ?
    N4 C18 H18A . . 117.2 ?
    N4 C19 H19A . . 109.5 ?
    N4 C19 H19B . . 109.5 ?
    H19A C19 H19B . . 109.5 ?
    N4 C19 H19C . . 109.5 ?
    H19A C19 H19C . . 109.5 ?
    H19B C19 H19C . . 109.5 ?
    N4 C20 H20A . . 109.5 ?
    N4 C20 H20B . . 109.5 ?
    H20A C20 H20B . . 109.5 ?
    N4 C20 H20C . . 109.5 ?
    H20A C20 H20C . . 109.5 ?
    H20B C20 H20C . . 109.5 ?
loop_
    _geom_torsion_atom_site_label_1
    _geom_torsion_atom_site_label_2
    _geom_torsion_atom_site_label_3
    _geom_torsion_atom_site_label_4
    _geom_torsion_site_symmetry_1
    _geom_torsion_site_symmetry_2
    _geom_torsion_site_symmetry_3
    _geom_torsion_site_symmetry_4
    _geom_torsion
    _geom_torsion_publ_flag
    C4 N1 N2 C3 . . . . -170.3(3) ?
    C4 N1 N2 C1 . . . . 5.3(4) ?
    C3 N2 C1 C2 . . . . -24.2(4) ?
    N1 N2 C1 C2 . . . . 160.2(3) ?
    N2 C1 C2 C12 . . . . 150.8(3) ?
    N2 C1 C2 S1 . . . . 29.7(3) ?
    C3 S1 C2 C12 . . . . -149.7(2) ?
    C3 S1 C2 C1 . . . . -23.9(2) ?
    N1 N2 C3 N3 . . . . 1.9(4) ?
    C1 N2 C3 N3 . . . . -174.2(3) ?
    N1 N2 C3 S1 . . . . -178.1(2) ?
    C1 N2 C3 S1 . . . . 5.8(4) ?
    C2 S1 C3 N3 . . . . -168.3(3) ?
    C2 S1 C3 N2 . . . . 11.6(2) ?
    N2 N1 C4 C5 . . . . -176.8(3) ?
    N1 C4 C5 C6 . . . . 175.2(3) ?
    N1 C4 C5 C10 . . . . -3.3(5) ?
    C10 C5 C6 C7 . . . . 1.5(5) ?
    C4 C5 C6 C7 . . . . -177.0(3) ?
    C5 C6 C7 C8 . . . . 0.5(6) ?
    C6 C7 C8 C9 . . . . -1.4(5) ?
    C6 C7 C8 C11 . . . . 178.7(4) ?
    C7 C8 C9 C10 . . . . 0.2(5) ?
    C11 C8 C9 C10 . . . . -179.8(3) ?
    C8 C9 C10 C5 . . . . 1.8(5) ?
    C6 C5 C10 C9 . . . . -2.6(5) ?
    C4 C5 C10 C9 . . . . 175.9(3) ?
    C1 C2 C12 C17 . . . . -50.1(4) ?
    S1 C2 C12 C17 . . . . 68.6(3) ?
    C1 C2 C12 C13 . . . . 133.7(3) ?
    S1 C2 C12 C13 . . . . -107.5(3) ?
    C17 C12 C13 C14 . . . . -0.7(5) ?
    C2 C12 C13 C14 . . . . 175.6(3) ?
    C12 C13 C14 C15 . . . . 0.3(6) ?
    C13 C14 C15 C16 . . . . 0.4(6) ?
    C14 C15 C16 C17 . . . . -0.8(6) ?
    C15 C16 C17 C12 . . . . 0.4(6) ?
    C13 C12 C17 C16 . . . . 0.3(5) ?
    C2 C12 C17 C16 . . . . -175.9(3) ?
    C19 N4 C18 O1 . . . . 0.5(6) ?
    C20 N4 C18 O1 . . . . 177.5(4) ?
loop_
    _geom_hbond_atom_site_label_D
    _geom_hbond_atom_site_label_H
    _geom_hbond_atom_site_label_A
    _geom_hbond_site_symmetry_A
    _geom_hbond_distance_DH
    _geom_hbond_distance_HA
    _geom_hbond_distance_DA
    _geom_hbond_angle_DHA
    _geom_hbond_publ_flag
    N3 H3A Br1 3_666 0.90 2.57 3.368(3) 148 yes
    N3 H3B Br1 1_656 0.90 2.35 3.243(2) 175 yes
    C16 H16A O1 1_555 0.93 2.54 3.391(6) 153 yes
_shelx_space_group_comment
;
The symmetry employed for this shelxl refinement is uniquely defined
by the following loop, which should always be used as a source of
symmetry information in preference to the above space-group names.
They are only intended as comments.
;
_shelx_estimated_absorpt_T_min     0.710
_shelx_estimated_absorpt_T_max     0.822
_shelx_hkl_file
;
   1   0   0  606.04   26.40
   1   0   0  648.04   26.60
  -2   0   0  497.35   23.20
  -2   0   0  531.65   22.60
   2   0   0  495.95   23.00
   2   0   0  522.35   22.60
  -3   0   0  548.35   26.50
  -3   0   0  586.04   25.20
  -3   0   0  535.55   25.20
   3   0   0  577.94   25.60
   3   0   0  613.24   26.50
  -4   0   0 4619.84  193.98
  -4   0   0 4380.26  192.98
  -4   0   0 4638.24  192.98
   4   0   0 4803.52  193.18
   4   0   0 4813.52  193.78
  -5   0   0  156.88   12.20
  -5   0   0  168.68   15.90
  -5   0   0  171.88   11.60
   5   0   0  165.18   12.30
  -6   0   0  526.35   26.60
  -6   0   0  545.15   26.50
  -6   0   0  544.15   30.30
   6   0   0  600.74   26.90
  -7   0   0  133.19   14.30
  -7   0   0  188.58   15.40
  -7   0   0  172.08   14.70
  -8   0   0    3.40   12.10
  -8   0   0    6.50    8.60
  -8   0   0   13.60   21.00
  -8   0   0   19.70    9.60
  -9   0   0   48.50   11.60
  -9   0   0   25.00   26.30
  -9   0   0   47.50   15.40
  -9   0   0  113.49   34.60
  -9   0   0   65.69   12.80
   9   0  -1    0.30   11.70
  -9   0   1    2.70    8.50
  -9   0   1   -4.50   12.10
  -9   0   1    1.70   22.90
  -9   0   1   -4.40   13.70
   8   0  -1  -10.20    8.70
  -8   0   1    2.50   11.50
  -8   0   1   -6.90    7.30
  -8   0   1   13.80   10.00
   7   0  -1   -8.30    8.20
  -7   0   1    5.80    8.30
  -7   0   1    3.10    9.50
  -7   0   1   -2.10    5.80
   6   0  -1    9.20    6.80
  -6   0   1   -0.60    5.00
  -6   0   1   -4.40    7.60
  -6   0   1    6.60    7.50
   5   0  -1   -1.00    5.90
   5   0  -1   -5.20    5.90
  -5   0   1    4.90    6.50
  -5   0   1   -0.30    4.10
  -5   0   1    3.40    6.70
   4   0  -1   -0.20    5.00
   4   0  -1    4.00    5.60
  -4   0   1    3.60    6.00
  -4   0   1    1.80    5.40
   3   0  -1    6.30    4.70
   3   0  -1    4.10    4.50
  -3   0   1    5.20    4.50
  -3   0   1    1.00    5.10
   2   0  -1    4.50    3.80
   2   0  -1    0.20    3.50
  -2   0   1    3.20    3.90
  -2   0   1    0.20    4.20
   1   0  -1    1.60    2.40
  -1   0   1   -0.50    2.00
  -1   0   1    2.50    2.70
   0   0  -1    1.70    4.20
   0   0  -1   -0.40    2.20
   0   0   1    0.30    4.80
   0   0   1    2.30    2.40
  -1   0  -1    1.60    3.50
  -1   0  -1   -0.60    5.70
   1   0   1    4.30    8.10
  -2   0  -1    6.60    4.00
  -2   0  -1   -7.70    4.40
  -2   0  -1   -3.80    3.70
  -3   0  -1   -1.40    4.20
  -3   0  -1   -5.10    4.40
  -3   0  -1    2.70    5.10
  -3   0  -1    5.10    9.70
  -4   0  -1   -0.10    5.80
  -4   0  -1    1.10    4.80
  -4   0  -1   -8.30    6.20
  -4   0  -1    3.90   11.10
  -5   0  -1   -0.40    7.10
  -5   0  -1    8.50   12.50
  -5   0  -1   -3.00    6.40
  -5   0  -1    2.30    5.80
  -6   0  -1    1.10    8.30
  -6   0  -1   -3.10    7.40
  -6   0  -1   -6.60   14.50
  -6   0  -1    4.90   15.30
  -6   0  -1   -1.20    6.60
  -7   0  -1    5.30    7.70
  -7   0  -1   11.50   19.20
  -7   0  -1   10.60   18.70
  -7   0  -1    5.00   10.90
  -7   0  -1    0.00    9.00
  -8   0  -1    9.60    9.70
  -8   0  -1   10.60   10.40
  -8   0  -1    2.90   12.00
  -8   0  -1   -7.20   21.90
  -8   0  -1    9.80   24.10
  -9   0  -1   13.00   12.30
  -9   0  -1    5.90   41.30
  -9   0  -1  -17.00   27.00
  -9   0  -1    3.10   12.40
  -9   0  -1    8.30   15.20
  10   0  -2   11.60   13.70
 -10   0   2   12.60   28.20
 -10   0   2   14.60   16.90
   9   0  -2  192.98   17.90
  -9   0   2  167.08   15.30
  -9   0   2  192.98   20.40
  -9   0   2  221.48   22.30
   8   0  -2  304.67   23.80
   8   0  -2  300.57   21.50
  -8   0   2  338.17   17.80
  -8   0   2  336.97   28.70
  -8   0   2  330.07   22.20
   7   0  -2   25.90    8.50
   7   0  -2   22.40    9.00
  -7   0   2   27.30   10.10
  -7   0   2   31.40    5.70
  -7   0   2   41.90    9.60
   6   0  -2  372.26   24.90
   6   0  -2  379.26   21.00
  -6   0   2  409.46   24.50
  -6   0   2  379.36   21.10
   5   0  -2 2280.67   93.79
   5   0  -2 2309.37   94.79
  -5   0   2 2148.98   93.79
  -5   0   2 2157.08   94.99
   4   0  -2  520.65   24.80
   4   0  -2  520.85   23.40
  -4   0   2  473.55   23.60
  -4   0   2  483.95   24.90
   3   0  -2 5946.60  243.58
   3   0  -2 6024.60  243.98
  -3   0   2 5666.83  243.98
   2   0  -2   85.59    8.70
   2   0  -2  109.89    9.20
  -2   0   2  110.29    7.50
  -2   0   2   94.39    9.70
   1   0  -2 4734.43  193.28
   1   0  -2 4663.13  193.28
  -1   0   2 4608.64  193.28
   0   0  -2  986.40   42.10
   0   0  -2 1033.50   41.50
   0   0  -2 1019.00   42.10
   0   0   2  893.31   42.10
   0   0   2  900.91   43.70
   0   0   2 1063.29   41.90
  -2   0  -2 4330.07  181.58
  -2   0  -2 4624.04  180.88
  -2   0  -2 4394.46  182.88
   2   0   2 4214.68  180.88
   2   0   2 4162.68  182.88
  -3   0  -2  574.94   26.50
  -3   0  -2  621.44   26.80
  -3   0  -2  548.65   29.90
  -3   0  -2  543.85   30.80
  -3   0  -2  566.54   26.70
  -4   0  -2  179.68   13.90
  -4   0  -2  198.48   14.30
  -4   0  -2  209.28   13.80
  -4   0  -2  157.48   20.10
  -4   0  -2  187.58   20.30
  -5   0  -2 1047.90   54.19
  -5   0  -2 1165.38   48.90
  -5   0  -2 1101.99   54.99
  -5   0  -2 1025.60   48.90
  -5   0  -2 1132.29   49.70
  -6   0  -2  624.84   32.00
  -6   0  -2  547.95   39.10
  -6   0  -2  558.04   30.40
  -6   0  -2  585.64   38.60
  -6   0  -2  608.54   30.00
  -7   0  -2  100.79   12.10
  -7   0  -2   87.59   22.80
  -7   0  -2  131.49   24.90
  -7   0  -2   89.39   12.50
  -7   0  -2  117.39   11.70
  -8   0  -2   76.89   27.00
  -8   0  -2   26.40   23.50
  -8   0  -2   47.30   11.50
  -8   0  -2   16.50   13.10
  -8   0  -2   10.40   11.60
  10   0  -3  -12.00   14.80
 -10   0   3   -9.80   18.00
   9   0  -3    2.10   11.70
   9   0  -3    5.10   12.50
  -9   0   3  -16.50   14.10
   8   0  -3   -6.80    8.70
   8   0  -3   14.70   10.80
  -8   0   3    7.20   11.40
   7   0  -3    3.70    8.70
  -7   0   3   10.90   10.10
   6   0  -3   -8.70    6.40
   6   0  -3   -3.90    7.20
  -6   0   3    5.80    8.40
   5   0  -3  -10.40    6.10
   5   0  -3    0.50    6.20
  -5   0   3    5.50    6.80
   4   0  -3   -8.50    5.30
   4   0  -3   -4.60    5.80
  -4   0   3   -3.00    6.10
  -4   0   3    1.50    4.10
   3   0  -3    1.00    4.90
   3   0  -3   -0.60    5.50
  -3   0   3    3.20    5.40
  -3   0   3   -1.50    4.20
   2   0  -3    1.40    4.30
   2   0  -3   -2.60    4.10
  -2   0   3   -1.10    4.70
  -2   0   3    4.10    4.60
   1   0  -3   11.80    3.80
   1   0  -3   -1.50    4.70
  -1   0   3   -0.80    4.90
  -1   0   3    7.70    4.20
   0   0  -3   -4.90    5.10
   0   0  -3   -0.20    3.40
   0   0   3   -4.60   10.50
   0   0   3    0.70    5.50
   0   0   3   10.00    5.20
  -1   0  -3    2.10    7.80
  -1   0  -3    0.30    5.10
  -1   0  -3    0.50   10.10
   1   0   3    2.90    5.60
   1   0   3   -7.20   11.50
  -2   0  -3  -13.40    5.40
  -2   0  -3    0.00   10.90
  -2   0  -3  -12.60    8.10
   2   0   3   16.90   13.20
   2   0   3   -1.20    6.80
  -3   0  -3    0.10    9.20
  -3   0  -3    4.50    5.60
  -3   0  -3   -2.70    5.60
  -3   0  -3   32.70   12.10
  -4   0  -3    0.10   11.00
  -4   0  -3   -3.40    7.00
  -4   0  -3  -13.10    6.10
  -4   0  -3   12.80   14.40
  -4   0  -3    1.70    6.40
  -5   0  -3  -12.10    7.20
  -5   0  -3   13.80   16.70
  -5   0  -3   -1.70    6.70
  -5   0  -3    5.50   13.50
  -5   0  -3   -2.00    8.60
  -6   0  -3    9.60    8.60
  -6   0  -3    9.70    9.20
  -6   0  -3    0.30   18.00
  -6   0  -3   -6.00   10.00
  -6   0  -3    3.00   16.40
  -7   0  -3   27.50   22.80
  -7   0  -3   13.70   10.00
  -7   0  -3   -9.70   10.00
  -7   0  -3   -0.60   11.50
  -7   0  -3   20.90   20.30
  -8   0  -3   33.30   37.70
  -8   0  -3   27.10   13.60
  -8   0  -3   -6.30   12.80
  -8   0  -3   29.20   13.60
  10   0  -4   17.10   15.60
 -10   0   4   30.20   17.00
   9   0  -4    7.20   13.20
   9   0  -4    3.90   13.00
  -9   0   4   32.40   15.40
   8   0  -4  -14.60    9.30
   8   0  -4    7.90   10.50
  -8   0   4   -1.20   12.50
   7   0  -4   88.59   11.20
   7   0  -4  105.39   11.60
  -7   0   4   89.89   12.60
   6   0  -4    8.10    7.90
   6   0  -4    2.40    7.10
  -6   0   4   14.00    5.20
  -6   0   4   10.80    9.10
   5   0  -4   52.89    8.00
   5   0  -4   47.10    7.70
  -5   0   4   44.80    8.50
  -5   0   4   77.19    8.70
   4   0  -4  495.65   23.50
   4   0  -4  486.25   24.30
  -4   0   4  464.95   24.90
  -4   0   4  439.46   22.20
   3   0  -4 2035.90   82.09
  -3   0   4 1883.21   81.59
  -3   0   4 1885.01   82.29
   2   0  -4   46.80    6.20
   2   0  -4   52.39    5.80
  -2   0   4   48.20    6.40
  -2   0   4   43.20    6.60
   1   0  -4  368.66   17.20
   1   0  -4  342.97   18.40
  -1   0   4  309.87   18.90
  -1   0   4  360.46   20.40
   0   0  -4 2790.12  114.69
   0   0  -4 2955.30  115.99
   0   0   4 2722.73  115.99
   0   0   4 2532.35  118.39
  -1   0  -4  513.55   29.50
  -1   0  -4  600.14   30.70
  -1   0  -4  583.84   27.20
   1   0   4  530.75   27.60
   1   0   4  508.75   32.50
  -2   0  -4   -8.90    8.70
  -2   0  -4    5.80    6.60
  -2   0  -4   10.80   11.00
   2   0   4    3.10    7.50
   2   0   4   14.30   15.00
  -3   0  -4  436.36   32.10
  -3   0  -4  483.95   28.80
  -3   0  -4  522.95   24.80
  -3   0  -4  528.25   31.10
   3   0   4  488.55   34.10
  -4   0  -4  298.47   18.70
  -4   0  -4  332.17   27.00
  -4   0  -4  324.27   19.60
  -4   0  -4  274.57   25.40
  -4   0  -4  288.27   20.00
  -5   0  -4  352.96   23.80
  -5   0  -4  358.16   30.70
  -5   0  -4  399.66   32.30
  -5   0  -4  354.76   23.00
  -5   0  -4  400.36   24.00
  -6   0  -4   99.29   21.70
  -6   0  -4   44.00   10.50
  -6   0  -4   46.00   10.40
  -6   0  -4   46.90   12.30
  -6   0  -4   64.89   18.90
  -7   0  -4   82.19   13.20
  -7   0  -4   61.39   14.00
  -7   0  -4   95.89   29.50
  -7   0  -4   56.29   23.20
  -7   0  -4   50.99   11.80
  10   0  -5  -18.30   14.30
 -10   0   5   -3.60   19.00
   9   0  -5  -15.80   13.50
   9   0  -5  -18.70   13.00
  -9   0   5    7.70   14.70
   8   0  -5  -15.00    9.50
   8   0  -5   14.50   11.10
  -8   0   5    2.00   13.20
   7   0  -5    4.70    8.00
   7   0  -5    0.30    9.00
  -7   0   5    0.00    6.20
  -7   0   5    6.10   11.30
   6   0  -5    7.30    8.10
  -6   0   5   17.50    9.90
  -6   0   5    8.90    6.40
   5   0  -5    2.40    7.00
   5   0  -5   -7.00    7.50
  -5   0   5    0.40    8.00
  -5   0   5   10.30    6.40
   4   0  -5  -11.20    5.90
   4   0  -5   -3.00    7.40
  -4   0   5   -7.80    6.90
  -4   0   5    0.50    6.20
   3   0  -5    7.30    5.90
   3   0  -5    6.80    5.60
  -3   0   5    2.20    6.60
  -3   0   5    8.20    6.20
   2   0  -5    3.80    6.20
   2   0  -5   18.30    5.50
  -2   0   5   10.50    7.10
  -2   0   5   34.70    9.70
   1   0  -5    7.90    4.80
   1   0  -5    0.00    6.30
  -1   0   5    7.20    7.20
  -1   0   5    9.80   15.40
  -1   0   5   26.70    8.90
   0   0  -5    6.20    6.50
   0   0  -5   -0.40    4.40
   0   0   5    7.70   14.70
   0   0   5    2.00    7.80
  -1   0  -5  -10.10    6.40
  -1   0  -5   -6.50    4.80
   1   0   5    0.90    8.00
   1   0   5   -7.20   16.00
  -2   0  -5   10.60   14.30
  -2   0  -5   15.50   10.60
  -2   0  -5    6.40    8.20
   2   0   5    0.30    9.40
   2   0   5   25.10   18.30
  -3   0  -5   -7.20   11.30
  -3   0  -5   -4.00    7.90
  -3   0  -5    6.10    6.10
  -3   0  -5    6.60   15.10
   3   0   5   -1.20   19.40
  -4   0  -5    2.10    8.80
  -4   0  -5   -0.70    9.40
  -4   0  -5    3.10    7.60
  -4   0  -5    4.50   16.30
  -4   0  -5   -4.20   14.60
  -5   0  -5   -5.70   16.60
  -5   0  -5   14.30   17.70
  -5   0  -5    0.70    8.50
  -5   0  -5   -5.10   10.00
  -5   0  -5  -10.30   10.60
  -6   0  -5  -19.50   11.80
  -6   0  -5  -14.80   20.40
  -6   0  -5   71.99   23.70
  -6   0  -5  -16.60   12.70
  -6   0  -5    3.50    9.60
   9   0  -6   23.60   16.70
   9   0  -6   28.90   13.30
  -9   0   6   26.40   15.70
   8   0  -6  106.49   14.00
   8   0  -6  121.79   14.20
  -8   0   6  104.49   16.40
   7   0  -6   -1.80    9.50
   7   0  -6  -10.80    9.90
  -7   0   6    5.60   12.00
  -7   0   6   -2.00    7.60
   6   0  -6   30.80    9.70
   6   0  -6   25.70    9.20
  -6   0   6   39.60   10.70
  -6   0   6   25.80    8.30
   5   0  -6    1.80    9.40
   5   0  -6    4.90    7.50
  -5   0   6    1.80    7.80
  -5   0   6   -4.60    8.60
   4   0  -6 1136.69   52.59
   4   0  -6 1209.88   52.19
  -4   0   6 1129.49   52.89
  -4   0   6 1199.18   52.19
   3   0  -6   19.30    6.80
   3   0  -6   39.40    7.90
  -3   0   6   17.30    8.10
  -3   0   6   26.10    8.10
   2   0  -6  157.28   13.90
   2   0  -6  158.58   15.40
  -2   0   6  200.18   19.50
  -2   0   6  165.18   17.10
   1   0  -6   40.70    6.00
   1   0  -6   40.50   10.10
  -1   0   6   51.49   18.60
  -1   0   6   34.70    9.70
   0   0  -6  533.25   27.80
   0   0  -6  542.75   24.90
   0   0   6  502.45   29.70
   0   0   6  494.55   37.00
  -1   0  -6    5.30    8.10
  -1   0  -6   11.70    6.00
   1   0   6   26.00   21.50
   1   0   6   11.30   10.40
  -2   0  -6  271.77   27.40
  -2   0  -6  267.07   21.10
   2   0   6  283.17   35.10
   2   0   6  296.87   24.90
  -3   0  -6   -0.10   13.00
  -3   0  -6  -14.60   17.20
  -3   0  -6   -9.70    9.40
  -3   0  -6   -1.90    6.40
   3   0   6    1.80   22.20
  -4   0  -6   83.19    9.70
  -4   0  -6  116.79   21.30
  -4   0  -6   76.99   16.90
  -4   0  -6   80.99   12.60
  -4   0  -6   84.49   11.80
  -5   0  -6   -0.90   18.40
  -5   0  -6   24.30   15.50
  -5   0  -6    8.70   12.10
  -5   0  -6   29.40    9.50
  -5   0  -6   53.19   22.50
   9   0  -7  -21.10   14.80
  -9   0   7   -5.70   15.90
   8   0  -7  -29.40   11.90
   8   0  -7  -10.40   12.80
  -8   0   7   -6.80   14.10
  -8   0   7   10.70    9.30
   7   0  -7   21.10   11.40
   7   0  -7   -5.00   10.60
  -7   0   7   -3.80    9.50
  -7   0   7   14.40   12.90
   6   0  -7    0.20   10.80
   6   0  -7   -3.80    8.60
  -6   0   7    1.70   11.70
  -6   0   7   11.60   10.00
   5   0  -7   11.60    9.50
   5   0  -7    4.70    8.50
  -5   0   7    4.00   10.00
  -5   0   7   14.20    9.80
   4   0  -7   -1.20    7.60
   4   0  -7   -7.50    8.50
  -4   0   7    4.60    8.90
  -4   0   7    6.10    9.80
   3   0  -7    0.30    7.30
   3   0  -7   -4.40    8.10
  -3   0   7    1.70   12.40
  -3   0   7   -2.20   10.20
  -3   0   7   -6.10    9.00
   2   0  -7    5.00    8.80
   2   0  -7   -4.70    6.50
  -2   0   7   20.30   21.90
  -2   0   7   -6.20    9.90
  -2   0   7   -8.90   11.90
   1   0  -7   28.50    7.10
   1   0  -7   14.40    9.50
  -1   0   7   32.30   11.40
  -1   0   7   57.99   22.90
   0   0  -7    1.60    8.40
   0   0  -7   -2.40    6.00
   0   0   7   14.20   11.30
   0   0   7    2.60   22.50
  -1   0  -7   -0.90    6.20
  -1   0  -7    8.90    9.50
   1   0   7   -4.50   12.10
   1   0   7  -28.80   24.70
  -2   0  -7  -18.00    9.80
  -2   0  -7  -11.40    6.80
   2   0   7    1.10   26.50
  -3   0  -7   -3.80   12.40
  -3   0  -7    5.40    6.80
   3   0   7   36.90   28.50
  -4   0  -7  -14.60   21.40
  -4   0  -7   -7.50   16.40
  -4   0  -7  -18.00   20.90
  -4   0  -7    1.10    7.80
   8   0  -8   -3.70   15.00
   8   0  -8   -7.80   14.30
  -8   0   8   -4.60   16.10
  -8   0   8   24.40   11.90
   7   0  -8   -6.70   12.50
   7   0  -8    3.20   11.50
  -7   0   8    2.90   14.00
  -7   0   8   16.30   12.50
   6   0  -8   26.50    9.90
   6   0  -8   11.20   11.70
  -6   0   8    6.40   12.10
  -6   0   8   17.80   12.80
   5   0  -8  101.49   13.90
   5   0  -8   87.99   11.70
  -5   0   8   99.39   14.00
  -5   0   8  116.29   14.80
   4   0  -8   21.50    8.40
  -4   0   8   27.60   12.90
  -4   0   8   10.80   10.70
  -4   0   8   60.39   16.10
   3   0  -8  851.31   38.60
   3   0  -8  780.42   40.20
  -3   0   8  828.72   42.80
  -3   0   8  783.32   43.40
  -3   0   8  823.72   54.49
   2   0  -8   51.39   11.50
   2   0  -8   39.00    8.00
  -2   0   8   62.49   26.80
  -2   0   8   61.09   14.00
   1   0  -8   64.99   11.60
   1   0  -8   65.89    8.00
  -1   0   8   75.99   27.00
  -1   0   8   67.29   15.00
   0   0  -8   39.10   11.80
   0   0  -8   18.80    6.80
   0   0   8   56.59   27.80
   0   0   8   36.30   15.40
  -1   0  -8  398.56   29.40
  -1   0  -8  472.25   23.10
   1   0   8  408.46   48.80
  -2   0  -8   86.79   17.10
  -2   0  -8   66.49    8.90
   2   0   8  121.09   35.50
  -3   0  -8    3.40    6.80
   3   0   8   -4.80   31.60
   7   0  -9   -4.00   22.70
   7   0  -9   -1.10   13.80
  -7   0   9   -2.40   15.20
  -7   0   9  -12.40   18.40
   6   0  -9    1.30   11.30
   6   0  -9   35.60   15.90
  -6   0   9    6.90   15.10
  -6   0   9   -5.20   15.20
   5   0  -9   -7.60   15.80
   5   0  -9  -14.10    9.70
  -5   0   9   -9.00   13.40
  -5   0   9  -14.80   13.80
   4   0  -9   -3.80   13.40
   4   0  -9  -14.00    9.30
  -4   0   9   18.60   19.10
  -4   0   9    5.20   14.80
   3   0  -9  -21.10   12.70
   3   0  -9  -13.00   12.10
  -3   0   9   -8.90   30.20
  -3   0   9   -1.10   14.20
   2   0  -9   -3.90   12.10
   2   0  -9    1.90    8.40
  -2   0   9   24.50   30.60
  -2   0   9   -2.00   15.40
   1   0  -9    3.90    7.40
   1   0  -9   -3.30   12.70
  -1   0   9   11.40   15.60
  -1   0   9   -5.90   32.60
   0   0  -9  -25.30   14.80
   0   0  -9    0.10    6.90
   0   0   9  -16.10   39.30
   0   0   9   -8.50   16.40
   1   0   9   46.40   34.90
   5   0 -10  -21.50   11.90
  -5   0  10  -15.80   41.20
  -5   0  10    5.10   26.00
  -5   0  10   -7.40   18.30
   4   0 -10   67.69   12.70
  -4   0  10   68.19   19.60
  -4   0  10  108.19   40.10
   3   0 -10    3.10   10.40
  -3   0  10   11.40   18.30
  -3   0  10   13.40   39.20
   2   0 -10    6.60    9.60
  -2   0  10   38.70   18.00
  -2   0  10   69.19   36.70
  -2   1  10   48.60   36.60
  -3   1  10   66.29   39.20
  -3   1  10   56.89   18.40
   3  -1 -10  -14.00   15.40
   3  -1 -10    5.00    9.90
  -4   1  10   17.50   40.90
  -4   1  10   -4.30   18.10
  -5   1  10    3.50   24.30
  -5   1  10  -43.00   40.80
  -5   1  10    7.30   17.60
   1   1   9   82.89   38.00
  -1  -1  -9   45.80    8.30
   0   1   9   48.00   36.00
   0  -1  -9   15.10    7.70
   0  -1  -9   -2.40   15.10
  -1   1   9  325.57   31.90
   1  -1  -9  280.97   27.40
   1  -1  -9  303.67   21.00
  -2   1   9   80.99   16.50
  -2   1   9  101.39   33.80
   2  -1  -9   61.39   10.00
   2  -1  -9   62.39   12.90
  -3   1   9  130.39   41.20
  -3   1   9   96.19   16.10
   3  -1  -9   57.59   10.10
   3  -1  -9   44.20   13.40
  -4   1   9   49.40   14.90
  -4   1   9   32.10   18.80
  -4   1   9   47.80   40.90
   4  -1  -9   27.30    9.80
  -5   1   9   65.79   15.90
  -5   1   9   49.30   14.80
   5  -1  -9   68.39   16.60
   5  -1  -9   76.19   11.50
  -6   1   9   36.20   15.80
  -6   1   9   37.70   14.80
   6  -1  -9   25.10   15.80
   6  -1  -9   23.40   11.40
  -7   1   9   -1.20   14.20
  -7   1   9  -19.80   15.90
   7  -1  -9  -24.70   18.00
   7  -1  -9  -22.70   13.20
   3   1   8   22.10   31.70
  -3  -1  -8   17.40    7.90
   2   1   8   65.39   34.50
  -2  -1  -8   19.10   15.10
  -2  -1  -8   31.90    8.10
   1   1   8    4.80   30.10
  -1  -1  -8    2.90    7.10
  -1  -1  -8   15.90   12.10
   0   1   8   88.09   15.50
   0   1   8  132.29   30.70
   0  -1  -8   89.49    8.80
   0  -1  -8   81.79   13.20
  -1   1   8   48.50   27.50
  -1   1   8   22.00   14.30
   1  -1  -8   19.30   10.10
   1  -1  -8   25.00    6.80
  -2   1   8   24.70   12.80
  -2   1   8    7.50   27.10
   2  -1  -8   22.30    8.20
   2  -1  -8   11.80   10.70
  -3   1   8   25.90   12.80
  -3   1   8   10.20   14.40
  -3   1   8   -0.20   26.00
   3  -1  -8   19.50    7.90
   3  -1  -8   24.00   11.10
  -4   1   8   41.90   11.80
  -4   1   8   25.70   12.90
  -4   1   8   69.79   15.50
   4  -1  -8   44.10    9.70
  -5   1   8   -8.20   11.90
  -5   1   8   -2.30   12.10
   5  -1  -8   -0.70    9.00
   5  -1  -8   -1.20   10.90
  -6   1   8   14.50   11.80
  -6   1   8    7.00   13.20
   6  -1  -8   11.90   12.20
   6  -1  -8    1.20   10.00
  -7   1   8    5.50   11.50
  -7   1   8  -13.80   13.60
   7  -1  -8   14.60   13.40
   7  -1  -8   -3.60   11.30
  -8   1   8   -3.40   11.20
  -8   1   8  -12.10   15.30
   8  -1  -8    0.90   16.10
   8  -1  -8   -2.00   13.90
  -4  -1  -7  165.78   16.40
  -4  -1  -7  223.28   28.90
  -4  -1  -7  178.08   29.20
  -4  -1  -7  150.18   17.70
   3   1   7  184.48   33.50
  -3  -1  -7  129.39   24.80
  -3  -1  -7  101.79   10.50
  -3  -1  -7  135.79   16.00
   2   1   7  134.09   30.60
  -2  -1  -7   95.19    9.40
  -2  -1  -7  100.89   13.90
   1   1   7   59.29   14.20
   1   1   7   51.69   26.40
  -1  -1  -7   49.70    9.80
  -1  -1  -7   49.10    7.40
   0   1   7  583.74   44.20
   0   1   7  612.34   35.30
   0  -1  -7  620.64   32.40
   0  -1  -7  600.34   29.20
  -1   1   7 1659.33   75.19
  -1   1   7 1642.04   81.99
   1  -1  -7 1711.93   72.09
   1  -1  -7 1702.33   74.29
  -2   1   7  147.39   26.10
  -2   1   7  142.29   14.40
   2  -1  -7  150.38   16.50
   2  -1  -7  128.69   14.30
  -3   1   7  179.98   19.40
  -3   1   7  200.08   20.90
  -3   1   7  171.98   20.10
   3  -1  -7  197.58   16.30
   3  -1  -7  161.28   19.50
  -4   1   7  145.19   13.30
  -4   1   7  113.49   12.60
   4  -1  -7  130.79   16.20
  -5   1   7  362.46   24.10
  -5   1   7  333.07   26.40
   5  -1  -7  343.07   23.70
   5  -1  -7  402.36   23.80
  -6   1   7   98.99   14.60
  -6   1   7  138.69   12.60
   6  -1  -7   96.69   11.60
   6  -1  -7  102.49   12.60
  -7   1   7   75.39   10.50
  -7   1   7   67.89   14.10
   7  -1  -7   50.19   11.10
   7  -1  -7   72.29   13.20
  -8   1   7   -1.10   14.10
  -8   1   7    6.60    8.70
   8  -1  -7  -12.50   12.80
   8  -1  -7   19.80   13.30
  -9   1   7    2.70   18.80
   9  -1  -7   -8.30   15.10
  -5  -1  -6  -11.60   17.60
  -5  -1  -6   30.70   11.30
  -5  -1  -6   27.90    9.80
  -5  -1  -6   54.39   23.40
  -5  -1  -6   14.40   15.50
  -4  -1  -6   -0.70   18.20
  -4  -1  -6   -5.60   10.00
  -4  -1  -6  -21.20   14.30
  -4  -1  -6   -4.70    7.40
   3   1   6   17.80   22.80
  -3  -1  -6   23.60    7.10
  -3  -1  -6   -4.00   17.20
  -3  -1  -6    3.80   12.80
  -3  -1  -6   -1.80    9.50
   2   1   6   38.60   22.70
  -2  -1  -6   41.80   17.10
  -2  -1  -6   37.40   10.00
   1   1   6  311.27   34.70
   1   1   6  323.57   24.80
  -1  -1  -6  323.07   18.30
  -1  -1  -6  343.07   21.80
   0   1   6    0.70    8.70
   0   1   6   -0.30   17.30
   0  -1  -6    3.30    5.40
   0  -1  -6    8.60    7.10
  -1   1   6    4.50    8.80
  -1   1   6    6.90   18.10
   1  -1  -6    4.20    8.70
   1  -1  -6   -1.40    5.10
  -2   1   6   16.60    8.70
  -2   1   6   29.50    9.90
  -2   1   6   24.40   18.50
   2  -1  -6   17.80    7.50
   2  -1  -6   11.90    6.00
  -3   1   6  100.49   10.00
  -3   1   6   91.19   10.10
   3  -1  -6  104.99   10.10
   3  -1  -6  105.89   13.10
  -4   1   6   87.89    9.90
  -4   1   6   86.79   10.30
   4  -1  -6   69.29    8.60
  -5   1   6    3.90    9.00
  -5   1   6   12.80    7.60
   5  -1  -6    6.10    7.90
   5  -1  -6   24.70    9.30
  -6   1   6   48.90   11.40
  -6   1   6   46.30    8.30
   6  -1  -6   45.70    9.60
   6  -1  -6   35.20   10.10
  -7   1   6   10.60   12.00
  -7   1   6   21.20    8.10
   7  -1  -6   13.30   10.40
   7  -1  -6    5.60    9.20
  -8   1   6    4.10   14.10
   8  -1  -6   11.70   10.60
   8  -1  -6  -10.50   11.70
  -9   1   6   -9.70   16.60
   9  -1  -6    7.70   16.20
   9  -1  -6  -22.70   12.80
  -6  -1  -5   -5.40   10.30
  -6  -1  -5  -12.40   11.70
  -6  -1  -5   26.10   21.00
  -6  -1  -5  -11.50   12.50
  -6  -1  -5    7.70   19.80
  -5  -1  -5  182.18   27.90
  -5  -1  -5  101.69   13.00
  -5  -1  -5  102.59   11.10
  -5  -1  -5  107.19   13.50
  -5  -1  -5   74.29   18.70
  -4  -1  -5  377.76   21.70
  -4  -1  -5  309.67   27.30
  -4  -1  -5  362.06   23.60
  -4  -1  -5  351.26   31.00
  -4  -1  -5  325.77   21.80
   3   1   5  166.88   25.30
  -3  -1  -5  108.79   12.10
  -3  -1  -5  144.59   23.00
  -3  -1  -5  104.49   14.10
   2   1   5  953.20   53.49
  -2  -1  -5  865.11   44.60
  -2  -1  -5 1056.99   45.20
  -2  -1  -5 1005.70   49.40
   1   1   5    8.50   17.50
   1   1   5    3.80    7.90
  -1  -1  -5   17.20   12.20
  -1  -1  -5   -2.70    6.40
   0   1   5  822.02   40.10
   0   1   5  806.92   45.20
   0  -1  -5  874.21   39.60
   0  -1  -5  913.91   37.80
  -1   1   5  952.40   48.90
  -1   1   5  904.61   43.70
   1  -1  -5  995.80   42.10
   1  -1  -5  983.10   43.30
  -2   1   5 3851.01  167.58
  -2   1   5 3811.42  167.28
   2  -1  -5 4248.48  167.58
   2  -1  -5 4114.89  167.08
  -3   1   5  208.28   15.10
  -3   1   5  210.08   16.60
   3  -1  -5  218.38   14.10
   3  -1  -5  246.08   15.40
  -4   1   5  156.38   16.00
  -4   1   5  134.29   12.80
   4  -1  -5  162.08   14.10
   4  -1  -5  129.09   13.90
  -5   1   5  157.48   12.90
  -5   1   5  168.38   18.50
   5  -1  -5  150.88   14.70
   5  -1  -5  162.18   16.10
  -6   1   5  832.92   42.30
  -6   1   5  820.12   37.20
   6  -1  -5  867.21   40.70
  -7   1   5   25.60   11.30
   7  -1  -5   21.60   10.10
   7  -1  -5   40.20    9.90
  -8   1   5   40.50   14.20
   8  -1  -5   49.80   11.70
   8  -1  -5   49.60   11.00
  -9   1   5   41.00   16.10
   9  -1  -5   27.80   13.10
   9  -1  -5    6.60   14.20
 -10   1   5   10.50   16.10
  10  -1  -5  -35.50   15.70
  -7  -1  -4    9.40   21.50
  -7  -1  -4   -5.80   13.70
  -7  -1  -4   -4.80   11.60
  -7  -1  -4    8.20   12.40
  -7  -1  -4   65.99   28.70
  -6  -1  -4   16.60   10.00
  -6  -1  -4   49.80   20.40
  -6  -1  -4   24.70   12.30
  -6  -1  -4   35.10   19.10
  -6  -1  -4   20.30   10.30
  -5  -1  -4   31.80   18.30
  -5  -1  -4    8.80    8.20
  -5  -1  -4   27.20   14.50
  -5  -1  -4   16.10    9.50
  -5  -1  -4   -7.20    9.10
  -4  -1  -4   27.70    7.50
  -4  -1  -4   32.30   16.10
  -4  -1  -4   17.20    7.90
  -4  -1  -4   25.50   12.90
  -4  -1  -4   26.40    8.40
   3   1   4   15.80   17.10
  -3  -1  -4    7.70   13.00
  -3  -1  -4  -14.70    9.70
   2   1   4   22.00    8.10
   2   1   4   12.60   15.40
  -2  -1  -4    5.70    6.60
  -2  -1  -4    6.30   11.70
  -2  -1  -4   -2.10    8.80
   1   1   4  165.88   14.80
   1   1   4  160.68   21.90
  -1  -1  -4  163.08   18.60
  -1  -1  -4  165.08   13.90
   0   1   4  310.17   19.30
   0   1   4  325.67   24.70
   0  -1  -4  329.67   18.70
   0  -1  -4  337.27   16.90
  -1   1   4  151.88   13.70
  -1   1   4  157.88   13.10
  -1   1   4  178.98   20.50
   1  -1  -4  145.69   12.50
   1  -1  -4  180.48   11.30
  -2   1   4  449.56   23.40
  -2   1   4  494.95   24.00
   2  -1  -4  489.15   23.10
   2  -1  -4  511.65   23.20
  -3   1   4  247.28   16.30
  -3   1   4  218.48   14.00
   3  -1  -4  238.28   15.30
  -4   1   4  110.79   10.10
  -4   1   4  147.29   15.00
   4  -1  -4  121.89   11.90
   4  -1  -4  135.89   13.10
  -5   1   4   41.40    8.50
  -5   1   4   58.29    5.90
   5  -1  -4   54.89    7.90
   5  -1  -4   72.99    8.20
  -6   1   4    8.00    8.80
   6  -1  -4   13.50    7.70
   6  -1  -4   18.70    8.00
  -7   1   4   10.50    9.90
   7  -1  -4    5.40    9.10
   7  -1  -4    5.20    8.40
  -8   1   4    4.80   11.80
   8  -1  -4   -4.80    8.70
   8  -1  -4   18.40   10.60
  -9   1   4   15.50   15.60
   9  -1  -4   -2.50   12.00
   9  -1  -4   47.90   12.50
 -10   1   4  -22.50   18.20
  10  -1  -4    7.40   15.40
  -8  -1  -3   35.50   13.30
  -8  -1  -3    8.50   13.00
  -8  -1  -3   27.10   13.70
  -8  -1  -3   21.90   39.80
  -7  -1  -3  129.39   15.10
  -7  -1  -3  146.39   22.90
  -7  -1  -3  104.49   13.70
  -7  -1  -3  173.28   19.40
  -7  -1  -3  145.39   25.30
  -6  -1  -3   48.60   10.50
  -6  -1  -3   48.50   11.80
  -6  -1  -3   66.59   10.00
  -6  -1  -3   64.89   20.90
  -6  -1  -3   61.59   17.30
  -5  -1  -3   57.69    9.00
  -5  -1  -3   72.09   15.30
  -5  -1  -3   68.69   10.50
  -5  -1  -3   64.69    9.10
  -5  -1  -3   62.29   17.80
  -4  -1  -3  285.47   24.80
  -4  -1  -3  261.97   22.60
  -4  -1  -3  291.77   18.00
  -4  -1  -3  265.97   17.60
  -4  -1  -3  273.07   17.50
  -3  -1  -3 2115.69   88.49
  -3  -1  -3 2029.40   92.09
  -3  -1  -3 1977.80   90.19
  -3  -1  -3 2235.28   89.09
   2   1   3 1193.38   57.59
   2   1   3 1222.98   53.89
  -2  -1  -3 1306.27   56.89
  -2  -1  -3 1285.27   53.49
  -2  -1  -3 1122.49   53.89
   1   1   3  106.89   12.00
   1   1   3  134.09   15.70
  -1  -1  -3  124.69   15.80
  -1  -1  -3  123.09   11.30
  -1  -1  -3   90.39   11.30
   0   1   3  440.46   22.70
   0   1   3  439.56   26.30
   0  -1  -3  494.05   21.40
   0  -1  -3  481.55   22.50
  -1   1   3 2449.35  107.59
  -1   1   3 2400.96  107.39
   1  -1  -3 2788.12  107.69
   1  -1  -3 2659.73  107.29
  -2   1   3  670.23   30.80
  -2   1   3  701.33   31.50
   2  -1  -3  698.03   30.60
   2  -1  -3  736.63   31.40
  -3   1   3 2615.64  114.39
  -3   1   3 2609.44  115.39
   3  -1  -3 2937.61  115.39
   3  -1  -3 2839.92  115.09
  -4   1   3  305.57   15.00
  -4   1   3  317.27   19.10
   4  -1  -3  304.47   16.70
   4  -1  -3  325.07   18.20
  -5   1   3  336.27   21.80
  -5   1   3  372.46   16.50
   5  -1  -3  358.76   19.00
   5  -1  -3  347.77   20.70
  -6   1   3   49.90    8.80
   6  -1  -3   72.39    8.80
   6  -1  -3   77.29    8.80
  -7   1   3  992.90   49.99
   7  -1  -3 1050.79   48.20
   7  -1  -3 1025.90   46.30
  -8   1   3  123.89   16.60
   8  -1  -3  162.88   19.10
   8  -1  -3  139.29   16.90
  -9   1   3   -2.00   14.50
   9  -1  -3  -25.10   11.40
   9  -1  -3   15.50   13.90
 -10   1   3    0.40   19.10
  10  -1  -3   17.00   13.40
  -8  -1  -2   22.50   12.80
  -8  -1  -2   20.30   23.20
  -8  -1  -2   24.10   12.10
  -8  -1  -2   54.59   27.00
  -8  -1  -2   35.00   11.70
  -7  -1  -2   19.20   10.50
  -7  -1  -2   -8.40   18.80
  -7  -1  -2   -9.90   20.10
  -7  -1  -2    8.40    8.70
  -7  -1  -2   -7.90    9.20
  -6  -1  -2   35.30   10.00
  -6  -1  -2   37.80   16.90
  -6  -1  -2   54.19   18.10
  -6  -1  -2   44.20   10.50
  -5  -1  -2   -6.40   13.10
  -5  -1  -2    9.00    7.30
  -5  -1  -2    0.60    8.00
  -5  -1  -2    7.50    6.50
  -5  -1  -2   30.70   17.00
  -4  -1  -2  367.46   20.70
  -4  -1  -2  406.76   26.30
  -4  -1  -2  402.36   21.20
  -4  -1  -2  349.57   25.60
  -4  -1  -2  412.46   20.50
  -3  -1  -2   -1.30    9.10
  -3  -1  -2   19.60   11.80
  -3  -1  -2   18.70    5.20
  -3  -1  -2   12.20    5.20
  -3  -1  -2   14.30    6.20
   2   1   2  137.59   16.90
  -2  -1  -2   79.39   12.90
  -2  -1  -2   99.09    9.90
  -2  -1  -2  130.29   15.30
   1   1   2 2669.03  113.59
   1   1   2 2489.55  111.39
  -1  -1  -2 2710.03  111.39
  -1  -1  -2 2686.63  111.29
  -1  -1  -2 2770.52  113.09
   0   1   2  275.47   15.00
   0   1   2  264.87   18.30
   0  -1  -2  291.97   14.90
   0  -1  -2  334.47   17.90
   1  -1  -2  311.47   15.10
   1  -1  -2  323.97   15.30
  -2   1   2  478.55   20.70
  -2   1   2  447.66   22.20
   2  -1  -2  488.05   22.00
  -3   1   2   47.60    5.90
   3  -1  -2   47.50    5.80
   3  -1  -2   63.39    6.00
  -4   1   2  768.32   36.30
  -4   1   2  743.63   34.90
   4  -1  -2  824.42   36.10
   4  -1  -2  841.22   35.10
  -5   1   2    6.20    6.80
  -5   1   2   -0.40    6.10
   5  -1  -2    6.40    5.70
   5  -1  -2    7.30    6.00
  -6   1   2   71.19    7.20
  -6   1   2   65.29    8.50
  -6   1   2   49.40    9.10
   6  -1  -2   42.70   10.00
   6  -1  -2   71.59    8.60
  -7   1   2   12.80    4.90
  -7   1   2    0.60    9.40
  -7   1   2   10.80    8.80
   7  -1  -2   21.30    8.40
   7  -1  -2    5.40    8.20
  -8   1   2  166.28   18.10
  -8   1   2  114.49   14.50
  -8   1   2  162.18   11.90
   8  -1  -2  142.09   17.20
   8  -1  -2  168.58   19.80
  -9   1   2   -6.00   14.80
   9  -1  -2    0.90   10.70
 -10   1   2    9.00   28.80
 -10   1   2   -5.70   17.20
  10  -1  -2    4.70   12.10
  -9  -1  -1   -5.60   12.50
  -9  -1  -1   25.50   13.10
  -9  -1  -1    6.50   14.80
  -9  -1  -1   -5.90   26.90
  -9  -1  -1  -68.99   38.50
  -8  -1  -1  190.68   27.00
  -8  -1  -1  248.58   20.30
  -8  -1  -1  248.08   19.50
  -8  -1  -1  257.47   33.50
  -8  -1  -1  232.68   27.30
  -7  -1  -1  118.19   13.40
  -7  -1  -1  109.99   21.70
  -7  -1  -1  163.48   24.20
  -7  -1  -1  152.38   15.50
  -7  -1  -1  146.19   16.30
  -6  -1  -1  163.38   19.10
  -6  -1  -1  156.88   21.00
  -6  -1  -1  140.39   14.20
  -6  -1  -1  151.28   14.60
  -5  -1  -1   77.69    9.20
  -5  -1  -1  109.89   16.70
  -5  -1  -1   94.19   11.10
  -5  -1  -1   88.49    9.30
  -4  -1  -1   14.50    5.30
  -4  -1  -1   10.10    6.80
  -4  -1  -1   14.20    5.70
  -4  -1  -1    3.40   10.60
  -3  -1  -1  664.33   30.70
  -3  -1  -1  655.23   30.40
  -3  -1  -1  713.43   30.40
  -3  -1  -1  684.43   33.70
  -2  -1  -1 3930.91  164.38
  -2  -1  -1 4090.89  164.38
  -2  -1  -1 3852.61  165.88
  -2  -1  -1 3953.80  164.28
  -1  -1  -1 2812.22  113.79
  -1  -1  -1 2598.74  112.39
   0   1   1  850.91   35.50
   0   1   1  720.33   34.30
   0  -1  -1  826.92   34.30
   0  -1  -1  861.41   35.30
  -1   1   1   14.50    1.90
  -1   1   1   13.00    2.80
   1  -1  -1   10.70    2.70
   1  -1  -1   11.10    2.00
  -2   1   1 6268.97  267.77
  -2   1   1 6470.85  267.37
   2  -1  -1 6633.34  267.77
   2  -1  -1 6506.65  267.37
  -3   1   1   84.19    7.50
  -3   1   1   64.49    6.70
   3  -1  -1   86.69    7.80
   3  -1  -1   82.79    9.80
  -4   1   1  583.74   26.50
  -4   1   1  560.14   28.40
   4  -1  -1  607.44   28.00
   4  -1  -1  613.54   26.70
  -5   1   1   32.10    7.20
  -5   1   1   44.50    4.80
  -5   1   1   50.69    6.60
   5  -1  -1   46.70    7.00
   5  -1  -1   31.10    7.00
  -6   1   1  467.95   21.60
  -6   1   1  475.55   23.20
  -6   1   1  458.35   26.60
   6  -1  -1  470.95   23.40
   6  -1  -1  387.26   33.00
  -7   1   1  209.88   22.40
  -7   1   1  197.78   15.50
  -7   1   1  194.88   13.80
   7  -1  -1  208.08   19.40
   7  -1  -1  180.08   15.70
  -8   1   1   82.99   11.30
  -8   1   1   72.39    8.60
  -8   1   1   69.59   14.50
   8  -1  -1   70.29   10.20
  -9   1   1   51.39   12.30
  -9   1   1   21.60   16.50
  -9   1   1   34.60   26.00
  -9   1   1   67.49    9.60
  -9  -1   0   57.59   13.80
  -9  -1   0   79.49   35.90
  -9  -1   0   56.19   11.20
  -9  -1   0   45.90   25.90
  -9  -1   0   43.90   15.80
  -8  -1   0   14.20    8.70
  -8  -1   0    2.80   11.30
  -8  -1   0   17.60   10.10
   7   1   0    7.60    8.30
  -7  -1   0   14.60    8.80
  -7  -1   0    0.60    7.30
  -7  -1   0    2.70   10.20
   6   1   0    1.80    7.40
  -6  -1   0   -1.00    5.80
  -6  -1   0    7.30    7.50
  -6  -1   0    1.90    8.10
   5   1   0  598.74   27.20
  -5  -1   0  566.14   29.50
  -5  -1   0  567.74   27.20
  -5  -1   0  576.74   26.60
  -4  -1   0   -0.90    4.50
  -4  -1   0   11.50    6.10
   3   1   0  103.39    8.90
   3   1   0   84.69   10.20
  -3  -1   0   85.49    8.30
  -3  -1   0   96.99   11.00
   2   1   0 1499.95   62.29
   2   1   0 1541.75   62.59
  -2  -1   0 1386.36   62.59
  -2  -1   0 1509.45   62.29
   1   1   0  130.69    7.00
  -1  -1   0  133.09    7.40
  -1  -1   0  113.99    7.00
  -1   1   0  128.69    6.10
  -1   1   0  126.29    6.00
  -1   1   0  109.49    6.90
   1  -1   0  124.29    6.20
   1  -1   0  130.69    6.90
   1  -1   0  132.19    6.10
  -2   1   0 1490.15   61.09
  -2   1   0 1515.35   61.19
  -2   1   0 1356.66   61.69
   2  -1   0 1484.05   61.69
   2  -1   0 1481.15   61.19
  -3   1   0   95.49    7.70
  -3   1   0   65.49    8.20
  -3   1   0   98.79   10.40
   3  -1   0   99.89    8.10
   3  -1   0   95.69    9.90
  -4   1   0    2.60    4.40
  -4   1   0    1.80    5.00
  -4   1   0    3.90    5.70
   4  -1   0    1.40    5.40
  -5   1   0  550.54   28.90
  -5   1   0  547.25   26.40
  -5   1   0  585.44   26.30
   5  -1   0  609.54   26.60
   5  -1   0  564.64   28.20
  -6   1   0    5.60    8.20
  -6   1   0   10.70    6.90
  -6   1   0   -1.90    6.00
   6  -1   0   15.40    7.00
  -7   1   0    9.20   17.80
  -7   1   0    6.80    9.90
  -7   1   0   11.60    8.20
  -7   1   0   15.70    7.50
  -8   1   0   20.80    9.90
  -8   1   0   -3.10    8.20
  -8   1   0    9.90   12.40
  -8   1   0    1.40   20.30
  -9   1   0   28.00   26.40
  -9   1   0   84.99   35.80
  -9   1   0   33.60   15.60
  -9   1   0   35.90   10.70
  -9   1   0   73.09   12.70
  -9  -1   1   52.59   10.00
  -9  -1   1   23.70   13.90
  -9  -1   1   55.39   13.60
   8   1  -1   58.09   10.80
  -8  -1   1   90.29    9.10
  -8  -1   1   49.80   13.50
  -8  -1   1   81.19   11.50
   7   1  -1  160.88   16.20
  -7  -1   1  183.68   22.00
  -7  -1   1  220.38   17.30
  -7  -1   1  189.58   13.80
   6   1  -1  463.75   24.30
  -6  -1   1  474.05   24.10
  -6  -1   1  478.05   22.40
  -6  -1   1  466.85   27.40
   5   1  -1   34.50    7.00
   5   1  -1   40.40    7.30
  -5  -1   1   37.00    7.40
  -5  -1   1   45.10    6.80
   4   1  -1  649.24   28.70
   4   1  -1  632.54   27.80
  -4  -1   1  569.24   29.00
  -4  -1   1  579.44   27.50
   3   1  -1   91.59    8.60
   3   1  -1   90.19   10.00
  -3  -1   1   96.79   10.90
  -3  -1   1   88.49    8.80
   2   1  -1 6406.16  261.47
   2   1  -1 6519.55  261.37
  -2  -1   1 6032.40  261.47
   1   1  -1    9.70    3.00
   1   1  -1   13.20    2.60
  -1  -1   1   10.90    2.80
  -1  -1   1   13.20    3.30
   0   1  -1  839.82   34.20
   0   1  -1  707.53   34.70
   0   1  -1  826.42   33.70
   0  -1   1  838.72   34.90
   0  -1   1  875.61   34.80
   0  -1   1  784.12   34.30
  -1   1  -1 2775.12  117.79
  -1   1  -1 2852.01  116.49
  -1   1  -1 2913.51  117.59
  -1   1  -1 2624.24  116.79
   1  -1   1 2765.92  117.79
   1  -1   1 2948.21  117.59
  -2   1  -1 3847.31  159.68
  -2   1  -1 3509.25  158.38
  -2   1  -1 3800.12  159.58
  -2   1  -1 3893.11  158.28
  -2   1  -1 3888.71  158.18
   2  -1   1 3928.61  158.38
  -3   1  -1  651.43   29.40
  -3   1  -1  657.93   30.00
  -3   1  -1  685.63   29.60
  -3   1  -1  657.23   33.00
  -4   1  -1    9.50    6.30
  -4   1  -1    9.30   11.60
  -4   1  -1   19.20    5.80
  -4   1  -1   21.80    5.20
  -5   1  -1   79.59    8.80
  -5   1  -1  125.69   17.00
  -5   1  -1   90.09    8.30
  -5   1  -1   93.29    8.70
  -5   1  -1   80.99   15.00
  -6   1  -1  138.79   19.50
  -6   1  -1  119.69   13.20
  -6   1  -1  165.98   13.80
  -6   1  -1  152.58   24.40
  -6   1  -1  156.48   18.30
  -7   1  -1  132.99   23.70
  -7   1  -1  139.39   14.10
  -7   1  -1  128.89   14.80
  -7   1  -1  125.79   22.70
  -7   1  -1  110.39   12.80
  -8   1  -1  235.88   18.40
  -8   1  -1  238.58   26.10
  -8   1  -1  229.28   29.80
  -8   1  -1  166.48   22.60
  -8   1  -1  166.78   26.80
  -9   1  -1  -13.70   27.10
  -9   1  -1   29.20   12.50
  -9   1  -1    9.40   15.70
  -9   1  -1  -12.30   11.80
  -9   1  -1    5.90   41.20
  10   1  -2    5.90   13.80
 -10  -1   2  -15.30    9.00
 -10  -1   2   19.70   19.00
   9   1  -2   -7.30   12.00
  -9  -1   2   -0.60   12.60
  -9  -1   2    1.80   15.40
  -9  -1   2   -3.20    7.40
   8   1  -2  148.59   17.50
  -8  -1   2  159.08   14.50
  -8  -1   2  147.19   12.80
  -8  -1   2  105.19   14.20
   7   1  -2    4.20    8.10
   7   1  -2   10.60    9.00
  -7  -1   2   18.40    9.50
  -7  -1   2   15.70    5.50
  -7  -1   2   24.80   10.50
   6   1  -2   45.20    8.40
   6   1  -2   71.39    8.90
  -6  -1   2   41.10    8.40
  -6  -1   2   62.19    9.10
   5   1  -2    2.70    5.90
   5   1  -2    8.70    6.10
  -5  -1   2   12.50    6.60
  -5  -1   2   10.40    6.90
   4   1  -2  823.12   36.30
   4   1  -2  818.42   35.50
  -4  -1   2  759.62   35.60
  -4  -1   2  802.62   36.70
   3   1  -2   65.69    6.30
   3   1  -2   47.90    5.60
  -3  -1   2   52.59    6.10
  -3  -1   2   62.09    6.60
   2   1  -2  488.85   21.70
   2   1  -2  461.65   21.50
  -2  -1   2  481.95   20.90
  -2  -1   2  433.66   21.70
   1   1  -2  304.07   15.10
   1   1  -2  318.07   14.60
  -1  -1   2  271.17   15.10
  -1  -1   2  345.97   15.10
   0   1  -2  301.57   13.70
   0   1  -2  287.47   15.20
   0   1  -2  328.57   17.10
   0  -1   2  262.67   15.40
   0  -1   2  265.17   17.50
   0  -1   2  355.66   16.30
  -1   1  -2 2597.14  108.69
  -1   1  -2 2392.06  109.19
  -1   1  -2 2753.32  110.09
   1  -1   2 2759.92  109.09
   1  -1   2 2617.34  110.39
   1  -1   2 2474.75  108.69
  -2   1  -2   97.79    8.90
  -2   1  -2  133.09   15.00
  -2   1  -2   87.89   13.50
  -2   1  -2   95.99    9.70
   2  -1   2  123.39   15.80
   2  -1   2   86.29   10.90
  -3   1  -2   15.00    5.80
  -3   1  -2   10.50    5.00
  -3   1  -2   25.40    9.60
  -3   1  -2    6.80    4.80
  -3   1  -2   18.00   11.50
  -4   1  -2  410.76   26.10
  -4   1  -2  368.86   20.30
  -4   1  -2  365.76   26.30
  -4   1  -2  391.56   21.00
  -4   1  -2  409.56   20.40
  -5   1  -2   30.30   15.90
  -5   1  -2   -5.00   13.30
  -5   1  -2   12.80    7.90
  -5   1  -2   14.30    6.70
  -5   1  -2   -1.60    7.20
  -6   1  -2   43.60    9.00
  -6   1  -2   45.00    9.40
  -6   1  -2   38.70    9.40
  -6   1  -2   48.40   18.80
  -6   1  -2   37.40   18.10
  -7   1  -2   10.20   19.70
  -7   1  -2   11.30   10.30
  -7   1  -2   -6.30   19.90
  -7   1  -2   -0.60    8.80
  -7   1  -2   -1.10    9.00
  -8   1  -2   27.40   12.70
  -8   1  -2   55.19   25.20
  -8   1  -2   42.30   11.10
  -8   1  -2   18.60   11.00
  -8   1  -2   44.70   25.70
  10   1  -3  -20.30   15.10
 -10  -1   3   10.20   17.70
   9   1  -3  -27.50   11.20
   9   1  -3   13.00   13.40
  -9  -1   3    4.80   14.10
   8   1  -3  127.09   15.60
   8   1  -3  105.19   13.00
  -8  -1   3  142.19   16.10
  -8  -1   3  151.98   11.10
   7   1  -3 1061.29   48.30
   7   1  -3 1012.40   46.40
  -7  -1   3 1052.79   50.09
  -7  -1   3  977.00   46.80
   6   1  -3   56.89    8.40
   6   1  -3   69.89    9.20
  -6  -1   3   67.39    9.40
  -6  -1   3   56.99    9.60
   5   1  -3  340.47   18.80
   5   1  -3  354.56   19.90
  -5  -1   3  338.97   21.10
   4   1  -3  314.97   17.90
   4   1  -3  309.57   17.20
  -4  -1   3  301.77   18.70
   3   1  -3 2842.92  115.39
   3   1  -3 2852.51  115.49
  -3  -1   3 2640.14  114.79
  -3  -1   3 2689.63  115.59
   2   1  -3  717.73   30.80
  -2  -1   3  699.23   31.10
  -2  -1   3  665.43   30.70
   1   1  -3 2748.82  110.49
   1   1  -3 2700.13  109.89
  -1  -1   3 2480.65  110.49
  -1  -1   3 2412.16  109.89
  -1  -1   3 2871.31  111.19
   0   1  -3  505.05   22.90
   0   1  -3  484.05   21.20
   0   1  -3  479.15   23.80
   0  -1   3  450.05   26.30
   0  -1   3  429.56   23.10
   0  -1   3  515.65   23.10
  -1   1  -3  132.79   15.20
  -1   1  -3  135.59   12.80
  -1   1  -3  115.99   11.40
   1  -1   3  128.29   12.20
   1  -1   3   93.89   12.20
   1  -1   3  124.99   15.00
  -2   1  -3 1247.78   52.69
  -2   1  -3 1252.27   55.59
  -2   1  -3 1156.88   53.79
   2  -1   3 1199.28   56.59
   2  -1   3 1177.18   52.99
  -3   1  -3 2110.39   88.09
  -3   1  -3 2001.60   90.59
  -3   1  -3 2136.89   88.79
  -3   1  -3 2100.29   91.79
   3  -1   3 2080.79   89.19
  -4   1  -3  273.37   23.50
  -4   1  -3  290.27   17.60
  -4   1  -3  302.87   25.60
  -4   1  -3  290.17   18.00
  -4   1  -3  254.67   17.20
  -5   1  -3   68.09    8.80
  -5   1  -3   82.29   18.70
  -5   1  -3   60.49    9.30
  -5   1  -3   61.19   10.10
  -5   1  -3   67.29   15.80
  -6   1  -3   61.69    9.70
  -6   1  -3   47.20   20.60
  -6   1  -3   54.69   11.20
  -6   1  -3   58.69    9.90
  -6   1  -3   48.20   18.60
  -7   1  -3  132.99   13.90
  -7   1  -3  170.68   27.10
  -7   1  -3  116.69   23.80
  -7   1  -3  132.39   13.40
  -7   1  -3  128.69   13.70
  -8   1  -3  131.69   36.90
  -8   1  -3    1.10   11.90
  -8   1  -3  -11.90   28.90
  -8   1  -3   34.20   13.50
  -8   1  -3   27.60   13.30
  10   1  -4   -6.40   14.60
 -10  -1   4   -2.40   18.30
   9   1  -4   11.30   13.30
   9   1  -4   48.10   13.70
  -9  -1   4   46.40   16.90
   8   1  -4  -19.70    8.90
   8   1  -4    3.20    9.80
  -8  -1   4  -10.30   12.40
   7   1  -4    8.00    8.30
   7   1  -4   17.00   10.00
  -7  -1   4   18.20    6.00
  -7  -1   4   16.40   10.50
   6   1  -4   10.50    8.30
   6   1  -4   19.50    7.30
  -6  -1   4    5.90    9.00
  -6  -1   4    7.60    5.40
   5   1  -4   65.19    8.50
   5   1  -4   54.89    7.90
  -5  -1   4   58.79    6.50
  -5  -1   4   52.79    8.70
   4   1  -4  123.19   12.30
   4   1  -4  124.89   13.20
  -4  -1   4  117.49   10.90
  -4  -1   4  123.09   14.40
   3   1  -4  228.88   15.30
   3   1  -4  257.67   15.10
  -3  -1   4  233.38   16.00
  -3  -1   4  226.48   14.50
   2   1  -4  497.05   23.60
   2   1  -4  510.45   23.30
  -2  -1   4  485.95   23.80
  -2  -1   4  480.45   23.90
   1   1  -4  165.08   10.60
   1   1  -4  139.99   12.30
  -1  -1   4  172.88   11.90
  -1  -1   4  152.98   13.30
  -1  -1   4  176.68   16.30
   0   1  -4  336.77   17.70
   0   1  -4  247.88   21.50
   0   1  -4  333.07   15.20
   0  -1   4  292.97   23.20
   0  -1   4  292.17   18.40
   0  -1   4  323.57   17.50
  -1   1  -4  148.29   13.50
  -1   1  -4  191.08   18.60
   1  -1   4  181.98   21.90
   1  -1   4  151.38   15.10
   1  -1   4  152.58   14.10
  -2   1  -4   20.90    9.70
  -2   1  -4    3.50    6.70
  -2   1  -4   20.70   12.50
   2  -1   4   12.30   14.70
   2  -1   4   -2.00    7.60
  -3   1  -4    7.00   13.30
  -3   1  -4    7.30    5.50
  -3   1  -4    1.20   10.90
  -3   1  -4   12.70   13.20
   3  -1   4    7.50    8.20
   3  -1   4    5.90   16.00
  -4   1  -4   32.50    8.20
  -4   1  -4   25.90    8.20
  -4   1  -4   25.60    7.00
  -4   1  -4   31.90   18.90
  -4   1  -4   26.50   13.00
  -5   1  -4   37.40   16.30
  -5   1  -4   12.10    9.10
  -5   1  -4   25.40   17.30
  -5   1  -4    5.00    8.00
  -5   1  -4    6.50    9.30
  -6   1  -4   33.80   18.70
  -6   1  -4   32.00   10.90
  -6   1  -4   23.40    9.50
  -6   1  -4   23.20   10.20
  -6   1  -4   49.70   21.90
  -7   1  -4   53.19   26.70
  -7   1  -4   -1.40   22.10
  -7   1  -4  -10.00   11.20
  -7   1  -4  -10.40   10.90
  -7   1  -4    6.80   13.90
  10   1  -5  -12.00   15.30
 -10  -1   5    0.40   18.60
   9   1  -5   23.90   13.80
   9   1  -5   17.90   15.30
  -9  -1   5   29.90   14.10
   8   1  -5   29.80    9.50
   8   1  -5   54.79   13.00
  -8  -1   5   49.70   14.30
   7   1  -5   12.00    9.80
   7   1  -5   20.80    9.80
  -7  -1   5   29.90   11.20
  -7  -1   5   37.50    7.30
   6   1  -5  893.61   40.60
   6   1  -5  829.82   39.60
  -6  -1   5  830.82   41.80
  -6  -1   5  806.22   37.70
   5   1  -5  145.79   15.50
   5   1  -5  166.48   14.90
  -5  -1   5  139.29   13.30
  -5  -1   5  168.48   17.80
   4   1  -5  160.28   14.40
   4   1  -5  142.89   14.50
  -4  -1   5  161.58   15.70
  -4  -1   5  144.69   13.30
   3   1  -5  246.98   15.40
  -3  -1   5  224.58   16.40
  -3  -1   5  219.38   15.80
   2   1  -5 4354.86  176.28
   2   1  -5 4304.57  175.58
  -2  -1   5 4071.09  176.28
  -2  -1   5 4423.16  177.28
  -2  -1   5 3924.21  175.68
   1   1  -5  985.50   43.60
   1   1  -5 1036.40   42.10
  -1  -1   5  934.01   44.10
  -1  -1   5  960.80   44.50
  -1  -1   5  921.31   48.30
   0   1  -5  884.21   37.80
   0   1  -5  890.71   39.90
   0  -1   5  843.32   40.70
   0  -1   5  891.41   38.90
   0  -1   5  830.82   45.30
  -1   1  -5    5.90    6.90
  -1   1  -5    7.70    9.70
  -1   1  -5    0.40    4.60
   1  -1   5   -0.70   15.40
   1  -1   5    0.00    8.00
  -2   1  -5 1098.39   46.70
  -2   1  -5  881.51   47.40
  -2   1  -5 1058.59   50.69
   2  -1   5  950.60   52.99
   2  -1   5 1064.19   47.80
  -3   1  -5  116.29   13.10
  -3   1  -5  134.29   16.80
  -3   1  -5  154.68   21.40
  -3   1  -5  122.09   20.70
   3  -1   5  154.08   22.50
  -4   1  -5  358.36   23.70
  -4   1  -5  329.17   21.40
  -4   1  -5  405.56   30.90
  -4   1  -5  330.47   29.40
  -4   1  -5  355.96   21.00
  -5   1  -5   82.59   10.10
  -5   1  -5   92.09   12.90
  -5   1  -5   95.99   18.80
  -5   1  -5   94.29   12.10
  -5   1  -5  131.49   22.60
  -6   1  -5    5.00   12.00
  -6   1  -5    5.10   10.10
  -6   1  -5   35.40   20.80
  -6   1  -5  -16.80   11.90
  -6   1  -5   16.10   21.70
   9   1  -6   -7.10   16.40
   9   1  -6   32.60   13.50
  -9  -1   6    2.10   17.10
   8   1  -6  -12.10    9.90
   8   1  -6   30.70   12.70
  -8  -1   6    5.40   12.80
  -8  -1   6    7.70    7.90
   7   1  -6   15.80   10.50
   7   1  -6    4.30    9.10
  -7  -1   6    4.10   11.40
  -7  -1   6   27.00    8.30
   6   1  -6   32.90    8.80
   6   1  -6   34.40   10.10
  -6  -1   6   47.40    9.10
  -6  -1   6   34.30   11.10
   5   1  -6    1.70    8.50
   5   1  -6   -2.90   11.70
  -5  -1   6   16.60    7.80
  -5  -1   6    4.60    8.60
   4   1  -6   83.69    8.70
   4   1  -6   97.39   10.80
  -4  -1   6   94.19   10.20
  -4  -1   6   79.79    9.80
   3   1  -6  110.19   12.60
  -3  -1   6   93.29    9.80
  -3  -1   6   88.99   10.80
   2   1  -6   16.50    7.90
   2   1  -6   12.40    5.80
  -2  -1   6   25.30   10.80
  -2  -1   6    7.30    8.30
   1   1  -6    4.10    5.20
   1   1  -6   -7.60   12.90
  -1  -1   6    9.30   17.40
  -1  -1   6    2.70    9.00
  -1  -1   6   11.50    8.40
   0   1  -6    4.60    4.90
   0   1  -6    4.80    7.20
   0  -1   6   -6.70   16.90
   0  -1   6    8.50    9.70
  -1   1  -6  318.57   21.20
  -1   1  -6  318.97   17.30
   1  -1   6  308.97   24.70
   1  -1   6  310.27   32.50
  -2   1  -6   30.80    9.20
  -2   1  -6   56.19   13.90
   2  -1   6   38.10   23.30
   2  -1   6   17.50   12.70
  -3   1  -6   13.90   14.30
  -3   1  -6   11.20    9.40
  -3   1  -6   12.60    6.40
  -3   1  -6   12.80   18.40
   3  -1   6   34.00   23.00
  -4   1  -6    6.40    7.20
  -4   1  -6   10.50   10.60
  -4   1  -6   20.80   17.90
  -4   1  -6   -2.70   15.70
  -5   1  -6   38.90   15.80
  -5   1  -6   33.70   21.10
  -5   1  -6   37.60    9.00
  -5   1  -6    0.50   19.00
  -5   1  -6   20.30   11.20
   9   1  -7   10.50   15.70
  -9  -1   7    8.70   18.30
   8   1  -7   -1.80   13.60
   8   1  -7   11.70   13.10
  -8  -1   7    5.20   16.10
  -8  -1   7   14.30    9.30
   7   1  -7   71.99   13.00
   7   1  -7   56.39   11.40
  -7  -1   7   77.79   11.30
  -7  -1   7   60.09   13.70
   6   1  -7  115.89   13.80
   6   1  -7   88.19   11.90
  -6  -1   7  115.69   13.80
  -6  -1   7  160.08   17.90
   5   1  -7  335.17   23.40
   5   1  -7  378.36   24.40
  -5  -1   7  383.46   24.30
  -5  -1   7  375.06   26.10
   4   1  -7  127.09   15.60
   4   1  -7  130.69   12.70
  -4  -1   7  126.29   12.70
  -4  -1   7  115.89   12.30
   3   1  -7  179.78   15.20
   3   1  -7  168.88   16.70
  -3  -1   7  174.68   19.70
  -3  -1   7  200.88   22.80
  -3  -1   7  177.48   18.30
   2   1  -7  117.29   12.20
   2   1  -7  139.29   14.00
  -2  -1   7  154.18   25.70
  -2  -1   7  145.19   15.40
  -2  -1   7  122.49   14.10
   1   1  -7 1719.83   75.09
   1   1  -7 1694.43   72.39
  -1  -1   7 1704.03   76.09
  -1  -1   7 1674.93   82.79
   0   1  -7  679.43   33.30
   0   1  -7  589.04   29.00
   0  -1   7  592.34   44.70
   0  -1   7  646.04   35.90
  -1   1  -7   49.80    6.70
  -1   1  -7   25.40    9.00
   1  -1   7   54.99   13.20
   1  -1   7   58.99   26.60
  -2   1  -7  109.59   13.50
  -2   1  -7   93.19    8.60
   2  -1   7  140.89   27.90
   2  -1   7  122.99   15.50
  -3   1  -7  131.29   13.20
  -3   1  -7   95.69    9.30
  -3   1  -7   94.79   14.00
   3  -1   7  144.39   31.60
  -4   1  -7  133.69   20.20
  -4   1  -7  107.29   20.20
  -4   1  -7  157.58   16.40
  -4   1  -7  204.58   29.30
   8   1  -8  -15.40   15.50
   8   1  -8    1.70   15.60
  -8  -1   8   -2.60   12.30
  -8  -1   8  -10.30   16.00
   7   1  -8   -7.70   11.20
   7   1  -8  -26.70   13.00
  -7  -1   8   -4.30   12.40
  -7  -1   8   -1.40   14.40
   6   1  -8    2.50   10.60
   6   1  -8   29.10    9.90
  -6  -1   8   15.20   11.40
  -6  -1   8   -2.50   12.60
   5   1  -8   15.60   11.50
   5   1  -8  -15.00    8.80
  -5  -1   8   -0.40   12.10
  -5  -1   8   10.10   12.10
   4   1  -8   46.00   11.70
  -4  -1   8   76.19   16.60
  -4  -1   8   34.70   11.30
  -4  -1   8   27.00   13.20
   3   1  -8    5.10    7.70
   3   1  -8   -8.30    9.00
  -3  -1   8   16.10   15.40
  -3  -1   8    8.10   27.30
  -3  -1   8   15.80   12.40
   2   1  -8   19.60   10.70
   2   1  -8   28.00    7.00
  -2  -1   8   43.70   25.30
  -2  -1   8   11.70   12.70
   1   1  -8   31.10   10.90
   1   1  -8   13.40    6.80
  -1  -1   8   43.90   27.10
  -1  -1   8   27.00   13.40
   0   1  -8   66.89    7.40
   0   1  -8   43.00   11.60
   0  -1   8  119.89   29.00
   0  -1   8   63.39   14.40
  -1   1  -8    2.70   12.50
  -1   1  -8    8.00    5.90
   1  -1   8   31.60   31.10
   1  -1   8   25.90   16.20
  -2   1  -8   37.80    6.60
  -2   1  -8   38.20   16.90
  -2   1  -8   46.20    7.10
   2  -1   8   43.20   32.50
  -3   1  -8   14.20    6.60
  -3   1  -8  -12.30    7.10
   3  -1   8   17.30   32.60
   7   1  -9   11.90   13.20
  -7  -1   9   -3.10   14.30
   6   1  -9   10.00   11.30
   6   1  -9   50.99   17.20
  -6  -1   9   21.00   14.80
  -6  -1   9   40.20   15.70
   5   1  -9   45.80   16.00
   5   1  -9   59.89   11.10
  -5  -1   9   87.79   16.30
  -5  -1   9   53.79   14.70
   4   1  -9   47.10   14.70
   4   1  -9   23.30    9.60
  -4  -1   9   35.40   15.60
  -4  -1   9   17.50   19.80
   3   1  -9   88.79   10.40
  -3  -1   9   72.69   32.80
  -3  -1   9   95.99   17.00
   2   1  -9   39.80   12.50
   2   1  -9   77.59    9.10
  -2  -1   9   67.49   18.70
  -2  -1   9  110.19   32.20
   1   1  -9  325.17   28.10
   1   1  -9  305.27   19.80
  -1  -1   9  371.76   48.40
  -1  -1   9  347.67   33.20
   0   1  -9    1.40    6.10
   0   1  -9  -20.40   14.90
   0  -1   9    0.10   16.60
   1  -1   9   98.09   38.10
   5   1 -10   -9.00   10.90
  -5  -1  10  -58.59   38.50
  -5  -1  10  -15.90   28.00
  -5  -1  10  -21.40   26.40
   4   1 -10   18.30   11.10
  -4  -1  10   -0.90   37.80
  -4  -1  10    3.50   17.30
   3   1 -10   21.40   11.10
  -3  -1  10   83.59   36.90
  -3  -1  10   18.70   19.30
   2   1 -10  -21.80    8.60
  -2  -1  10    2.10   18.30
  -2  -1  10   26.70   35.20
  -2   2  10    4.50   36.10
   2  -2 -10  -17.00   10.30
  -3   2  10    8.10   36.60
   3  -2 -10   -5.30   10.50
   3  -2 -10  -19.80   16.30
  -4   2  10   48.70   18.30
  -4   2  10   47.90   39.90
   4  -2 -10   34.50   12.30
  -5   2  10   15.00   24.50
  -5   2  10  -15.00   41.20
  -5   2  10   27.40   17.80
   5  -2 -10  -16.00   12.60
   1   2   9   24.30   37.70
   0   2   9  181.98   36.90
   0  -2  -9   90.99   10.70
   0  -2  -9   82.49   17.50
  -1   2   9  103.79   56.49
   1  -2  -9   32.90   13.80
   1  -2  -9   41.20    8.50
  -2   2   9   93.49   16.60
  -2   2   9  132.29   52.09
   2  -2  -9   94.59   14.70
   2  -2  -9  107.69   11.30
  -3   2   9   42.00   15.40
   3  -2  -9   12.50   12.00
   3  -2  -9   33.80   10.10
  -4   2   9   -4.70   33.60
  -4   2   9   25.30   18.10
  -4   2   9   14.40   14.20
   4  -2  -9   23.60   10.20
  -5   2   9  -12.40   13.30
  -5   2   9  -14.80   15.00
   5  -2  -9  -10.60   15.10
   5  -2  -9   13.40   10.00
  -6   2   9   14.10   15.50
  -6   2   9   29.60   14.40
   6  -2  -9   25.20   16.70
   6  -2  -9    6.40   11.80
  -7   2   9   18.20   16.60
   7  -2  -9    8.70   13.70
   7  -2  -9   15.90   17.40
   3   2   8  -12.90   35.30
  -3  -2  -8    3.20    8.00
  -2  -2  -8   16.20   15.40
  -2  -2  -8   37.80    8.40
   1   2   8  210.38   35.70
  -1  -2  -8  178.18   17.10
  -1  -2  -8  159.88   16.10
   0   2   8    6.80   27.30
   0  -2  -8    3.30   10.80
   0  -2  -8    3.40    7.70
  -1   2   8   17.40   13.80
  -1   2   8   21.50   26.00
   1  -2  -8   10.70    7.80
   1  -2  -8    3.10   10.00
  -2   2   8    7.60   12.60
  -2   2   8   20.80   26.40
   2  -2  -8   -0.10    7.50
   2  -2  -8   -1.00   10.20
  -3   2   8  144.89   16.40
  -3   2   8  237.38   32.30
   3  -2  -8  147.89   16.90
   3  -2  -8  134.89   14.20
  -4   2   8   -3.20   11.30
  -4   2   8    3.90   11.80
  -4   2   8    4.70   15.40
   4  -2  -8    8.80    8.40
  -5   2   8   28.80   12.40
  -5   2   8   36.80   12.90
   5  -2  -8   21.20    9.90
   5  -2  -8   38.50   11.70
  -6   2   8   -0.10   11.50
  -6   2   8    6.10   13.50
   6  -2  -8    6.90    9.60
   6  -2  -8   -5.30   12.80
  -7   2   8    0.10   11.50
  -7   2   8   10.10   15.50
   7  -2  -8   26.00   13.30
   7  -2  -8   11.30   11.40
  -8   2   8   -3.50   15.30
   8  -2  -8  -38.00   13.70
   8  -2  -8   12.80   16.90
  -4  -2  -7   49.00   24.30
  -4  -2  -7   27.20    9.30
  -4  -2  -7   13.00   12.00
   3   2   7  104.19   30.20
  -3  -2  -7   50.49   13.40
  -3  -2  -7   77.79   22.30
   2   2   7  112.59   30.90
  -2  -2  -7   84.39    9.10
  -2  -2  -7   51.19   11.80
   1   2   7    2.20   25.30
  -1  -2  -7   13.70    7.10
  -1  -2  -7    9.20   10.30
   0   2   7   21.10   23.90
   0   2   7   21.00   11.80
   0  -2  -7   14.00   10.00
   0  -2  -7   22.80    7.40
  -1   2   7  303.27   35.50
  -1   2   7  279.37   24.10
   1  -2  -7  263.27   18.20
   1  -2  -7  298.17   21.60
  -2   2   7   76.79   23.60
  -2   2   7   57.19   11.50
   2  -2  -7   49.30    7.30
   2  -2  -7   55.09   10.00
  -3   2   7    7.30   10.10
  -3   2   7    6.00   11.50
   3  -2  -7    8.80    7.20
  -4   2   7   18.70   10.00
  -4   2   7   22.80   10.00
   4  -2  -7   16.60   13.10
  -5   2   7   88.49   12.70
  -5   2   7   89.79   11.60
   5  -2  -7   81.09   12.50
   5  -2  -7   70.79    9.80
  -6   2   7  111.79   11.80
  -6   2   7  111.99   14.40
   6  -2  -7  104.79   11.60
   6  -2  -7  119.79   13.50
  -7   2   7    8.40    8.60
  -7   2   7  -13.80   13.00
   7  -2  -7    1.70   10.20
   7  -2  -7    0.00   11.80
  -8   2   7    4.70   14.90
   8  -2  -7   -6.30   12.30
   8  -2  -7   -4.60   12.90
  -9   2   7   43.90   18.70
   9  -2  -7   37.30   14.70
  -5  -2  -6    8.50   10.70
  -5  -2  -6    0.90    9.50
  -5  -2  -6   10.20   16.40
  -5  -2  -6   -2.50   22.70
  -4  -2  -6   97.69   10.10
  -4  -2  -6   99.19   13.80
  -4  -2  -6  121.49   13.60
  -4  -2  -6  120.19   23.20
  -4  -2  -6   65.89   15.30
   3   2   6   -1.00   24.50
  -3  -2  -6   -9.50    9.40
  -3  -2  -6    1.50   17.60
   2   2   6  209.18   35.40
  -2  -2  -6  221.68   25.40
  -2  -2  -6  212.88   19.10
   1   2   6   26.50   10.90
   1   2   6   63.59   22.10
  -1  -2  -6   25.30    6.60
  -1  -2  -6   35.40    9.50
   0   2   6  217.08   28.80
   0   2   6  192.48   20.20
   0  -2  -6  223.18   15.10
   0  -2  -6  244.68   18.10
  -1   2   6   48.20   10.30
  -1   2   6   63.89   19.90
   1  -2  -6   37.00    8.50
   1  -2  -6   42.10    6.50
  -2   2   6  549.15   27.70
  -2   2   6  535.15   37.00
  -2   2   6  517.25   28.00
   2  -2  -6  505.65   26.90
   2  -2  -6  521.55   26.10
  -3   2   6   31.60    8.30
  -3   2   6   16.50    8.20
   3  -2  -6   19.90    6.50
   3  -2  -6   14.30    7.40
  -4   2   6  427.86   24.40
  -4   2   6  434.66   26.10
   4  -2  -6  483.55   25.00
  -5   2   6    6.60    9.00
  -5   2   6   18.30    7.80
   5  -2  -6    6.80    7.50
   5  -2  -6    7.80    9.20
  -6   2   6   11.40   10.20
  -6   2   6    0.40    7.00
   6  -2  -6    3.00    9.50
   6  -2  -6    3.10    9.00
  -7   2   6   -6.80   11.50
  -7   2   6    1.40    7.10
   7  -2  -6    5.70   10.60
   7  -2  -6  -13.50    8.90
  -8   2   6   22.80   15.00
   8  -2  -6   10.10   12.80
   8  -2  -6   15.30   10.70
  -9   2   6   17.40   17.10
   9  -2  -6   33.40   14.20
   9  -2  -6   30.40   15.80
  -6  -2  -5  -18.40   12.10
  -6  -2  -5   36.90   23.20
  -6  -2  -5  -13.10   19.20
  -6  -2  -5   -6.10   10.60
  -6  -2  -5  -19.40   11.60
  -5  -2  -5   48.80   11.10
  -5  -2  -5   41.70    9.50
  -5  -2  -5   55.29   20.00
  -5  -2  -5   16.30   16.30
  -5  -2  -5   47.50   11.40
  -4  -2  -5   97.59   10.00
  -4  -2  -5  104.99   19.60
  -4  -2  -5   94.59   15.10
  -4  -2  -5   87.09   12.10
  -4  -2  -5  108.89   11.70
   3   2   5  580.24   41.60
  -3  -2  -5  638.34   30.80
  -3  -2  -5  592.74   36.30
  -3  -2  -5  514.15   31.40
   2   2   5   31.20   19.40
  -2  -2  -5   17.30   16.00
  -2  -2  -5    2.80    7.30
   1   2   5  102.19   19.40
   1   2   5   72.99   10.00
  -1  -2  -5  139.79   17.40
  -1  -2  -5  102.19   10.10
   0   2   5  156.98   23.10
   0   2   5  156.58   15.90
   0  -2  -5  160.08   12.40
   0  -2  -5  171.38   14.30
  -1   2   5 1174.48   56.39
  -1   2   5 1244.58   61.09
   1  -2  -5 1367.76   56.29
   1  -2  -5 1334.87   55.19
  -2   2   5    9.20    7.10
  -2   2   5   20.00    6.80
   2  -2  -5    7.30    5.60
   2  -2  -5    8.40    6.40
  -3   2   5   37.10    7.20
  -3   2   5   31.30    6.80
   3  -2  -5   29.70    6.10
   3  -2  -5   24.30    6.20
  -4   2   5    5.70    7.30
  -4   2   5    8.00    6.00
   4  -2  -5    2.10    6.30
  -5   2   5  299.57   17.50
  -5   2   5  343.27   22.70
   5  -2  -5  314.17   19.60
   5  -2  -5  346.47   21.70
  -6   2   5   49.20    6.40
  -6   2   5   26.90   10.20
   6  -2  -5   45.00    9.10
   6  -2  -5   65.29    9.90
  -7   2   5  101.69   13.80
   7  -2  -5  117.99   11.90
   7  -2  -5   87.79   11.80
  -8   2   5  -14.50   12.70
   8  -2  -5   -6.70    9.00
   8  -2  -5   -0.70   10.70
  -9   2   5    1.40   15.60
   9  -2  -5   -1.00   12.80
   9  -2  -5   -8.60   13.30
 -10   2   5   16.00   19.10
  10  -2  -5    2.40   15.70
  -7  -2  -4   48.80   22.10
  -7  -2  -4   52.19   13.10
  -7  -2  -4   35.50   15.00
  -7  -2  -4   44.60   12.40
  -7  -2  -4   91.99   30.30
  -6  -2  -4   87.79   13.30
  -6  -2  -4   74.89   11.60
  -6  -2  -4   87.39   19.90
  -6  -2  -4   81.99   11.70
  -6  -2  -4  144.89   24.70
  -5  -2  -4  213.28   26.40
  -5  -2  -4  227.78   19.10
  -5  -2  -4  227.38   27.80
  -5  -2  -4  226.98   19.20
  -5  -2  -4  242.98   20.00
  -4  -2  -4   85.49    9.90
  -4  -2  -4   69.69    8.90
  -4  -2  -4   68.59   14.00
  -4  -2  -4   79.79   10.10
  -4  -2  -4   77.19   17.00
   3   2   4  327.87   30.40
  -3  -2  -4  286.97   21.80
  -3  -2  -4  344.57   25.80
   2   2   4   21.90   16.60
  -2  -2  -4    3.20    6.50
  -2  -2  -4    2.90    8.40
  -2  -2  -4   27.10   13.10
   1   2   4 2491.45  113.49
   1   2   4 2592.14  117.19
  -1  -2  -4 2748.02  116.19
  -1  -2  -4 2899.01  113.49
   0   2   4  614.44   34.90
   0   2   4  597.64   30.20
   0  -2  -4  655.03   29.90
   0  -2  -4  661.13   28.90
  -1   2   4  497.15   25.10
  -1   2   4  494.55   30.50
   1  -2  -4  525.85   24.90
   1  -2  -4  539.75   24.20
  -2   2   4  206.88   14.20
  -2   2   4  239.48   15.80
   2  -2  -4  227.08   13.90
   2  -2  -4  252.87   14.40
  -3   2   4 2596.64  113.29
  -3   2   4 2581.04  112.39
   3  -2  -4 2746.63  112.29
   3  -2  -4 2826.72  113.19
  -4   2   4  410.26   23.10
  -4   2   4  386.36   19.40
   4  -2  -4  425.76   21.30
   4  -2  -4  417.36   21.90
  -5   2   4  352.76   22.50
  -5   2   4  345.77   16.80
   5  -2  -4  348.77   19.60
   5  -2  -4  377.86   21.10
  -6   2   4  179.88   20.40
   6  -2  -4  190.08   15.20
   6  -2  -4  192.98   17.50
  -7   2   4   -4.70   10.30
   7  -2  -4   -5.60    8.80
   7  -2  -4    2.90    7.50
  -8   2   4    1.30   13.10
   8  -2  -4   -8.80    9.80
  -9   2   4    9.00   15.70
   9  -2  -4   23.70   13.00
   9  -2  -4   27.10   12.80
 -10   2   4   14.50   19.70
  10  -2  -4    5.60   15.20
  -8  -2  -3  108.79   16.70
  -8  -2  -3  185.78   42.60
  -8  -2  -3   92.99   15.40
  -8  -2  -3  128.69   15.60
  -7  -2  -3    4.70   11.10
  -7  -2  -3    3.30    9.90
  -7  -2  -3   18.40   19.30
  -7  -2  -3    8.00   12.20
  -7  -2  -3   18.40   24.20
  -6  -2  -3   91.49   11.50
  -6  -2  -3   87.79   18.40
  -6  -2  -3   91.39   10.90
  -6  -2  -3   80.79   13.00
  -6  -2  -3  118.59   22.50
  -5  -2  -3   15.40    9.00
  -5  -2  -3   23.80    7.90
  -5  -2  -3   22.00   14.30
  -5  -2  -3   30.90   15.70
  -5  -2  -3   14.30    7.50
  -4  -2  -3  319.17   18.80
  -4  -2  -3  319.27   25.60
  -4  -2  -3  306.77   18.80
  -4  -2  -3  316.37   19.10
  -4  -2  -3  278.57   23.60
  -3  -2  -3   23.50   12.40
  -3  -2  -3   31.00    9.70
  -3  -2  -3   21.50    6.90
  -3  -2  -3    8.70    6.30
   2   2   3 3893.01  170.38
  -2  -2  -3 4032.00  169.48
  -2  -2  -3 3858.71  166.88
  -2  -2  -3 4180.38  166.88
   1   2   3   67.29    8.10
   1   2   3   72.09   14.10
  -1  -2  -3   62.49    7.20
  -1  -2  -3   75.19   12.80
   0   2   3  107.29   13.60
   0   2   3   90.29   11.10
   0  -2  -3  105.69   10.50
  -1   2   3   16.10    5.30
  -1   2   3   22.50    5.00
   1  -2  -3   18.50    5.00
   1  -2  -3   22.40    4.40
  -2   2   3 2342.67  101.49
  -2   2   3 2369.16  101.99
   2  -2  -3 2491.45  101.89
   2  -2  -3 2521.95  101.49
  -3   2   3  255.87   16.40
   3  -2  -3  259.77   15.50
  -4   2   3  127.79   13.60
  -4   2   3  101.09    7.30
   4  -2  -3   89.49   10.10
   4  -2  -3  103.49   12.30
  -5   2   3    5.70    6.80
   5  -2  -3    7.90    5.90
   5  -2  -3    0.00    6.40
  -6   2   3  184.28   19.20
   6  -2  -3  167.58   14.00
   6  -2  -3  177.48   16.20
  -7   2   3   32.30   10.10
   7  -2  -3   15.40    9.10
   7  -2  -3   36.40    8.70
  -8   2   3   18.30   12.00
   8  -2  -3   20.60   10.10
   8  -2  -3    8.30    9.30
  -9   2   3   -0.80   14.80
   9  -2  -3    9.80   12.20
   9  -2  -3   -4.30   12.40
 -10   2   3   29.70   29.80
 -10   2   3   31.70   17.40
  10  -2  -3    3.10   13.30
  -8  -2  -2    0.50   22.40
  -8  -2  -2   17.00   12.20
  -8  -2  -2    9.60   10.60
  -8  -2  -2   -6.40   11.50
  -8  -2  -2    3.40   30.80
  -7  -2  -2   36.50   21.20
  -7  -2  -2   15.50    8.60
  -7  -2  -2   29.50   20.80
  -7  -2  -2   36.50   11.80
  -7  -2  -2   25.40   10.30
  -6  -2  -2  135.59   22.50
  -6  -2  -2  117.39   12.20
  -6  -2  -2  108.89   19.40
  -6  -2  -2  143.19   13.40
  -5  -2  -2  572.64   29.70
  -5  -2  -2  639.34   30.40
  -5  -2  -2  519.75   35.40
  -5  -2  -2  627.94   29.00
  -4  -2  -2  588.54   32.80
  -4  -2  -2  559.04   27.20
  -4  -2  -2  570.34   28.00
  -4  -2  -2  567.34   27.80
  -3  -2  -2   56.99   12.80
  -3  -2  -2   49.40    6.10
  -3  -2  -2   51.19    6.70
  -3  -2  -2   47.90    7.00
   2   2   2  218.78   19.90
  -2  -2  -2  236.98   13.60
  -2  -2  -2  220.18   18.00
   1   2   2 1812.42   83.59
  -1  -2  -2 2001.10   80.99
  -1  -2  -2 1943.41   83.19
  -1  -2  -2 1953.90   81.19
   0   2   2 2706.53  113.69
   0   2   2 2544.75  115.09
   0  -2  -2 2731.43  115.09
   0  -2  -2 2924.71  113.69
  -2   2   2 8423.16  358.46
   2  -2  -2 8911.31  358.46
  -3   2   2  202.28   14.10
  -3   2   2  219.68    9.80
   3  -2  -2  209.78   12.00
   3  -2  -2  204.78   13.50
  -4   2   2  213.88   15.50
   4  -2  -2  222.98   15.20
   4  -2  -2  218.88   12.70
  -5   2   2  888.41   42.60
   5  -2  -2  944.71   40.60
   5  -2  -2  942.21   42.10
  -6   2   2   44.50    7.80
  -6   2   2   34.00    8.80
   6  -2  -2   27.30    9.10
   6  -2  -2   48.30    7.30
  -7   2   2   16.80    9.90
  -7   2   2   22.80    8.90
   7  -2  -2   31.40    9.10
   7  -2  -2   11.70    8.40
  -8   2   2    5.40   12.70
   8  -2  -2    5.50    9.40
   8  -2  -2    1.70    9.70
  -9   2   2   39.80   25.50
  -9   2   2   42.40   15.30
   9  -2  -2   25.70   12.80
   9  -2  -2   34.20   10.80
 -10   2   2   26.70   29.80
 -10   2   2    8.80   17.40
  10  -2  -2    0.70   12.80
  -9  -2  -1   35.30   12.50
  -9  -2  -1    2.80   42.30
  -9  -2  -1   22.30   13.20
  -9  -2  -1    0.70   26.70
  -9  -2  -1   -4.20   15.60
  -8  -2  -1   65.09   24.80
  -8  -2  -1   56.99   13.80
  -8  -2  -1   48.40   23.80
  -8  -2  -1   66.19   10.60
  -8  -2  -1   70.89   12.10
  -7  -2  -1  151.68   23.80
  -7  -2  -1  144.89   16.70
  -7  -2  -1  146.19   15.80
  -7  -2  -1  128.09   14.20
  -6  -2  -1   85.79   10.30
  -6  -2  -1   66.99   10.50
  -6  -2  -1   78.79    8.80
  -6  -2  -1  101.39   19.00
  -5  -2  -1  197.98   13.90
  -5  -2  -1  198.38   17.10
  -5  -2  -1  175.98   14.60
  -5  -2  -1  186.38   21.10
  -4  -2  -1    7.50    6.00
  -4  -2  -1    4.60    6.60
  -4  -2  -1   -4.00   10.70
  -4  -2  -1    9.20    5.30
  -3  -2  -1 2795.32  117.09
  -3  -2  -1 2755.22  116.89
  -3  -2  -1 2801.72  116.69
  -3  -2  -1 2812.92  119.29
  -2  -2  -1   21.80    4.50
  -2  -2  -1   21.70    5.30
  -2  -2  -1   46.70    9.80
   0   2   1   90.09    9.70
   0  -2  -1  109.89    6.40
   0  -2  -1   93.59    8.80
  -1   2   1    9.50    3.30
   1  -2  -1   14.40    2.00
   1  -2  -1   17.90    3.00
  -2   2   1 1054.09   47.20
   2  -2  -1 1138.49   47.20
   2  -2  -1 1130.89   46.50
  -3   2   1   19.60    5.10
  -3   2   1   15.70    5.00
  -3   2   1   21.80    2.60
   3  -2  -1    8.70    4.70
   3  -2  -1   19.40    4.50
  -4   2   1  243.98   16.70
  -4   2   1  268.77   14.00
  -4   2   1  277.77   12.90
   4  -2  -1  281.87   16.40
   4  -2  -1  278.17   14.30
  -5   2   1    4.70    6.60
  -5   2   1   11.50    5.90
  -5   2   1    0.60    3.80
   5  -2  -1    0.60    6.30
   5  -2  -1    5.70    5.70
  -6   2   1  292.17   22.00
  -6   2   1  330.67   16.30
  -6   2   1  310.17   17.50
   6  -2  -1  322.67   17.90
  -7   2   1   16.70    6.20
  -7   2   1   37.40    8.50
  -7   2   1   18.20   10.40
   7  -2  -1   17.80    8.70
   7  -2  -1   22.40    7.60
  -8   2   1    0.20    7.00
  -8   2   1   20.60    9.70
  -8   2   1   14.30   21.60
  -8   2   1    8.40   12.30
   8  -2  -1    6.10    8.50
  -9   2   1   -2.80   24.90
  -9   2   1    9.40   11.20
  -9   2   1    7.90   13.90
  -9   2   1   12.70    8.40
  -9  -2   0   17.90   14.80
  -9  -2   0    6.00   24.30
  -9  -2   0   43.90   13.90
  -9  -2   0   42.80   36.90
  -8  -2   0   89.39   10.50
  -8  -2   0   84.79   14.70
  -8  -2   0  110.49   13.50
   7   2   0   10.90    9.30
  -7  -2   0   11.70    9.10
  -7  -2   0   16.20    7.20
  -7  -2   0   14.10   11.10
   6   2   0  340.97   19.20
  -6  -2   0  313.97   18.80
  -6  -2   0  354.96   23.40
  -6  -2   0  340.07   19.70
   5   2   0  105.39   11.30
  -5  -2   0   94.89   11.20
  -5  -2   0   69.39    8.70
  -5  -2   0   91.69    9.90
   4   2   0 1633.54   68.09
  -4  -2   0 1540.85   67.89
  -4  -2   0 1625.54   68.99
   3   2   0   66.59    6.60
  -3  -2   0   76.59    8.70
   2   2   0 1156.48   46.60
  -2  -2   0 1016.90   47.10
  -2  -2   0 1108.89   46.80
   1   2   0  716.83   30.60
  -1  -2   0  724.63   30.70
  -1   2   0  741.43   31.40
  -1   2   0  753.32   31.70
  -1   2   0  752.02   33.10
   1  -2   0  749.13   31.40
   1  -2   0  755.02   33.00
   1  -2   0  762.22   31.70
  -2   2   0 1206.68   49.20
  -2   2   0 1083.69   49.80
  -2   2   0 1187.68   49.10
   2  -2   0 1199.78   49.20
   2  -2   0 1206.48   49.30
   2  -2   0 1171.68   49.80
  -3   2   0   57.29    6.00
  -3   2   0   61.59    6.60
  -3   2   0   61.09    5.10
   3  -2   0   45.90    5.80
   3  -2   0   59.69    6.80
  -4   2   0 1669.03   66.89
  -4   2   0 1488.85   66.69
  -4   2   0 1491.55   67.99
   4  -2   0 1619.14   67.99
   4  -2   0 1671.63   66.89
  -5   2   0   77.69    8.60
  -5   2   0   85.89    9.40
  -5   2   0   82.59    9.20
   5  -2   0   90.69    9.20
   5  -2   0   71.09    7.90
  -6   2   0  315.57   17.60
  -6   2   0  333.37   22.60
  -6   2   0  336.27   17.70
   6  -2   0  342.17   17.80
   6  -2   0  302.97   22.60
  -7   2   0    8.30   10.10
  -7   2   0    6.10    7.50
  -7   2   0   28.70    7.70
  -7   2   0   -2.70   18.10
  -8   2   0   59.09   23.50
  -8   2   0   93.49   10.40
  -8   2   0   80.39   14.10
  -8   2   0   92.19   10.40
  -9   2   0   35.30   10.60
  -9   2   0   49.90   11.60
  -9   2   0   38.30   33.00
  -9   2   0   37.20   15.60
  -9   2   0   -0.50   26.10
   9   2  -1    4.10   12.30
  -9  -2   1   18.00   13.50
  -9  -2   1   12.80    9.30
  -9  -2   1    1.60   14.40
   8   2  -1   15.40   10.20
  -8  -2   1    9.00   11.60
  -8  -2   1   13.40    7.50
  -8  -2   1   24.80   11.30
   7   2  -1   12.10    8.50
  -7  -2   1   12.30    6.80
  -7  -2   1   23.30    9.80
  -7  -2   1   13.00   10.60
   6   2  -1  293.17   18.90
  -6  -2   1  309.07   22.20
  -6  -2   1  308.07   18.50
   5   2  -1    9.00    5.80
   5   2  -1    3.30    6.80
  -5  -2   1    7.00    7.20
  -5  -2   1   18.10    6.80
   4   2  -1  316.07   16.50
   4   2  -1  284.17   17.10
  -4  -2   1  273.77   15.80
  -4  -2   1  271.07   17.50
   3   2  -1   14.30    4.70
   3   2  -1   19.50    5.40
  -3  -2   1   18.30    5.20
  -3  -2   1   16.70    5.40
   2   2  -1 1170.28   47.50
   2   2  -1 1196.78   47.80
  -2  -2   1 1078.49   47.80
  -2  -2   1 1038.40   47.40
   1   2  -1    9.30    2.60
   1   2  -1   14.10    3.30
  -1  -2   1    8.70    3.40
  -1  -2   1    8.40    2.80
   0   2  -1  102.29    7.20
   0   2  -1  130.79   10.90
   0  -2   1  145.09   10.60
  -2   2  -1   48.40    8.60
  -2   2  -1   33.10    4.60
  -2   2  -1   32.30    8.50
  -2   2  -1   20.70    3.90
  -2   2  -1   28.40    4.70
   2  -2   1   22.40    4.10
   2  -2   1   24.00    4.90
  -3   2  -1 2729.73  115.49
  -3   2  -1 3038.30  115.49
  -3   2  -1 2720.93  117.69
  -3   2  -1 2698.13  117.99
  -3   2  -1 2630.54  115.09
  -4   2  -1    3.50    5.90
  -4   2  -1    6.60    5.00
  -4   2  -1    5.20    4.90
  -4   2  -1   -8.00   11.20
  -5   2  -1  168.58   12.80
  -5   2  -1  161.08   23.50
  -5   2  -1  196.88   13.40
  -5   2  -1  182.08   21.30
  -5   2  -1  194.18   15.60
  -6   2  -1   77.39   10.40
  -6   2  -1   99.39    9.30
  -6   2  -1   78.69    9.00
  -6   2  -1   91.39   19.70
  -6   2  -1   75.69   17.60
  -7   2  -1  117.19   13.40
  -7   2  -1  125.69   15.30
  -7   2  -1  180.88   26.40
  -7   2  -1  112.59   13.70
  -7   2  -1   95.69   21.70
  -8   2  -1   64.59   10.70
  -8   2  -1   85.19   12.50
  -8   2  -1   78.99   14.30
  -8   2  -1   68.59   24.10
  -8   2  -1   68.59   24.80
  -9   2  -1   13.00   15.50
  -9   2  -1  -13.00   11.00
  -9   2  -1    8.00   11.10
  -9   2  -1    1.20   28.10
  -9   2  -1   -4.40   41.20
  10   2  -2  -23.60   14.20
 -10  -2   2    2.20   16.50
 -10  -2   2   15.40    9.70
 -10  -2   2    6.70   18.20
   9   2  -2   25.50   13.00
  -9  -2   2   83.49   14.20
  -9  -2   2   46.10    8.60
  -9  -2   2   33.60   16.20
   8   2  -2    1.20   10.90
  -8  -2   2   -6.90   12.10
  -8  -2   2   -1.10    6.50
  -8  -2   2    4.40   11.50
   7   2  -2   10.30    8.60
   7   2  -2   18.80    9.20
  -7  -2   2   16.60   10.80
  -7  -2   2   17.60    9.70
   6   2  -2   27.30    8.40
   6   2  -2   29.00    8.00
  -6  -2   2   36.70    8.40
  -6  -2   2   27.90    8.70
   5   2  -2  937.81   40.40
   5   2  -2  930.61   41.20
  -5  -2   2  894.41   41.90
  -5  -2   2  859.01   40.40
   4   2  -2  206.18   14.70
   4   2  -2  225.68   13.40
  -4  -2   2  189.18   13.50
  -4  -2   2  203.88   15.30
   3   2  -2  224.18   13.10
   3   2  -2  199.28   12.40
  -3  -2   2  186.78   12.90
  -3  -2   2  210.48   13.80
   2   2  -2 8523.05  347.47
   2   2  -2 8469.05  347.47
  -2  -2   2 8218.38  347.47
   0   2  -2 2814.82  114.19
   0   2  -2 2899.81  114.99
   0   2  -2 2741.13  113.29
   0  -2   2 2926.71  114.69
   0  -2   2 2396.36  115.79
   0  -2   2 2653.23  114.19
  -1   2  -2 1989.40   79.39
  -1   2  -2 1628.54   80.69
  -1   2  -2 2021.70   80.69
   1  -2   2 1849.61   79.39
   1  -2   2 1808.22   80.89
   1  -2   2 2008.40   79.99
  -2   2  -2  236.18   17.90
  -2   2  -2  225.58   13.50
  -2   2  -2  215.78   17.00
  -2   2  -2  233.48   12.30
   2  -2   2  227.08   14.40
   2  -2   2  216.28   17.80
  -3   2  -2   36.10    5.70
  -3   2  -2   41.70    6.00
  -3   2  -2   60.09   10.70
  -3   2  -2   58.99   12.40
  -3   2  -2   53.69    6.70
   3  -2   2   37.20    7.20
  -4   2  -2  554.04   26.90
  -4   2  -2  559.24   32.00
  -4   2  -2  563.84   26.60
  -4   2  -2  557.34   26.50
  -4   2  -2  551.24   32.30
  -5   2  -2  568.44   28.50
  -5   2  -2  573.74   35.50
  -5   2  -2  528.85   35.90
  -5   2  -2  668.73   28.90
  -5   2  -2  594.34   29.40
  -6   2  -2  169.58   18.20
  -6   2  -2  143.29   15.50
  -6   2  -2  161.78   22.80
  -6   2  -2  123.49   14.70
  -6   2  -2  117.99   19.80
  -7   2  -2   64.79   20.60
  -7   2  -2   35.20    9.70
  -7   2  -2   19.10   20.20
  -7   2  -2   29.30   10.50
  -7   2  -2   14.80    9.30
  -8   2  -2  -10.50   10.40
  -8   2  -2   34.80   25.20
  -8   2  -2   13.50   11.10
  -8   2  -2   -8.30   27.70
  -8   2  -2   13.70   12.60
  10   2  -3   10.40   14.90
 -10  -2   3   11.10   17.30
   9   2  -3  -11.40   12.00
  -9  -2   3   -2.60    6.80
  -9  -2   3   18.10   14.70
   8   2  -3   25.60   11.10
   8   2  -3   18.10    9.40
  -8  -2   3   36.60   11.40
  -8  -2   3   44.90   12.40
   7   2  -3   35.60    9.20
   7   2  -3   22.10    8.60
  -7  -2   3   38.70   10.30
  -7  -2   3   25.00   10.80
   6   2  -3  162.78   14.70
   6   2  -3  167.78   16.40
  -6  -2   3  163.88   18.50
  -6  -2   3  185.48   16.20
   5   2  -3    6.90    6.40
   5   2  -3    3.80    6.00
  -5  -2   3    2.90    7.50
  -5  -2   3   -0.40    6.70
   4   2  -3   88.59    8.20
   4   2  -3   69.89    7.10
  -4  -2   3   77.59    8.20
   3   2  -3  231.78   14.40
   3   2  -3  238.68   14.00
  -3  -2   3  230.58   13.20
  -3  -2   3  232.38   14.80
   2   2  -3 2466.85  100.69
   2   2  -3 2570.74  100.49
  -2  -2   3 2241.78  100.39
  -2  -2   3 2328.87  100.49
   1   2  -3   20.80    5.20
   1   2  -3   23.50    3.70
  -1  -2   3   15.90    5.50
  -1  -2   3   16.80    7.80
   0   2  -3  103.99    7.30
   0   2  -3   99.99   10.20
   0   2  -3  122.49   12.80
   0  -2   3   90.09   14.60
   0  -2   3   89.39   11.10
   0  -2   3  132.99   12.60
  -1   2  -3   56.69    6.80
  -1   2  -3   80.19   11.30
   1  -2   3   47.60    7.10
   1  -2   3   77.99   11.70
   1  -2   3   71.09   12.70
  -2   2  -3 4224.98  169.88
  -2   2  -3 4150.68  167.78
  -2   2  -3 4107.59  166.68
  -2   2  -3 3911.01  168.58
   2  -2   3 3915.81  170.18
   2  -2   3 3765.22  167.78
  -3   2  -3   38.80   12.90
  -3   2  -3   14.20    6.40
  -3   2  -3   14.50    5.30
  -3   2  -3   27.70   10.30
   3  -2   3   27.80    7.90
  -4   2  -3  302.87   19.10
  -4   2  -3  322.17   25.40
  -4   2  -3  308.97   18.50
  -4   2  -3  332.87   26.10
  -4   2  -3  323.27   18.80
  -5   2  -3   28.60   15.30
  -5   2  -3   30.10    7.30
  -5   2  -3   14.10    8.70
  -5   2  -3   35.40   15.20
  -5   2  -3   12.10    7.70
  -6   2  -3   84.09   11.60
  -6   2  -3  107.39   11.10
  -6   2  -3   77.29   10.70
  -6   2  -3  103.79   23.30
  -6   2  -3   83.29   20.10
  -7   2  -3    8.00   10.90
  -7   2  -3    9.70   20.10
  -7   2  -3    1.30   22.40
  -7   2  -3  -13.20   10.30
  -7   2  -3    9.80    9.90
  -8   2  -3  104.29   15.30
  -8   2  -3  100.79   13.30
  -8   2  -3  138.89   36.80
  -8   2  -3   77.89   29.90
  -8   2  -3   62.79   15.00
  10   2  -4    9.00   15.40
 -10  -2   4  -19.10   17.20
   9   2  -4   26.30   13.40
   9   2  -4    4.70   12.90
  -9  -2   4   17.70   15.20
   8   2  -4   23.00    9.50
   8   2  -4   21.40   10.40
  -8  -2   4   12.30   13.30
   7   2  -4   -0.20    8.10
  -7  -2   4    2.00   10.40
  -7  -2   4    2.00    6.60
   6   2  -4  184.18   16.60
   6   2  -4  174.98   15.70
  -6  -2   4  196.88   19.80
  -6  -2   4  181.08   13.30
   5   2  -4  353.16   20.20
   5   2  -4  382.16   21.30
  -5  -2   4  345.17   18.70
  -5  -2   4  359.96   22.30
   4   2  -4  389.66   20.90
   4   2  -4  414.66   21.30
  -4  -2   4  387.96   22.10
  -4  -2   4  383.26   19.70
   3   2  -4 2808.72  113.09
   3   2  -4 2782.52  113.39
  -3  -2   4 2593.34  113.19
  -3  -2   4 2584.54  112.79
   2   2  -4  230.38   13.10
   2   2  -4  230.98   13.90
  -2  -2   4  219.38   14.10
  -2  -2   4  211.78   14.70
   1   2  -4  530.85   25.10
   1   2  -4  547.35   23.60
  -1  -2   4  466.75   25.50
  -1  -2   4  562.04   28.10
  -1  -2   4  504.45   24.00
   0   2  -4  670.73   29.70
   0   2  -4  567.74   30.70
   0   2  -4  652.53   27.60
   0  -2   4  608.24   34.30
   0  -2   4  608.94   30.20
   0  -2   4  675.73   30.20
  -1   2  -4 2430.66  113.39
  -1   2  -4 2832.72  115.09
  -1   2  -4 2822.32  112.89
   1  -2   4 2635.44  113.09
   1  -2   4 2445.76  115.59
   1  -2   4 2851.81  112.89
  -2   2  -4    6.00    6.80
  -2   2  -4   32.20   10.10
  -2   2  -4   27.70   12.70
   2  -2   4   15.10   14.30
   2  -2   4    9.90    8.30
  -3   2  -4  315.67   22.50
  -3   2  -4  334.87   24.10
  -3   2  -4  322.87   18.30
  -3   2  -4  351.66   25.70
   3  -2   4  329.27   28.30
   3  -2   4  382.86   22.60
  -4   2  -4   92.09   15.70
  -4   2  -4   72.89    8.50
  -4   2  -4   81.79   10.30
  -4   2  -4   87.49    9.70
  -5   2  -4  223.08   18.10
  -5   2  -4  257.67   27.00
  -5   2  -4  238.78   19.90
  -5   2  -4  211.98   18.90
  -5   2  -4  254.77   28.90
  -6   2  -4   75.49   12.10
  -6   2  -4   76.69   11.20
  -6   2  -4   96.19   12.30
  -6   2  -4   99.29   21.00
  -6   2  -4  121.89   22.60
  -7   2  -4   95.99   27.10
  -7   2  -4   49.40   13.30
  -7   2  -4   23.50   24.10
  -7   2  -4   37.70   12.10
  -7   2  -4   52.69   12.90
  10   2  -5   10.10   15.80
 -10  -2   5   33.20   18.80
   9   2  -5   -4.10   14.90
   9   2  -5   -1.10   12.90
  -9  -2   5   15.10   15.40
   8   2  -5   19.90   12.00
   8   2  -5  -18.90    8.80
  -8  -2   5   -4.90   12.60
  -8  -2   5   -1.50    7.70
   7   2  -5  105.79   11.90
   7   2  -5  109.89   11.60
  -7  -2   5  103.19   14.10
  -7  -2   5  114.99   13.50
   6   2  -5   64.19    9.90
   6   2  -5   50.09    8.90
  -6  -2   5   40.80    9.90
  -6  -2   5   57.29    7.90
   5   2  -5  299.07   19.60
   5   2  -5  308.87   19.20
  -5  -2   5  287.07   17.80
  -5  -2   5  304.67   21.60
   4   2  -5   -0.60    5.50
   4   2  -5   -1.40    7.50
  -4  -2   5    0.20    6.60
  -4  -2   5    1.40    7.00
   3   2  -5   33.20    7.60
   3   2  -5   25.20    5.80
  -3  -2   5   29.40    7.30
  -3  -2   5   34.20    6.70
   2   2  -5    6.00    6.70
   2   2  -5   13.00    5.30
  -2  -2   5   27.00    5.90
  -2  -2   5   13.30   10.40
  -2  -2   5   13.70    6.90
   1   2  -5 1316.87   55.09
   1   2  -5 1358.16   56.89
  -1  -2   5 1306.67   57.89
  -1  -2   5 1245.78   60.89
  -1  -2   5 1246.28   57.09
   0   2  -5  163.08   14.50
   0   2  -5  166.88   10.50
   0  -2   5  157.18   21.70
   0  -2   5  173.28   14.90
   0  -2   5  140.49   16.00
  -1   2  -5  119.69   17.60
  -1   2  -5   79.69    8.80
  -1   2  -5   80.79    9.00
   1  -2   5   75.29   10.70
   1  -2   5   91.69   14.30
   1  -2   5  124.59   19.10
  -2   2  -5   17.60    7.70
  -2   2  -5   36.60   12.50
  -2   2  -5    3.80   13.70
   2  -2   5   12.00   10.20
   2  -2   5   19.10   17.70
  -3   2  -5  606.04   28.00
  -3   2  -5  630.44   31.70
  -3   2  -5  556.84   34.50
   3  -2   5  594.24   33.30
   3  -2   5  593.24   39.60
  -4   2  -5   97.99   17.20
  -4   2  -5  127.59   18.90
  -4   2  -5   97.09   11.60
  -4   2  -5   90.59    9.00
  -5   2  -5   52.89   18.20
  -5   2  -5   48.00   11.30
  -5   2  -5   96.09   20.60
  -5   2  -5   39.70    8.50
  -5   2  -5   53.69   10.80
  -6   2  -5   -2.40   11.30
  -6   2  -5   -4.40   21.00
  -6   2  -5  -22.50   12.20
  -6   2  -5   -3.90    9.40
   9   2  -6   32.80   16.00
   9   2  -6   18.80   16.70
  -9  -2   6   30.00   17.90
   8   2  -6   -8.90   10.00
   8   2  -6   19.90   12.40
  -8  -2   6    8.20   13.40
  -8  -2   6   24.90    9.20
   7   2  -6   -3.60    9.60
   7   2  -6    2.50    9.90
  -7  -2   6    6.30   11.50
  -7  -2   6    1.80    8.60
   6   2  -6    1.50   10.20
   6   2  -6    4.80    8.60
  -6  -2   6    4.50    9.70
  -6  -2   6    6.20    8.00
   5   2  -6    4.00    8.90
  -5  -2   6   10.00    8.10
  -5  -2   6    5.20    8.80
   4   2  -6  492.35   25.60
   4   2  -6  471.35   24.80
  -4  -2   6  440.76   26.10
  -4  -2   6  460.75   25.60
   3   2  -6   16.10    6.10
  -3  -2   6   37.20   11.80
  -3  -2   6   14.30    7.30
  -3  -2   6   19.70    8.60
   2   2  -6  537.85   25.20
   2   2  -6  553.04   27.20
  -2  -2   6  504.55   26.40
  -2  -2   6  534.35   30.60
  -2  -2   6  492.55   28.40
   1   2  -6   50.09    6.20
  -1  -2   6   42.10    9.80
  -1  -2   6   65.89   10.90
  -1  -2   6   61.59   18.20
   0   2  -6  234.58   13.60
   0   2  -6  228.58   17.80
   0  -2   6  204.38   27.30
   0  -2   6  227.58   21.00
   0  -2   6  252.37   17.10
  -1   2  -6   31.30    8.90
  -1   2  -6   31.20    5.50
   1  -2   6   57.79   21.20
   1  -2   6   21.50   10.50
  -2   2  -6  195.58   14.30
  -2   2  -6  204.98   24.30
  -2   2  -6  220.08   19.30
   2  -2   6  245.38   23.90
   2  -2   6  194.88   32.20
  -3   2  -6    1.70    6.00
  -3   2  -6   -3.00   16.30
  -3   2  -6    3.40   13.80
  -3   2  -6    5.40    9.50
   3  -2   6   26.50   23.00
  -4   2  -6  144.69   21.30
  -4   2  -6   91.89    8.90
  -4   2  -6   88.59   12.00
  -4   2  -6   90.39   19.10
  -5   2  -6   -7.80    7.90
  -5   2  -6   -4.70   20.30
  -5   2  -6  -27.30   13.60
  -5   2  -6   12.10   11.00
  -5   2  -6    6.60   21.70
   9   2  -7   17.20   14.80
  -9  -2   7   38.40   10.50
  -9  -2   7   34.60   16.50
   8   2  -7  -22.00   13.30
   8   2  -7    4.80   12.20
  -8  -2   7    5.10   18.40
  -8  -2   7   -0.50   10.30
   7   2  -7  -11.30   11.40
   7   2  -7    2.10   10.00
  -7  -2   7  -12.00   12.20
  -7  -2   7    3.80    9.80
   6   2  -7   77.59   12.10
   6   2  -7   86.29   13.00
  -6  -2   7   96.49   12.70
  -6  -2   7  112.59   12.00
   5   2  -7   78.39    9.50
   5   2  -7  100.29   12.00
  -5  -2   7   78.79   12.10
  -5  -2   7   68.19   11.70
   4   2  -7    8.90    8.90
   4   2  -7   11.80    7.40
  -4  -2   7    7.00    9.10
  -4  -2   7   16.60   10.30
   3   2  -7   -2.50    6.00
  -3  -2   7    9.10    8.50
  -3  -2   7   10.20   10.00
  -3  -2   7    9.70   13.20
   2   2  -7   25.30    9.60
   2   2  -7   50.59    7.10
  -2  -2   7   59.89   14.10
  -2  -2   7   61.59   11.50
  -2  -2   7   63.69   22.20
   1   2  -7  236.08   21.10
   1   2  -7  286.17   16.20
  -1  -2   7  287.47   24.50
  -1  -2   7  250.07   32.90
   0   2  -7   26.70    9.80
   0   2  -7   19.10    5.70
   0  -2   7   28.50   11.50
   0  -2   7   24.00   21.10
  -1   2  -7    5.90    5.30
  -1   2  -7  -13.40    9.00
   1  -2   7   16.60   13.50
   1  -2   7    8.60   26.90
  -2   2  -7   81.09    7.70
  -2   2  -7   89.69    7.90
  -2   2  -7   92.79   13.00
   2  -2   7  129.09   28.00
   2  -2   7  106.99   16.70
  -3   2  -7   44.20    7.50
  -3   2  -7   58.69    7.10
  -3   2  -7   53.99   16.30
  -3   2  -7   59.19   13.20
   3  -2   7   89.69   28.90
  -4   2  -7   -8.70   23.30
  -4   2  -7   31.80    7.50
  -4   2  -7   10.80   18.70
  -4   2  -7   32.20   21.10
   8   2  -8   -3.00   15.20
   8   2  -8    3.10   15.20
  -8  -2   8    9.60   12.30
  -8  -2   8   -8.90   15.20
   7   2  -8    7.90   10.50
   7   2  -8   -3.90   14.20
  -7  -2   8   10.80   14.30
  -7  -2   8   14.20   13.00
   6   2  -8    9.90   12.30
   6   2  -8   -2.10    9.50
  -6  -2   8   -6.80   12.90
  -6  -2   8   11.90   12.00
   5   2  -8   29.90    9.00
   5   2  -8   49.40   12.40
  -5  -2   8   38.80   12.20
  -5  -2   8   33.60   12.60
   4   2  -8   27.90    9.50
   4   2  -8    2.90   10.50
  -4  -2   8   15.50   12.20
  -4  -2   8   24.90   16.10
  -4  -2   8  -14.00   10.20
   3   2  -8  171.38   16.40
  -3  -2   8  176.58   19.90
  -3  -2   8  142.69   16.60
  -3  -2   8  202.08   31.40
   2   2  -8   10.00    9.80
   2   2  -8    2.60    6.60
  -2  -2   8    3.30   12.70
  -2  -2   8   14.40   24.40
   1   2  -8    6.60    6.30
   1   2  -8   11.30   10.50
  -1  -2   8   11.20   26.60
  -1  -2   8    5.20   13.30
   0   2  -8   -5.10    5.80
   0   2  -8   -6.50   10.30
   0  -2   8   -7.70   14.20
   0  -2   8   20.50   25.00
  -1   2  -8  169.18   13.20
  -1   2  -8  159.18   16.00
   1  -2   8  253.57   36.60
   1  -2   8  186.28   20.30
  -2   2  -8   50.49   17.50
   2  -2   8   77.69   31.10
   3  -2   8   30.80   39.10
   7   2  -9    8.70   12.70
  -7  -2   9   29.50   16.30
   6   2  -9    5.90   10.80
   6   2  -9    8.80   16.70
  -6  -2   9   17.20   14.60
  -6  -2   9   25.20   15.30
   5   2  -9   19.40   10.30
   5   2  -9    5.10   15.30
  -5  -2   9  -24.10   12.70
  -5  -2   9    1.30   14.70
   4   2  -9    0.50    8.90
   4   2  -9   -8.70   14.30
  -4  -2   9  -16.10   18.70
  -4  -2   9   22.00   14.80
  -4  -2   9   10.50   36.70
   3   2  -9   26.70    8.80
  -3  -2   9   -7.30   16.60
  -3  -2   9   39.50   31.10
  -3  -2   9   42.50   16.10
   2   2  -9   79.39    8.70
   2   2  -9   96.59   14.30
  -2  -2   9  112.39   31.60
  -2  -2   9   68.49   28.40
   1   2  -9   55.39   14.50
   1   2  -9   52.39    7.20
  -1  -2   9   78.59   31.60
  -1  -2   9   58.49   17.70
   0   2  -9   56.79   17.30
   0   2  -9  124.39   12.00
   0  -2   9   90.29   18.70
   0  -2   9  134.79   36.20
   1  -2   9   11.30   33.50
   1  -2   9   14.30   16.70
   5   2 -10  -13.90   10.90
  -5  -2  10  -23.60   30.90
   4   2 -10   41.00   10.30
  -4  -2  10   33.00   18.90
  -4  -2  10   75.39   39.90
   3   2 -10    1.90    9.50
  -3  -2  10   22.30   35.90
  -3  -2  10    0.30   18.00
   2   2 -10   -6.50    8.30
  -2  -2  10   -0.70   17.60
  -2  -2  10   26.90   34.10
  -2   3  10   86.19   38.40
   2  -3 -10   34.10   10.40
  -3   3  10  223.58   44.70
   3  -3 -10  143.99   14.60
   3  -3 -10   92.59   18.60
  -4   3  10   11.20   37.80
   4  -3 -10  -12.00   11.70
  -5   3  10   10.90   18.60
  -5   3  10   -4.60   42.20
   5  -3 -10   -8.90   13.00
   1   3   9   72.79   38.70
   0   3   9   39.40   37.00
   0  -3  -9  -10.70   16.00
   0  -3  -9    3.60    8.40
  -1   3   9  129.29   37.50
   1  -3  -9   59.69   14.80
   1  -3  -9   75.69   10.20
   2  -3  -9  -10.00   13.40
  -3   3   9  136.69   17.70
  -3   3   9  137.29   59.89
   3  -3  -9  112.59   12.40
   3  -3  -9  109.19   15.50
  -4   3   9   -6.60   32.90
  -4   3   9   28.30   15.10
   4  -3  -9   16.80   10.20
   4  -3  -9   14.00   12.80
  -5   3   9   -7.00   14.10
  -5   3   9  -19.00   14.70
   5  -3  -9    5.50   13.80
   5  -3  -9    5.80   10.30
  -6   3   9  -15.10   14.60
   6  -3  -9  -19.80   15.50
   6  -3  -9    1.10   11.20
  -7   3   9    7.70   15.80
   7  -3  -9    7.50   17.30
   7  -3  -9   27.90   15.50
   3   3   8   34.80   36.20
  -3  -3  -8    0.20   10.00
  -3  -3  -8   26.20    9.00
   2   3   8  263.07   48.70
  -2  -3  -8  268.67   29.80
  -2  -3  -8  214.78   19.50
   1   3   8   17.50   31.10
  -1  -3  -8    8.40   11.70
  -1  -3  -8    6.40    8.20
   0   3   8  277.47   36.30
   0  -3  -8  237.38   22.50
   0  -3  -8  230.08   18.40
  -1   3   8   70.29   28.60
   1  -3  -8   58.99    8.90
   1  -3  -8   37.20   11.00
  -2   3   8  275.97   26.40
  -2   3   8  266.57   42.20
   2  -3  -8  240.58   22.00
   2  -3  -8  215.28   18.10
  -3   3   8    0.70   12.20
  -3   3   8   15.10   26.90
   3  -3  -8   -3.00   10.10
   3  -3  -8    5.10   14.90
  -4   3   8  260.87   27.80
  -4   3   8  216.58   23.60
  -4   3   8  226.78   25.30
   4  -3  -8  240.08   20.20
   4  -3  -8  182.58   20.10
  -5   3   8   20.40   12.00
  -5   3   8   29.30   13.10
   5  -3  -8   44.80   12.10
   5  -3  -8   16.20    9.50
  -6   3   8   -1.20   13.20
  -6   3   8    8.80   11.60
   6  -3  -8   -2.20   12.70
   6  -3  -8  -15.20   10.00
  -7   3   8   -2.10   15.20
   7  -3  -8  -36.10   11.50
   7  -3  -8   -9.70   12.10
  -8   3   8   77.69   18.60
   8  -3  -8   74.89   18.00
   8  -3  -8   72.49   16.70
  -4  -3  -7   20.30   14.50
  -4  -3  -7   19.50    9.10
  -4  -3  -7   35.30   25.60
   3   3   7   33.40   29.20
  -3  -3  -7   19.70   12.50
  -3  -3  -7    7.10   22.40
   2   3   7  120.19   32.00
  -2  -3  -7   56.19    9.10
  -2  -3  -7   88.89   12.40
   1   3   7  108.99   27.70
  -1  -3  -7   59.29   10.90
  -1  -3  -7   86.49    9.20
   0   3   7  194.98   29.80
   0  -3  -7  145.49   18.60
   0  -3  -7  164.98   15.50
  -1   3   7   93.89   13.70
  -1   3   7  110.49   25.20
   1  -3  -7   85.49   12.00
   1  -3  -7  118.69   14.50
  -2   3   7   67.29   11.70
  -2   3   7   74.29   23.40
   2  -3  -7   62.39    8.40
   2  -3  -7   55.29   10.30
  -3   3   7   19.20   10.00
  -3   3   7   26.30   12.70
   3  -3  -7   24.20    7.90
  -4   3   7   24.80   10.10
  -4   3   7    5.80   10.00
   4  -3  -7   26.60    8.30
   4  -3  -7   11.00    7.80
  -5   3   7   45.00   10.20
  -5   3   7   40.70   11.60
   5  -3  -7   47.90   10.90
   5  -3  -7   22.20    9.10
  -6   3   7   19.50   12.70
  -6   3   7   26.10    9.10
   6  -3  -7   -5.50    9.00
   6  -3  -7   14.10   10.60
  -7   3   7   30.30   13.80
   7  -3  -7   53.19   11.50
   7  -3  -7   31.90   11.90
  -8   3   7   10.10   15.20
   8  -3  -7   -9.50   12.90
   8  -3  -7    8.00   12.70
  -9   3   7   -7.10   17.30
   9  -3  -7    6.00   13.40
  -5  -3  -6  134.09   14.90
  -5  -3  -6  113.29   19.40
  -5  -3  -6   79.09   19.10
  -5  -3  -6  173.28   28.10
  -5  -3  -6  139.69   12.80
  -4  -3  -6    3.10    8.40
  -4  -3  -6  -10.60   18.40
  -4  -3  -6  -28.90   13.40
  -4  -3  -6  -17.40   10.50
  -4  -3  -6    0.20   11.60
   3   3   6  161.08   29.60
  -3  -3  -6  114.29   13.20
  -3  -3  -6  171.48   23.80
   2   3   6   42.70   24.70
  -2  -3  -6   40.60   18.90
  -2  -3  -6   20.90    9.50
   1   3   6 1771.62   87.59
  -1  -3  -6 1808.22   79.29
  -1  -3  -6 1851.31   77.69
   0   3   6  153.68   19.20
   0   3   6  187.38   24.30
   0  -3  -6  177.98   17.00
   0  -3  -6  187.18   14.30
  -1   3   6  212.08   29.10
  -1   3   6  221.18   18.90
   1  -3  -6  211.28   17.50
   1  -3  -6  232.68   15.50
  -2   3   6   25.90   17.80
  -2   3   6   11.80    8.10
   2  -3  -6    5.10    6.20
   2  -3  -6   14.60    7.80
  -3   3   6 1119.09   52.89
  -3   3   6 1154.48   52.39
   3  -3  -6 1230.48   52.19
   3  -3  -6 1182.58   51.89
  -4   3   6  155.38   15.50
  -4   3   6  150.98   18.40
   4  -3  -6  164.58   16.30
   4  -3  -6  156.48   13.40
  -5   3   6  131.29   13.90
  -5   3   6   95.19   12.00
   5  -3  -6  100.79   11.40
   5  -3  -6  103.49   10.40
  -6   3   6   15.90    7.30
  -6   3   6   12.10   11.20
   6  -3  -6   -4.20    9.10
   6  -3  -6    9.90    8.40
  -7   3   6   65.69   12.90
   7  -3  -6   76.59   13.00
   7  -3  -6   53.69   10.60
  -8   3   6    5.10   17.80
   8  -3  -6    8.50   10.30
   8  -3  -6   -5.00   11.80
  -9   3   6   -8.20   17.40
   9  -3  -6    0.40   13.80
   9  -3  -6   -5.90   17.40
  -6  -3  -5   27.40   24.20
  -6  -3  -5   14.80   10.90
  -6  -3  -5    5.10   18.50
  -6  -3  -5   -9.10   14.10
  -6  -3  -5   -2.40   12.80
  -5  -3  -5   15.00    9.00
  -5  -3  -5  -10.50   15.10
  -5  -3  -5   16.30    9.80
  -5  -3  -5    5.00   11.30
  -5  -3  -5   26.60   19.30
  -4  -3  -5   84.19   11.60
  -4  -3  -5   76.59   10.40
  -4  -3  -5   59.59   14.50
  -4  -3  -5   71.59   11.20
  -4  -3  -5   91.99   20.10
   3   3   5   43.20   22.30
  -3  -3  -5   50.39   10.00
  -3  -3  -5   33.60   11.70
  -3  -3  -5   62.19   17.00
   2   3   5  308.37   31.90
  -2  -3  -5  316.57   37.30
  -2  -3  -5  305.67   20.20
   1   3   5   99.99   19.90
  -1  -3  -5  119.39   16.60
  -1  -3  -5   83.59   10.80
   0   3   5  421.16   24.40
   0   3   5  404.66   30.60
   0  -3  -5  449.46   21.80
   0  -3  -5  444.46   23.20
  -1   3   5   21.20   14.00
  -1   3   5    1.00    7.30
   1  -3  -5   11.70    5.20
   1  -3  -5   -3.10    6.50
  -2   3   5  111.79   10.00
  -2   3   5  119.19   14.30
   2  -3  -5  108.19   11.70
   2  -3  -5   99.09   11.70
  -3   3   5   50.89    7.80
  -3   3   5   44.60    8.00
   3  -3  -5   51.39    6.60
   3  -3  -5   47.30    7.00
  -4   3   5  564.54   26.50
  -4   3   5  531.45   29.00
   4  -3  -5  577.04   28.20
  -5   3   5   10.90    5.70
  -5   3   5    8.30    8.00
   5  -3  -5    8.90    8.00
   5  -3  -5    6.20   12.70
  -6   3   5   14.50    9.30
  -6   3   5    8.50    4.90
   6  -3  -5    4.90    9.20
   6  -3  -5    2.60    7.90
  -7   3   5   47.50   12.50
   7  -3  -5   73.69   10.40
   7  -3  -5   57.09   10.30
  -8   3   5   32.70   12.60
   8  -3  -5   41.80   10.50
   8  -3  -5   51.89   12.10
  -9   3   5   11.90   16.40
   9  -3  -5  -26.70   14.40
   9  -3  -5   16.70   12.90
 -10   3   5   11.10   19.70
  10  -3  -5  -15.80   15.30
  -7  -3  -4  -15.70   12.10
  -7  -3  -4  -11.40   20.60
  -7  -3  -4   -0.90   14.30
  -7  -3  -4   23.70   31.80
  -7  -3  -4   -9.80   11.20
  -6  -3  -4  392.36   25.00
  -6  -3  -4  414.06   26.80
  -6  -3  -4  355.26   26.00
  -6  -3  -4  377.46   33.70
  -6  -3  -4  403.76   36.20
  -5  -3  -4   63.79   19.90
  -5  -3  -4   62.89   11.20
  -5  -3  -4   60.19   16.80
  -5  -3  -4   53.49   10.10
  -5  -3  -4   63.19    9.70
  -4  -3  -4  217.58   17.50
  -4  -3  -4  243.68   18.10
  -4  -3  -4  203.38   22.40
  -4  -3  -4  206.88   17.40
  -4  -3  -4  230.98   24.90
   3   3   4  213.18   27.20
  -3  -3  -4  202.38   19.60
  -3  -3  -4  235.08   22.10
  -3  -3  -4  247.68   17.50
   2   3   4 1090.39   56.29
  -2  -3  -4 1034.60   49.60
  -2  -3  -4 1201.78   54.59
  -2  -3  -4 1179.08   50.29
   1   3   4  255.57   25.10
  -1  -3  -4  243.38   16.30
  -1  -3  -4  258.97   21.60
   0   3   4 1788.72   84.09
   0   3   4 1776.42   80.69
   0  -3  -4 1961.80   79.99
   0  -3  -4 2033.60   80.69
  -1   3   4   75.69    8.10
  -1   3   4  111.49   15.80
   1  -3  -4  107.09   10.40
   1  -3  -4   71.39    7.60
  -2   3   4  277.97   16.90
  -2   3   4  247.78   15.30
   2  -3  -4  268.27   15.20
   2  -3  -4  251.27   14.90
  -3   3   4  690.83   32.40
  -3   3   4  635.44   30.50
   3  -3  -4  687.73   30.30
   3  -3  -4  716.83   31.80
  -4   3   4  586.14   27.70
  -4   3   4  607.84   30.90
   4  -3  -4  648.34   29.30
   4  -3  -4  655.23   30.10
  -5   3   4  312.37   20.80
  -5   3   4  255.67   15.90
   5  -3  -4  289.37   17.30
   5  -3  -4  319.97   18.90
  -6   3   4   55.79    9.80
   6  -3  -4   68.09    8.70
   6  -3  -4   58.29    8.80
  -7   3   4    1.70   11.00
   7  -3  -4    3.60    8.00
   7  -3  -4  -13.60    7.50
  -8   3   4   86.49   14.60
   8  -3  -4  105.49   12.30
   8  -3  -4   95.79   12.90
  -9   3   4  105.49   18.50
   9  -3  -4  109.29   15.40
   9  -3  -4  131.29   15.40
 -10   3   4  -13.60   19.10
 -10   3   4   33.70   32.10
  10  -3  -4   -6.80   13.60
  -8  -3  -3    2.90   13.70
  -8  -3  -3   16.50   12.90
  -8  -3  -3    2.70   29.40
  -8  -3  -3  -20.20   39.20
  -8  -3  -3    1.70   24.80
  -7  -3  -3   52.09   23.90
  -7  -3  -3   14.20   12.10
  -7  -3  -3   15.50   11.30
  -7  -3  -3   32.80   10.10
  -7  -3  -3   24.80   20.80
  -6  -3  -3    6.90   16.60
  -6  -3  -3   11.80    9.70
  -6  -3  -3    8.30   10.90
  -6  -3  -3    2.50    9.20
  -6  -3  -3    9.70   17.60
  -5  -3  -3  124.09   16.80
  -5  -3  -3  142.79   16.80
  -5  -3  -3  145.59   20.00
  -5  -3  -3  128.39   12.60
  -5  -3  -3  141.79   14.90
  -4  -3  -3   75.49    8.70
  -4  -3  -3   75.99    8.70
  -4  -3  -3   88.69   12.90
  -4  -3  -3  108.59   17.10
  -4  -3  -3   86.79   10.30
   3   3   3  310.77   26.80
  -3  -3  -3  318.97   18.30
  -3  -3  -3  322.77   23.70
  -3  -3  -3  311.27   18.20
  -3  -3  -3  299.77   21.20
   2   3   3  527.45   31.40
  -2  -3  -3  438.06   25.10
  -2  -3  -3  535.85   29.20
  -2  -3  -3  484.85   24.40
   1   3   3 2143.19   98.29
  -1  -3  -3 2318.07   94.89
  -1  -3  -3 2284.07   97.59
   0   3   3  837.62   39.50
   0   3   3  848.52   42.90
   0  -3  -3  939.41   42.40
   0  -3  -3  957.50   39.50
  -1   3   3  600.34   28.20
  -1   3   3  576.74   27.90
   1  -3  -3  640.64   27.80
   1  -3  -3  651.63   27.90
  -2   3   3  150.58   10.30
  -2   3   3  167.48   13.00
   2  -3  -3  163.48   10.10
   2  -3  -3  157.98   11.80
  -3   3   3   69.89    7.50
   3  -3  -3   56.19    6.20
  -4   3   3    3.80    6.50
   4  -3  -3    9.00    5.50
   4  -3  -3    0.80    5.30
  -5   3   3   15.40    7.30
   5  -3  -3    2.60    6.00
   5  -3  -3    0.70    6.20
  -6   3   3   29.10    9.30
   6  -3  -3   29.90    7.40
   6  -3  -3   46.10    8.10
  -7   3   3   39.30   11.30
   7  -3  -3   65.19    8.70
   7  -3  -3   46.80    9.20
  -8   3   3   20.10   12.60
   8  -3  -3    8.80    9.90
   8  -3  -3    0.80    8.90
  -9   3   3   22.20   15.50
   9  -3  -3   40.00   11.90
   9  -3  -3   52.29   12.00
 -10   3   3   26.90   17.40
 -10   3   3   24.70   28.80
  10  -3  -3    7.10   15.40
  -8  -3  -2   38.40   13.80
  -8  -3  -2   89.99   30.00
  -8  -3  -2   34.20   23.10
  -8  -3  -2   36.40   13.50
  -8  -3  -2   16.40   10.60
  -7  -3  -2   41.80   11.60
  -7  -3  -2   23.10    9.20
  -7  -3  -2   30.50   11.70
  -7  -3  -2   28.00   20.50
  -7  -3  -2   24.70   20.70
  -6  -3  -2   59.79   17.30
  -6  -3  -2   87.89   11.50
  -6  -3  -2   81.59   11.10
  -6  -3  -2   84.39   10.00
  -6  -3  -2   93.19   21.10
  -5  -3  -2  198.98   22.30
  -5  -3  -2  213.08   17.60
  -5  -3  -2  188.88   16.80
  -5  -3  -2  186.48   14.90
  -4  -3  -2 1548.95   66.09
  -4  -3  -2 1480.65   65.89
  -4  -3  -2 1592.34   65.69
  -4  -3  -2 1470.15   69.99
  -3  -3  -2  637.44   28.20
  -3  -3  -2  587.14   32.70
  -3  -3  -2  580.44   28.30
   2   3   2  102.39   14.50
  -2  -3  -2   91.69    7.90
  -2  -3  -2  112.19   13.30
   1   3   2  261.47   20.00
  -1  -3  -2  232.48   18.10
  -1  -3  -2  243.28   14.20
   0   3   2 5906.41  255.57
   0  -3  -2 6292.87  255.57
   0  -3  -2 6213.98  254.17
  -1   3   2 2149.19   96.19
   1  -3  -2 2483.75   95.99
   1  -3  -2 2279.77   96.09
  -2   3   2  795.32   36.20
  -2   3   2  840.42   34.70
   2  -3  -2  829.72   35.90
   2  -3  -2  813.82   34.60
  -3   3   2  101.39   11.60
   3  -3  -2  117.49   11.10
   3  -3  -2  106.19    8.70
  -4   3   2 1662.73   74.59
   4  -3  -2 1734.43   73.29
   4  -3  -2 1830.02   74.59
  -5   3   2   35.10    7.20
   5  -3  -2   52.09    6.40
   5  -3  -2   27.70    6.30
  -6   3   2  202.28   19.30
   6  -3  -2  180.58   19.10
   6  -3  -2  206.68   14.00
  -7   3   2   90.49   12.20
   7  -3  -2   58.29    9.50
   7  -3  -2   88.09   10.10
  -8   3   2   77.89   14.60
   8  -3  -2   73.69   11.40
   8  -3  -2   74.19   10.30
  -9   3   2    1.10   14.60
  -9   3   2   11.00   24.30
   9  -3  -2  -26.00   11.70
   9  -3  -2  -10.20   10.10
 -10   3   2   84.49   31.50
 -10   3   2   36.30   17.30
  10  -3  -2   49.50   12.40
  -9  -3  -1   -4.60   27.00
  -9  -3  -1   26.60   57.39
  -9  -3  -1   -4.10   13.30
  -9  -3  -1    8.40   15.50
  -9  -3  -1  -13.20   11.50
  -8  -3  -1   17.90   10.10
  -8  -3  -1   41.70   12.50
  -8  -3  -1   19.60   12.90
  -8  -3  -1   21.30   24.10
  -8  -3  -1    8.50   21.60
  -7  -3  -1   -6.30   18.50
  -7  -3  -1    4.00   10.70
  -7  -3  -1   13.50    8.80
  -7  -3  -1    5.70    9.90
  -6  -3  -1  152.48   21.60
  -6  -3  -1  177.08   19.90
  -6  -3  -1  160.68   15.70
  -6  -3  -1  162.48   14.40
  -5  -3  -1   10.30    7.80
  -5  -3  -1   24.80    8.00
  -5  -3  -1    7.00   13.30
  -5  -3  -1   12.00    6.30
  -4  -3  -1  253.67   20.90
  -4  -3  -1  239.18   16.60
  -4  -3  -1  262.07   14.60
  -4  -3  -1  223.18   15.70
  -3  -3  -1    8.60    5.40
  -3  -3  -1   26.00   10.40
  -2  -3  -1  992.20   45.60
  -2  -3  -1 1003.70   43.20
  -1  -3  -1   90.79    8.40
   0   3   1    8.30    6.60
   0  -3  -1   10.00    6.10
  -1   3   1 1379.46   57.99
  -1   3   1 1432.96   58.69
   1  -3  -1 1327.27   57.79
  -2   3   1  915.31   39.50
   2  -3  -1  909.31   38.40
  -3   3   1  754.02   36.80
   3  -3  -1  868.91   35.50
   3  -3  -1  872.01   36.90
  -4   3   1  786.72   32.50
  -4   3   1  743.53   33.10
  -4   3   1  722.43   35.00
   4  -3  -1  778.02   33.30
   4  -3  -1  797.02   34.90
  -5   3   1   62.09    8.30
  -5   3   1   69.99    7.10
  -5   3   1   91.89    9.20
   5  -3  -1   64.09    7.40
   5  -3  -1   69.29    7.10
  -6   3   1   12.10    6.50
  -6   3   1    8.20    8.10
  -6   3   1    9.20    4.70
   6  -3  -1   10.10    6.70
   6  -3  -1   11.70    8.90
  -7   3   1   15.30    6.00
  -7   3   1   21.60   18.20
  -7   3   1   20.80   10.10
  -7   3   1   23.70    8.00
   7  -3  -1   13.50    7.90
   7  -3  -1   17.50    7.50
  -8   3   1   -1.70    7.10
  -8   3   1   10.60   12.60
  -8   3   1   15.60    9.30
  -8   3   1    3.70   21.70
   8  -3  -1    4.10    9.50
   8  -3  -1    7.70    8.20
  -9   3   1   -2.00   24.80
  -9   3   1   -7.50   15.10
  -9   3   1  -12.80    7.60
  -9  -3   0  119.29   18.40
  -9  -3   0   89.59   41.00
  -9  -3   0  143.59   16.20
  -9  -3   0  118.59   13.70
  -8  -3   0   41.30   11.60
  -8  -3   0   24.70    8.50
  -8  -3   0   20.80   13.00
   7   3   0  103.49   11.50
  -7  -3   0   85.99   12.60
  -7  -3   0   94.29    9.60
  -7  -3   0   93.99   11.50
   6   3   0   43.90    9.10
  -6  -3   0   66.39    9.20
  -6  -3   0   42.50    7.20
  -6  -3   0   38.70    9.30
   5   3   0 1053.29   45.90
  -5  -3   0 1013.50   45.80
  -5  -3   0 1041.60   47.40
   4   3   0   25.90    6.70
  -4  -3   0   25.60    6.60
  -4  -3   0   34.20    6.40
   3   3   0 2060.79   85.29
  -3  -3   0 1984.30   85.19
  -3  -3   0 2033.10   85.69
   2   3   0  975.20   41.60
  -2  -3   0  937.81   41.60
  -2  -3   0  986.20   41.70
   1   3   0  137.69    8.60
  -1  -3   0  147.49    8.80
  -1   3   0  141.99   11.30
  -1   3   0  147.49    7.80
   1  -3   0  132.29    7.00
   1  -3   0  131.39    7.70
   1  -3   0  133.39   10.70
  -2   3   0 1049.20   42.10
  -2   3   0  950.70   45.20
  -2   3   0  944.41   42.70
   2  -3   0 1023.10   42.80
   2  -3   0 1041.60   42.20
  -3   3   0 2171.68   87.89
  -3   3   0 2189.88   87.69
  -3   3   0 1956.00   91.09
  -3   3   0 1940.41   88.49
   3  -3   0 2250.17   87.79
   3  -3   0 2141.39   88.59
  -4   3   0   10.00    3.90
  -4   3   0   16.30    5.50
  -4   3   0   25.70    4.50
   4  -3   0   24.50    4.70
   4  -3   0   20.20    5.80
  -5   3   0 1039.20   43.10
  -5   3   0  997.80   45.10
  -5   3   0  892.01   49.70
  -5   3   0  959.70   42.90
   5  -3   0 1051.09   43.00
   5  -3   0 1034.90   44.80
  -6   3   0   43.10    6.60
  -6   3   0   50.69    6.80
  -6   3   0   33.10    8.80
  -6   3   0   32.50   16.30
   6  -3   0   15.50    7.20
  -7   3   0   82.19   12.20
  -7   3   0  111.19   13.40
  -7   3   0  114.59   13.00
  -7   3   0   79.79   20.30
  -8   3   0   33.80    8.80
  -8   3   0   45.50    9.50
  -8   3   0   18.30   22.40
  -8   3   0   24.50   13.10
  -9   3   0  165.68   34.40
  -9   3   0  110.79   29.40
  -9   3   0   71.49   17.50
  -9   3   0  153.08   17.20
  -9   3   0   99.39   12.40
   9   3  -1   -3.20   12.20
  -9  -3   1   -8.40    9.40
  -9  -3   1   -4.80   12.60
  -9  -3   1   13.70   14.30
   8   3  -1   19.70   10.90
  -8  -3   1   15.70    7.40
  -8  -3   1   10.30   11.50
  -8  -3   1    6.30   12.50
   7   3  -1   14.40    9.20
  -7  -3   1   17.90    9.80
  -7  -3   1   17.80    6.80
  -7  -3   1    8.60   11.00
   6   3  -1   24.80    8.60
  -6  -3   1    8.80    8.40
  -6  -3   1   17.50    8.10
   5   3  -1   79.09    8.40
  -5  -3   1   63.09    9.10
  -5  -3   1   76.09    8.40
   4   3  -1  791.12   35.30
   4   3  -1  808.62   34.90
  -4  -3   1  739.43   34.60
  -4  -3   1  753.22   35.70
   3   3  -1  872.81   36.40
   3   3  -1  847.82   36.90
  -3  -3   1  788.42   36.50
  -3  -3   1  819.02   37.10
   2   3  -1  905.01   37.70
   2   3  -1  922.91   37.90
  -2  -3   1  833.42   37.70
  -2  -3   1  839.52   37.90
   1   3  -1 1449.06   57.59
   1   3  -1 1353.96   57.69
  -1  -3   1 1321.67   57.69
  -1  -3   1 1386.56   57.59
   0   3  -1   33.20    7.70
  -1   3  -1   90.49    6.10
  -1   3  -1  111.19    7.70
   1  -3   1   98.79    6.20
   1  -3   1   93.79   11.40
   1  -3   1  100.89    9.70
  -2   3  -1  889.51   41.40
  -2   3  -1  941.51   44.40
  -2   3  -1 1038.90   41.80
  -2   3  -1  996.90   43.40
   2  -3   1 1037.70   41.60
   2  -3   1  948.41   41.80
  -3   3  -1   -4.00   10.00
  -3   3  -1    4.40    4.40
  -3   3  -1    9.20    4.70
   3  -3   1    2.30    5.30
   3  -3   1    3.50    4.50
  -4   3  -1  257.07   15.80
  -4   3  -1  223.58   13.80
  -4   3  -1  235.08   22.60
  -4   3  -1  260.07   14.50
   4  -3   1  259.87   15.30
  -5   3  -1   13.00    6.10
  -5   3  -1   11.00    6.00
  -5   3  -1   17.20    6.70
  -5   3  -1   13.00   13.10
  -6   3  -1  133.69   12.70
  -6   3  -1  148.49   14.10
  -6   3  -1  178.98   17.80
  -6   3  -1  137.29   20.20
  -7   3  -1  -13.20    7.90
  -7   3  -1   -2.50    9.90
  -7   3  -1   20.20   19.90
  -7   3  -1   14.20   19.00
  -7   3  -1   -7.90    7.40
  -8   3  -1   33.00    9.90
  -8   3  -1   17.10   12.30
  -8   3  -1    0.60   20.30
  -8   3  -1   22.70    9.00
  -8   3  -1   40.60   25.60
  -9   3  -1   40.70   37.50
  -9   3  -1  -13.00   13.70
  -9   3  -1  -26.20   26.40
  -9   3  -1    8.50   11.20
  10   3  -2   47.20   15.30
 -10  -3   2   50.89   16.80
 -10  -3   2   65.89   18.00
 -10  -3   2   31.30   10.40
   9   3  -2  -12.70   11.70
  -9  -3   2   15.70   15.10
  -9  -3   2   12.90    7.50
  -9  -3   2    0.10   13.10
  -8  -3   2   86.39    8.40
  -8  -3   2   78.19   13.00
  -8  -3   2   69.49   13.80
   7   3  -2  102.69   11.60
  -7  -3   2   77.79   11.00
  -7  -3   2   91.69   13.30
   6   3  -2  204.18   17.20
   6   3  -2  236.78   16.80
  -6  -3   2  217.98   16.80
  -6  -3   2  229.58   19.90
   5   3  -2   37.50    6.70
   5   3  -2   44.90    7.40
  -5  -3   2   45.00    7.90
  -5  -3   2   29.40    7.30
   4   3  -2 1806.92   72.49
   4   3  -2 1734.83   71.89
  -4  -3   2 1583.14   71.89
  -4  -3   2 1644.64   72.59
   3   3  -2   96.19    9.90
   3   3  -2   98.89   10.40
  -3  -3   2   99.99   11.10
  -3  -3   2   96.29   10.20
   2   3  -2  829.52   34.40
   2   3  -2  788.02   34.50
  -2  -3   2  755.92   34.50
  -2  -3   2  781.82   34.50
   1   3  -2 2341.47   98.19
   1   3  -2 2393.06   98.69
  -1  -3   2 2241.38   98.69
  -1  -3   2 2437.46   99.79
  -1  -3   2 2409.86   98.29
   0   3  -2 6342.57  259.97
   0   3  -2 6364.46  259.17
   0  -3   2 6354.26  259.77
   0  -3   2 5971.70  259.07
  -1   3  -2  266.17   16.50
  -1   3  -2  232.78   13.90
  -1   3  -2  249.18   11.40
  -1   3  -2  258.47   16.20
   1  -3   2  239.58   16.90
   1  -3   2  237.68   16.20
   1  -3   2  235.68   14.20
  -2   3  -2   81.39   13.70
  -2   3  -2  109.39   14.50
  -2   3  -2   89.19    9.50
  -2   3  -2   81.09    7.70
   2  -3   2   87.09   14.10
   2  -3   2   73.49    7.40
  -3   3  -2  577.94   31.10
  -3   3  -2  585.74   27.10
  -3   3  -2  613.64   31.70
  -3   3  -2  572.54   26.70
  -3   3  -2  625.64   27.60
   3  -3   2  577.94   28.00
  -4   3  -2 1424.46   63.19
  -4   3  -2 1658.03   63.49
  -4   3  -2 1412.16   67.29
  -4   3  -2 1438.46   62.69
  -4   3  -2 1416.86   66.89
  -5   3  -2  234.78   15.30
  -5   3  -2  179.48   24.80
  -5   3  -2  184.48   15.80
  -5   3  -2  176.38   14.30
  -5   3  -2  178.78   22.90
  -6   3  -2  110.39   20.60
  -6   3  -2   99.49   10.10
  -6   3  -2   82.69   10.10
  -6   3  -2   85.49    9.80
  -6   3  -2   58.69   18.20
  -7   3  -2   33.80    9.00
  -7   3  -2   44.50   11.00
  -7   3  -2   41.20   10.40
  -7   3  -2   71.39   22.00
  -7   3  -2   44.40   19.70
  -8   3  -2   -0.80   11.20
  -8   3  -2   67.99   28.10
  -8   3  -2   15.10    9.80
  -8   3  -2   66.79   13.20
  10   3  -3  -16.60   14.80
 -10  -3   3   26.90   19.00
   9   3  -3   25.20   13.70
  -9  -3   3   38.10    8.00
  -9  -3   3   26.60   14.50
  -9  -3   3   49.20   14.50
   8   3  -3    0.50   10.80
   8   3  -3  -10.40    8.90
  -8  -3   3   21.70   12.10
  -8  -3   3   -0.60   12.30
   7   3  -3   68.89   10.20
   7   3  -3   48.50   10.20
  -7  -3   3   43.60   10.80
  -7  -3   3   54.99   11.00
   6   3  -3   29.90    7.80
   6   3  -3   34.00    8.10
  -6  -3   3   31.70    9.40
  -6  -3   3   28.50    8.60
   5   3  -3    1.10    6.80
   5   3  -3    9.50    5.90
  -5  -3   3    8.10    6.70
  -5  -3   3   11.80    7.70
   4   3  -3   -5.30    6.10
   4   3  -3    3.30    5.50
  -4  -3   3    1.00    6.80
  -4  -3   3   -2.90    6.00
   3   3  -3   64.99    6.40
   3   3  -3   71.99    7.00
  -3  -3   3   62.69    6.60
   2   3  -3  156.98   11.70
   2   3  -3  172.08   10.90
  -2  -3   3  156.58   11.30
  -2  -3   3  159.38   11.50
   1   3  -3  619.64   28.10
   1   3  -3  635.24   26.90
  -1  -3   3  579.04   28.30
  -1  -3   3  633.14   30.40
  -1  -3   3  623.84   27.10
   0   3  -3  904.61   36.80
   0   3  -3  894.51   40.20
   0   3  -3  866.11   38.60
   0  -3   3  826.62   40.60
   0  -3   3  954.30   39.90
   0  -3   3  798.22   38.70
  -1   3  -3 2262.87   93.09
  -1   3  -3 2141.89   93.99
  -1   3  -3 2346.87   94.59
   1  -3   3 2295.97   93.59
   1  -3   3 2098.49   94.99
   1  -3   3 2075.59   93.09
  -2   3  -3  503.45   27.70
  -2   3  -3  545.15   28.20
  -2   3  -3  507.55   24.80
  -2   3  -3  468.15   22.60
   2  -3   3  470.35   25.30
   2  -3   3  517.35   29.20
  -3   3  -3  337.67   24.00
  -3   3  -3  322.57   24.10
  -3   3  -3  377.66   19.20
  -3   3  -3  327.47   17.90
   3  -3   3  331.87   20.50
  -4   3  -3   69.39    7.80
  -4   3  -3  112.59   16.90
  -4   3  -3  100.09    9.50
  -4   3  -3   77.09   14.70
  -4   3  -3   82.69    8.70
  -5   3  -3  125.19   18.30
  -5   3  -3  115.59   13.80
  -5   3  -3  119.99   10.30
  -5   3  -3  134.89   16.10
  -6   3  -3    8.10    9.70
  -6   3  -3   27.10    8.10
  -6   3  -3   14.50    8.70
  -6   3  -3   38.60   19.20
  -6   3  -3    7.50   18.40
  -7   3  -3   20.20   10.10
  -7   3  -3   21.30   10.30
  -7   3  -3   27.10   10.40
  -7   3  -3   15.50   22.00
  -7   3  -3   39.90   22.70
  -8   3  -3   -8.80   26.70
  -8   3  -3   11.20   32.60
  -8   3  -3    2.40   13.00
  -8   3  -3    3.30   10.70
  -8   3  -3   14.20   12.80
  10   3  -4   17.40   14.00
 -10  -3   4   11.10   17.20
   9   3  -4  139.99   15.60
   9   3  -4   94.89   15.10
  -9  -3   4   95.89   16.90
   8   3  -4   95.29   12.50
   8   3  -4   93.19   12.10
  -8  -3   4   82.49   14.30
   7   3  -4    6.90    9.00
   7   3  -4  -10.90    7.80
  -7  -3   4    4.00   10.60
   6   3  -4   77.59    9.20
   6   3  -4   55.99    9.10
  -6  -3   4   62.59   10.50
   5   3  -4  275.67   17.40
   5   3  -4  298.77   18.60
  -5  -3   4  266.67   16.10
  -5  -3   4  275.87   20.00
   4   3  -4  635.24   29.20
   4   3  -4  612.04   28.90
  -4  -3   4  579.04   28.10
  -4  -3   4  596.54   29.50
   3   3  -4  721.03   32.00
   3   3  -4  721.53   32.40
  -3  -3   4  685.73   32.00
  -3  -3   4  685.33   32.40
   2   3  -4  267.07   14.20
  -2  -3   4  249.08   15.80
  -2  -3   4  246.38   14.90
   1   3  -4   85.69    7.80
   1   3  -4   58.49    7.10
  -1  -3   4   60.09    7.70
  -1  -3   4   96.19    8.80
   0   3  -4 1957.90   77.99
   0   3  -4 1760.52   80.69
   0   3  -4 1934.91   79.79
   0  -3   4 1851.21   80.09
   0  -3   4 1975.20   80.29
   0  -3   4 1745.13   82.29
  -1   3  -4  245.18   16.20
  -1   3  -4  312.27   21.70
  -1   3  -4  240.98   20.20
   1  -3   4  223.38   22.50
   1  -3   4  220.88   17.20
   1  -3   4  254.77   18.00
  -2   3  -4 1220.28   51.39
  -2   3  -4 1104.69   53.09
  -2   3  -4 1115.99   49.00
  -2   3  -4 1222.68   54.49
   2  -3   4 1150.98   51.89
   2  -3   4 1100.29   55.29
  -3   3  -4  237.98   22.30
  -3   3  -4  221.48   19.50
  -3   3  -4  225.88   14.40
  -3   3  -4  239.38   22.40
   3  -3   4  226.88   24.70
   3  -3   4  236.98   19.50
  -4   3  -4  214.28   16.30
  -4   3  -4  250.57   16.40
  -4   3  -4  221.38   18.00
  -4   3  -4  269.07   26.90
  -4   3  -4  237.88   24.60
  -5   3  -4   49.40    8.70
  -5   3  -4   64.79   10.70
  -5   3  -4   68.99   10.10
  -5   3  -4   78.89   19.20
  -5   3  -4  102.49   19.30
  -6   3  -4  384.56   39.60
  -6   3  -4  388.46   25.40
  -6   3  -4  433.06   34.20
  -6   3  -4  346.47   24.20
  -6   3  -4  458.35   25.90
  -7   3  -4    8.40   11.10
  -7   3  -4   26.60   12.00
  -7   3  -4   33.70   25.70
  -7   3  -4    5.50   25.40
  -7   3  -4    2.00   11.50
  10   3  -5   13.10   15.70
 -10  -3   5   15.80   18.70
   9   3  -5   -8.80   13.90
   9   3  -5  -20.60   15.60
  -9  -3   5    0.20   15.60
   8   3  -5   47.20   12.30
   8   3  -5   28.20   10.90
  -8  -3   5   37.90    8.60
  -8  -3   5   26.70   13.50
   7   3  -5   50.99   10.40
   7   3  -5   92.39   11.30
  -7  -3   5   65.99    9.00
  -7  -3   5   51.19   12.40
   6   3  -5   -2.10    7.80
   6   3  -5    7.00    8.80
  -6  -3   5    1.30    7.10
  -6  -3   5    6.80    9.20
   5   3  -5    2.90    9.50
   5   3  -5    0.30    6.90
  -5  -3   5   15.60    7.20
  -5  -3   5    2.90    8.00
   4   3  -5  598.54   28.30
   4   3  -5  588.04   28.80
  -4  -3   5  575.74   28.40
  -4  -3   5  571.14   29.40
   3   3  -5   54.09    6.40
   3   3  -5   55.79    8.60
  -3  -3   5   53.69    8.40
  -3  -3   5   54.19    7.00
   2   3  -5   96.99   12.40
   2   3  -5  125.09   10.50
  -2  -3   5  123.89   11.70
  -2  -3   5  112.59   17.50
  -2  -3   5  123.69   13.80
   1   3  -5    8.70    4.10
   1   3  -5    2.30    6.60
  -1  -3   5   34.60   14.60
  -1  -3   5    6.90    7.30
   0   3  -5  423.96   25.30
   0   3  -5  448.56   19.70
   0   3  -5  421.86   23.00
   0  -3   5  458.35   24.00
   0  -3   5  430.76   29.20
   0  -3   5  384.86   24.20
  -1   3  -5   66.29    8.30
  -1   3  -5   78.59    9.90
  -1   3  -5  103.09   13.70
   1  -3   5  112.79   18.60
   1  -3   5  103.89   14.50
   1  -3   5   89.09   11.10
  -2   3  -5  323.17   16.90
  -2   3  -5  320.97   25.80
  -2   3  -5  337.07   25.70
  -2   3  -5  357.86   20.70
   2  -3   5  353.06   23.60
   2  -3   5  304.97   29.70
  -3   3  -5   27.50    8.60
  -3   3  -5   59.69   16.00
  -3   3  -5   40.00    6.20
  -3   3  -5   68.09   14.00
   3  -3   5   51.59   11.30
   3  -3   5   62.09   19.80
  -4   3  -5  104.19   11.80
  -4   3  -5   74.39   16.50
  -4   3  -5   87.39    8.80
  -4   3  -5   77.79   19.00
  -5   3  -5   24.90   18.20
  -5   3  -5   21.30    9.40
  -5   3  -5    9.40    8.10
  -5   3  -5   36.00   19.30
  -5   3  -5   -6.90    9.40
  -6   3  -5   14.40   11.40
  -6   3  -5    2.60    9.70
  -6   3  -5  -31.30   11.90
  -6   3  -5   26.50   21.30
  -6   3  -5   17.60   24.10
   9   3  -6    4.30   13.90
   9   3  -6    5.30   16.60
  -9  -3   6   11.20    9.20
  -9  -3   6   -9.80   15.30
   8   3  -6  -11.40   10.40
   8   3  -6    6.70   12.60
  -8  -3   6    3.00    9.30
  -8  -3   6   17.00   14.50
   7   3  -6   73.99   11.60
   7   3  -6   67.99   11.30
  -7  -3   6   80.29   10.30
  -7  -3   6   69.29   14.00
   6   3  -6   19.70   11.00
   6   3  -6   11.40    7.90
  -6  -3   6   15.70   10.60
  -6  -3   6   16.90    8.90
   5   3  -6  117.49   12.40
  -5  -3   6   99.29   11.50
  -5  -3   6  134.89   15.80
   4   3  -6  154.48   16.30
   4   3  -6  153.48   15.10
  -4  -3   6  172.88   16.70
  -4  -3   6  150.98   16.70
   3   3  -6 1200.98   51.19
   3   3  -6 1193.18   52.19
  -3  -3   6 1110.49   52.59
  -3  -3   6 1207.48   55.49
  -3  -3   6 1106.69   51.49
   2   3  -6    6.20    7.10
   2   3  -6   11.40    5.10
  -2  -3   6   14.50    8.90
  -2  -3   6   13.10    6.80
  -2  -3   6   11.20   11.80
   1   3  -6  215.18   21.60
   1   3  -6  220.48   13.00
  -1  -3   6  192.78   19.10
  -1  -3   6  204.88   25.70
  -1  -3   6  233.68   19.70
   0   3  -6  165.18   16.40
   0   3  -6  172.38   11.20
   0  -3   6  186.78   19.70
   0  -3   6  174.78   22.30
   0  -3   6  183.08   16.70
  -1   3  -6 1701.53   79.69
  -1   3  -6 1918.11   79.29
  -1   3  -6 1825.72   75.89
   1  -3   6 1729.93   80.19
   1  -3   6 1933.31   79.09
   1  -3   6 1737.53   85.29
  -2   3  -6   35.70    9.40
  -2   3  -6   22.80    5.60
  -2   3  -6   32.70   15.30
  -2   3  -6   32.30    5.30
   2  -3   6   28.90   11.60
   2  -3   6   31.70   20.70
  -3   3  -6  132.69   14.00
  -3   3  -6  157.98   21.50
  -3   3  -6  133.49   18.70
  -3   3  -6  129.39   12.60
   3  -3   6  130.29   16.20
   3  -3   6  163.88   26.50
  -4   3  -6    2.90    6.60
  -4   3  -6   32.70   17.60
  -4   3  -6   -7.70   17.20
  -4   3  -6   -1.70   11.00
  -5   3  -6  149.39   18.10
  -5   3  -6  109.09   22.30
  -5   3  -6  164.38   16.50
  -5   3  -6  111.69   13.90
  -5   3  -6  179.08   26.50
   9   3  -7  -38.40   15.20
  -9  -3   7   -3.50   18.70
  -9  -3   7   22.00   10.50
   8   3  -7    7.60   11.50
   8   3  -7    9.50   13.10
  -8  -3   7   31.10   10.70
  -8  -3   7    6.40   17.80
   7   3  -7   32.30   11.70
   7   3  -7   23.90   10.40
  -7  -3   7   41.90   13.10
  -7  -3   7   41.60   10.70
   6   3  -7   10.00    8.80
   6   3  -7   22.40   11.50
  -6  -3   7   -3.70   10.50
  -6  -3   7   12.80   10.00
   5   3  -7   61.89   10.90
   5   3  -7   24.10    8.60
  -5  -3   7   49.70   10.80
  -5  -3   7   30.20   10.20
   4   3  -7   15.60    9.80
   4   3  -7    7.30    7.70
  -4  -3   7   14.10    9.30
  -4  -3   7   19.50   15.50
  -4  -3   7   16.90   10.70
   3   3  -7   18.90    7.00
  -3  -3   7   24.50   15.10
  -3  -3   7   20.50   10.70
  -3  -3   7   14.70    8.50
   2   3  -7   61.39    7.00
   2   3  -7   59.19   10.10
  -2  -3   7   66.79   21.70
  -2  -3   7   55.89   11.80
  -2  -3   7   83.09   14.90
   1   3  -7   88.59   12.90
   1   3  -7  121.79   11.80
  -1  -3   7   91.49   13.70
  -1  -3   7  123.29   23.50
  -1  -3   7  124.39   18.20
   0   3  -7  182.58   18.40
   0   3  -7  168.48   12.30
   0  -3   7  195.48   23.60
   0  -3   7  195.98   27.10
  -1   3  -7   87.49   12.40
  -1   3  -7   75.59    6.30
   1  -3   7   81.29   13.60
   1  -3   7  106.59   25.90
  -2   3  -7   85.69   13.20
  -2   3  -7  143.79   22.80
   2  -3   7  106.89   28.10
   2  -3   7   96.89   16.00
  -3   3  -7   11.40   16.20
  -3   3  -7   18.20   12.30
   3  -3   7   51.19   28.00
  -4   3  -7    2.00   20.50
  -4   3  -7   -5.40   18.50
  -4   3  -7   20.80    6.80
  -4   3  -7  -20.80   23.90
   8   3  -8   72.89   16.00
   8   3  -8   53.79   16.50
  -8  -3   8   77.09   18.20
  -8  -3   8   94.99   14.60
   7   3  -8  -14.30   12.30
   7   3  -8    5.20   11.10
  -7  -3   8   -4.80   13.60
  -7  -3   8   -2.70   12.50
   6   3  -8  -17.50    9.60
   6   3  -8  -14.60   11.70
  -6  -3   8    0.10   12.90
  -6  -3   8   -2.00   12.40
   5   3  -8   14.80   11.60
   5   3  -8   14.10    8.60
  -5  -3   8   30.20   11.00
  -5  -3   8   36.50   12.40
   4   3  -8  204.18   21.20
   4   3  -8  224.38   18.70
  -4  -3   8  195.38   22.80
  -4  -3   8  252.77   29.40
  -4  -3   8  251.47   24.00
   3   3  -8    9.50    7.00
  -3  -3   8   -7.00   16.00
  -3  -3   8    8.00   12.10
  -3  -3   8    4.90   25.00
   2   3  -8  236.78   16.70
   2   3  -8  215.48   20.80
  -2  -3   8  238.78   25.80
  -2  -3   8  259.57   37.20
  -2  -3   8  230.38   24.00
   1   3  -8   46.90    6.60
   1   3  -8   48.90   11.80
  -1  -3   8   70.39   26.30
  -1  -3   8   65.59   14.20
   0   3  -8  233.78   22.70
   0  -3   8  258.37   38.70
   0  -3   8  234.88   28.10
  -1   3  -8   10.90   12.90
   1  -3   8   15.00   28.40
   1  -3   8    7.80   15.20
  -2   3  -8  199.18   22.40
   2  -3   8  279.37   32.30
   2  -3   8  286.07   45.70
   7   3  -9   -2.20   12.60
  -7  -3   9   23.50   15.60
  -7  -3   9    3.70   18.20
   6   3  -9   -4.40   10.70
   6   3  -9   12.40   16.10
  -6  -3   9  -17.10   13.80
  -6  -3   9   67.79   27.40
  -6  -3   9   -6.30   15.50
   5   3  -9  -19.50   15.50
   5   3  -9   25.00    9.70
  -5  -3   9    9.80   14.40
  -5  -3   9   61.69   22.20
  -5  -3   9  -22.10   12.20
   4   3  -9    5.70    8.50
   4   3  -9   13.10   14.30
  -4  -3   9   18.00   15.10
  -4  -3   9    2.30   21.70
   3   3  -9  133.19   16.30
   3   3  -9  101.89   15.50
  -3  -3   9   87.29   20.10
  -3  -3   9  131.19   18.40
  -3  -3   9  148.79   33.80
   2   3  -9    4.40    6.70
  -2  -3   9   20.50   28.60
   1   3  -9   98.59   12.20
   1   3  -9   78.79   15.90
  -1  -3   9  134.99   32.40
  -1  -3   9  100.09   17.90
   0   3  -9    6.20   16.50
   0  -3   9   65.39   32.70
   0  -3   9    4.00   15.60
   1  -3   9   50.49   41.40
   1  -3   9   28.80   18.60
   5   3 -10  -11.50   11.00
  -5  -3  10  -38.30   26.80
  -5  -3  10   -3.10   21.10
   4   3 -10  -13.70    9.20
  -4  -3  10  -45.00   24.00
  -4  -3  10   25.70   36.80
  -4  -3  10   17.30   18.30
   3   3 -10  109.09   11.20
  -3  -3  10  202.18   42.70
  -3  -3  10  108.69   20.40
   2   3 -10   38.70    8.00
  -2  -3  10   52.59   35.50
  -2  -3  10   56.89   19.10
  -2   4  10   -1.20   36.90
   2  -4 -10  -26.90   10.80
  -3   4  10   50.89   39.30
   3  -4 -10  -15.30   11.10
  -4   4  10   16.10   39.20
   4  -4 -10  -12.00   11.90
  -5   4  10    9.70   40.60
   5  -4 -10    1.40   12.60
   1   4   9   27.10   38.40
   0   4   9  261.67   41.40
   0  -4  -9  183.58   18.50
   0  -4  -9  159.98   20.70
   1  -4  -9   78.19   14.90
  -2   4   9  112.99   36.30
   2  -4  -9   49.20   10.70
   2  -4  -9   53.29   13.90
  -3   4   9   48.00   33.30
   3  -4  -9   16.80    9.80
   3  -4  -9   27.00   12.70
  -4   4   9   65.79   33.90
   4  -4  -9   41.70   14.10
   4  -4  -9   61.99   11.50
  -5   4   9   42.50   16.10
  -6   4   9   85.79   18.10
   6  -4  -9  100.19   13.70
   6  -4  -9  113.69   16.90
  -7   4   9   14.20   17.50
   7  -4  -9  -37.60   16.10
   7  -4  -9    5.20   16.50
   3   4   8   -0.80   35.10
   2   4   8   10.90   33.00
  -2  -4  -8   -9.70    8.60
  -2  -4  -8  -18.30   15.10
   1   4   8  -17.90   29.30
  -1  -4  -8   -5.90   12.00
  -1  -4  -8  -16.70    8.10
   0   4   8   57.49   30.50
   0  -4  -8   13.20   11.50
   0  -4  -8    3.30    8.30
  -1   4   8   10.80   26.60
   1  -4  -8  -10.80   10.40
   1  -4  -8   -0.70    7.10
  -2   4   8   15.00   27.60
   2  -4  -8    0.50    8.20
   2  -4  -8   18.80   10.10
  -3   4   8   40.30   13.00
  -3   4   8   50.89   27.60
   3  -4  -8   48.60    9.20
   3  -4  -8   50.79   11.50
  -4   4   8   27.50   12.20
   4  -4  -8   26.20    8.90
   4  -4  -8   15.20   10.50
  -5   4   8   62.19   13.20
  -5   4   8   43.80   13.30
   5  -4  -8   32.70   10.20
  -6   4   8   13.60   14.20
   6  -4  -8    4.10   12.20
   6  -4  -8  -10.10    9.30
  -7   4   8    2.40   18.20
   7  -4  -8    9.70   13.10
   7  -4  -8   14.90   12.70
  -8   4   8   -8.30   16.70
   8  -4  -8   24.30   17.20
   8  -4  -8   -1.80   15.50
  -4  -4  -7   71.99   10.90
  -4  -4  -7   46.50   29.70
   3   4   7  167.58   34.40
  -3  -4  -7  126.29   16.70
  -3  -4  -7  172.98   26.30
   2   4   7  167.38   33.40
  -2  -4  -7  119.39   11.30
  -2  -4  -7  141.39   14.00
   1   4   7   69.59   27.30
  -1  -4  -7   35.20    8.10
  -1  -4  -7   53.29   10.60
   0   4   7  136.09   27.70
   0  -4  -7   94.69   12.10
   0  -4  -7  133.59   14.40
  -1   4   7  850.91   52.49
   1  -4  -7  855.51   39.20
   1  -4  -7  829.22   41.20
  -2   4   7  238.38   22.20
  -2   4   7  284.77   35.10
   2  -4  -7  233.98   17.60
   2  -4  -7  248.28   19.20
  -3   4   7  111.99   25.90
  -3   4   7  113.39   13.40
  -3   4   7   85.19   12.30
   3  -4  -7   84.29    9.40
  -4   4   7   21.10   10.50
  -4   4   7   27.90   10.20
   4  -4  -7   13.70    7.90
   4  -4  -7   28.70    8.60
  -5   4   7   69.89   12.70
  -5   4   7   67.19   10.60
   5  -4  -7   79.19   11.30
   5  -4  -7   76.19   10.40
  -6   4   7  137.39   16.10
   6  -4  -7  188.68   19.30
   6  -4  -7  188.78   19.10
  -7   4   7   18.70   13.10
   7  -4  -7   -4.90   10.90
   7  -4  -7    9.70   11.90
  -8   4   7    3.90   14.50
   8  -4  -7   26.40   14.30
   8  -4  -7    8.00   13.90
  -9   4   7   -4.60   17.80
   9  -4  -7   55.39   14.10
  -5  -4  -6   11.20    9.50
  -5  -4  -6  -10.20   16.60
  -5  -4  -6   24.40   27.00
  -5  -4  -6  -31.90   15.50
  -5  -4  -6   19.50   13.60
  -4  -4  -6   82.69   22.70
  -4  -4  -6   77.29   12.60
  -4  -4  -6   76.29   12.60
  -4  -4  -6   67.99   10.40
   3   4   6   39.10   26.60
  -3  -4  -6   49.30   17.10
  -3  -4  -6   26.70   10.50
   2   4   6    5.60   22.80
  -2  -4  -6    0.60   18.20
  -2  -4  -6    4.40    8.60
   1   4   6  453.85   39.40
  -1  -4  -6  443.66   24.10
  -1  -4  -6  438.06   25.90
   0   4   6    0.10   18.40
   0  -4  -6   -3.30    7.90
   0  -4  -6    6.10    6.70
  -1   4   6   -0.80   18.40
  -1   4   6   11.00    8.60
   1  -4  -6   15.50    9.20
   1  -4  -6    5.80    6.10
  -2   4   6   48.60    9.30
  -2   4   6   52.79   19.00
   2  -4  -6   39.30    6.70
   2  -4  -6   43.00    8.50
  -3   4   6    6.70    7.80
  -3   4   6   13.90    8.50
   3  -4  -6   10.40    6.30
   3  -4  -6    9.50    7.00
  -4   4   6   69.59   10.30
  -4   4   6   59.09    8.70
   4  -4  -6   64.69    8.90
   4  -4  -6   68.89    7.90
  -5   4   6   49.50   10.40
  -5   4   6   61.79    8.30
   5  -4  -6   41.30    8.70
   5  -4  -6   60.09   10.40
  -6   4   6  116.59   13.20
   6  -4  -6  173.98   18.70
   6  -4  -6  154.38   16.00
  -7   4   6   51.39   13.00
   7  -4  -6   67.69   11.70
   7  -4  -6   36.60   10.80
   8  -4  -6   12.60   10.90
   8  -4  -6   16.70   11.40
  -9   4   6  -13.70   15.50
   9  -4  -6   -6.00   13.50
   9  -4  -6   11.20   18.80
  -6  -4  -5   33.10   27.00
  -6  -4  -5   17.40   12.10
  -6  -4  -5    1.50   10.70
  -6  -4  -5   -2.60   13.80
  -6  -4  -5  -16.00   18.00
  -5  -4  -5   62.49   10.40
  -5  -4  -5   71.39   17.20
  -5  -4  -5   62.89   11.50
  -5  -4  -5   83.39   12.30
  -5  -4  -5   57.49   21.40
  -4  -4  -5   92.89   11.40
  -4  -4  -5   94.19   10.30
  -4  -4  -5   92.69   14.50
  -4  -4  -5   88.19   11.80
  -4  -4  -5   93.79   18.00
   3   4   5  418.66   37.80
  -3  -4  -5  388.06   25.90
  -3  -4  -5  455.05   25.80
  -3  -4  -5  478.15   32.50
   2   4   5   79.39   21.90
  -2  -4  -5   60.69    8.50
  -2  -4  -5   80.39   16.10
   1   4   5  639.54   40.50
  -1  -4  -5  570.34   37.20
  -1  -4  -5  680.13   36.90
   0   4   5  701.63   41.60
   0  -4  -5  752.92   35.10
   0  -4  -5  760.12   33.90
  -1   4   5  988.80   45.60
  -1   4   5  954.40   50.89
   1  -4  -5 1033.50   45.30
   1  -4  -5 1046.40   44.40
  -2   4   5   50.69    8.00
  -2   4   5   55.49    8.10
   2  -4  -5   42.30    6.80
   2  -4  -5   56.29    6.70
  -3   4   5  465.65   24.30
  -3   4   5  501.25   26.40
   3  -4  -5  497.55   23.80
   3  -4  -5  496.65   24.50
  -4   4   5   46.00    8.50
  -4   4   5   47.80    6.90
   4  -4  -5   48.70    7.40
  -5   4   5  660.63   33.80
  -5   4   5  622.14   29.00
   5  -4  -5  635.04   37.80
   5  -4  -5  647.04   31.00
  -6   4   5    0.20    9.40
   6  -4  -5    1.10    8.50
   6  -4  -5  -13.20    7.50
  -7   4   5   98.79   14.10
   7  -4  -5  117.89   13.70
   7  -4  -5  164.98   18.90
  -8   4   5   -3.50   11.60
   8  -4  -5  -12.80    9.20
   8  -4  -5   -1.20   10.90
  -9   4   5   -9.60   15.80
   9  -4  -5   -4.50   14.90
   9  -4  -5  -14.20   12.50
 -10   4   5   17.30   16.70
 -10   4   5    6.20   31.50
  10  -4  -5   -1.90   15.20
  -7  -4  -4  -15.20   12.10
  -7  -4  -4   19.00   21.40
  -7  -4  -4  -21.60   14.00
  -7  -4  -4   50.39   33.80
  -7  -4  -4    8.10   11.60
  -6  -4  -4   11.80   10.20
  -6  -4  -4   41.40   22.00
  -6  -4  -4   31.20   10.90
  -6  -4  -4   33.10   17.40
  -6  -4  -4   39.40   11.80
  -5  -4  -4   -7.30    8.40
  -5  -4  -4   15.10    9.90
  -5  -4  -4   -2.80    8.10
  -5  -4  -4    0.40   17.10
  -5  -4  -4   -7.80   14.60
  -4  -4  -4    5.80   15.30
  -4  -4  -4   14.00    7.20
  -4  -4  -4   12.90    8.90
  -4  -4  -4   -1.20    7.50
  -4  -4  -4    2.40   12.40
   3   4   4  237.28   29.00
  -3  -4  -4  200.68   18.50
  -3  -4  -4  214.28   16.50
   2   4   4   71.29   17.90
  -2  -4  -4   29.40    7.50
  -2  -4  -4   35.10    7.60
  -2  -4  -4   52.29   14.60
   1   4   4  218.38   24.20
  -1  -4  -4  209.48   15.50
  -1  -4  -4  209.18   20.80
   0   4   4  266.57   24.40
   0  -4  -4  281.57   17.50
   0  -4  -4  319.97   17.10
  -1   4   4 1862.41   86.49
  -1   4   4 1896.91   82.89
   1  -4  -4 2087.29   82.89
   1  -4  -4 1960.20   82.49
  -2   4   4  220.28   14.30
  -2   4   4  240.58   16.50
   2  -4  -4  239.38   14.60
   2  -4  -4  237.88   14.20
  -3   4   4  140.19   14.70
  -3   4   4  107.69   10.40
   3  -4  -4  115.39    9.60
   3  -4  -4  133.19   12.70
  -4   4   4  385.76   22.30
  -4   4   4  357.56   18.00
   4  -4  -4  402.36   21.20
  -5   4   4   37.20    8.00
   5  -4  -4   52.79    7.70
   5  -4  -4   52.29    7.80
  -6   4   4   -3.50    8.90
   6  -4  -4    1.40    7.40
   6  -4  -4  -12.10    6.50
  -7   4   4    3.50   10.60
   7  -4  -4   10.80    8.80
   7  -4  -4    0.10    8.30
  -8   4   4   25.80   12.90
   8  -4  -4   45.50   10.00
   8  -4  -4   37.00   10.00
  -9   4   4    9.40   15.50
   9  -4  -4   -7.40   12.80
   9  -4  -4    5.50   13.90
 -10   4   4   -2.60   29.80
 -10   4   4   11.80   18.20
  10  -4  -4    0.80   13.80
  -8  -4  -3  112.99   32.00
  -8  -4  -3   78.19   14.90
  -8  -4  -3   81.49   20.30
  -8  -4  -3  106.89   15.80
  -7  -4  -3    3.50   13.10
  -7  -4  -3   -9.50   10.10
  -7  -4  -3  -17.50   20.20
  -7  -4  -3   15.20   11.30
  -7  -4  -3   35.60   25.40
  -6  -4  -3   62.59   18.60
  -6  -4  -3   74.39   10.70
  -6  -4  -3   50.29   12.30
  -6  -4  -3   60.69   20.80
  -6  -4  -3   66.99   11.30
  -5  -4  -3   11.60    9.30
  -5  -4  -3   17.10   15.40
  -5  -4  -3   18.30    7.80
  -5  -4  -3    6.40   13.80
  -5  -4  -3    5.70    8.00
  -4  -4  -3  600.04   29.40
  -4  -4  -3  609.04   28.90
  -4  -4  -3  593.04   29.50
  -4  -4  -3  550.24   32.30
   3   4   3   72.99   16.90
  -3  -4  -3   71.19    9.10
  -3  -4  -3   59.89    8.00
  -3  -4  -3   68.49   10.50
  -3  -4  -3   86.99   14.20
   2   4   3 1582.64   75.39
  -2  -4  -3 1558.44   70.79
  -2  -4  -3 1834.02   71.09
  -2  -4  -3 1639.74   74.19
   1   4   3  162.68   20.70
  -1  -4  -3  162.08   18.30
  -1  -4  -3  170.58   12.70
   0   4   3 2805.02  127.19
   0  -4  -3 3012.20  126.99
   0  -4  -3 3130.59  124.89
  -1   4   3   49.99    6.20
  -1   4   3   74.39   12.50
   1  -4  -3   73.89    8.90
   1  -4  -3   84.89    9.30
  -2   4   3 2032.60   88.99
  -2   4   3 1991.40   88.19
   2  -4  -3 2211.88   88.29
   2  -4  -3 2206.38   88.89
  -3   4   3  375.26   18.10
  -3   4   3  390.06   21.10
   3  -4  -3  419.66   20.50
   3  -4  -3  395.26   17.80
  -4   4   3  579.74   29.90
   4  -4  -3  613.24   29.00
   4  -4  -3  621.54   27.70
  -5   4   3  163.58   16.70
   5  -4  -3  165.68   15.00
   5  -4  -3  161.68   12.40
  -6   4   3  758.72   38.70
   6  -4  -3  763.22   35.00
   6  -4  -3  790.22   37.20
  -7   4   3  423.56   29.80
   7  -4  -3  453.45   23.90
   7  -4  -3  481.65   27.00
  -8   4   3    9.60   11.40
   8  -4  -3  -15.60    8.80
   8  -4  -3  -15.20    8.70
  -9   4   3    4.80   15.30
  -9   4   3   17.00   24.70
   9  -4  -3   24.80   10.60
   9  -4  -3   18.20   11.40
 -10   4   3    9.70   18.60
 -10   4   3   38.80   28.70
  10  -4  -3   -8.70   12.90
  -8  -4  -2   13.40   23.30
  -8  -4  -2   11.70   10.90
  -8  -4  -2    6.80   12.70
  -8  -4  -2   15.70   13.40
  -8  -4  -2    5.00   29.30
  -7  -4  -2  125.29   14.30
  -7  -4  -2   95.79   22.40
  -7  -4  -2  151.38   25.30
  -7  -4  -2  108.19   12.20
  -7  -4  -2  107.59   14.00
  -6  -4  -2   11.50   10.90
  -6  -4  -2   20.30    8.00
  -6  -4  -2   12.70    9.90
  -6  -4  -2   12.80   16.50
  -5  -4  -2   33.40    8.50
  -5  -4  -2   51.49   15.70
  -5  -4  -2   50.79    7.90
  -5  -4  -2   50.19    9.70
  -4  -4  -2  205.48   14.50
  -4  -4  -2  205.28   16.30
  -4  -4  -2  239.88   16.20
  -4  -4  -2  220.28   22.20
  -3  -4  -2  800.22   41.00
  -3  -4  -2  841.82   36.80
  -3  -4  -2  811.32   37.00
   2   4   2  346.17   24.60
  -2  -4  -2  385.56   18.50
  -2  -4  -2  355.16   18.90
  -2  -4  -2  344.67   23.20
   1   4   2   37.80   11.90
  -1  -4  -2   21.70    5.00
  -1  -4  -2   34.60   10.10
   0   4   2   54.19   11.00
   0  -4  -2   69.29   10.80
  -1   4   2   13.50    5.80
   1  -4  -2   -1.70    3.70
   1  -4  -2   11.30    4.30
  -2   4   2 2038.30   92.19
   2  -4  -2 2308.27   92.19
   2  -4  -2 2244.48   91.19
  -3   4   2  636.44   31.50
   3  -4  -2  712.53   31.40
   3  -4  -2  711.43   30.10
  -4   4   2   54.99    6.80
   4  -4  -2   58.29    6.90
   4  -4  -2   80.99    8.30
  -5   4   2  148.59   15.90
   5  -4  -2  152.08   11.10
   5  -4  -2  133.69   14.10
  -6   4   2   22.40    8.70
   6  -4  -2   34.30    9.30
   6  -4  -2   40.40    7.00
  -7   4   2  128.69   13.80
   7  -4  -2  150.78   18.30
   7  -4  -2  109.29   13.40
  -8   4   2    4.70   12.20
  -8   4   2   21.90   20.30
   8  -4  -2    4.10    8.00
   8  -4  -2    6.00    9.40
  -9   4   2   -9.10   15.00
  -9   4   2   -4.50   24.90
   9  -4  -2    9.30    9.40
   9  -4  -2   -7.10   11.10
 -10   4   2    7.70   17.20
 -10   4   2   33.20   30.80
  10  -4  -2    2.20   11.40
  -9  -4  -1   55.59   15.90
  -9  -4  -1   30.20   12.90
  -9  -4  -1   45.00   26.90
  -9  -4  -1   55.09   15.00
  -8  -4  -1    7.70   26.90
  -8  -4  -1   23.70    9.60
  -8  -4  -1   19.20   12.90
  -8  -4  -1   12.70   12.70
  -7  -4  -1  244.68   32.00
  -7  -4  -1  254.27   24.90
  -7  -4  -1  244.68   20.30
  -6  -4  -1  100.39   18.70
  -6  -4  -1   95.79    9.40
  -6  -4  -1  117.99   12.00
  -6  -4  -1   86.49   11.60
  -5  -4  -1  492.75   26.20
  -5  -4  -1  518.45   24.70
  -5  -4  -1  499.05   31.60
  -5  -4  -1  484.95   27.20
  -4  -4  -1   54.99    7.50
  -4  -4  -1   83.29    9.00
  -4  -4  -1   86.29   10.20
  -4  -4  -1   88.49   13.60
   3   4   1 4051.09  158.98
  -3  -4  -1 3636.04  159.08
  -3  -4  -1 3744.33  161.38
  -2  -4  -1 3798.52  158.68
  -2  -4  -1 3826.22  160.58
   1   4   1  122.89   13.80
  -1  -4  -1   81.89    9.40
  -1  -4  -1  108.39   13.20
   0   4   1  366.56   19.90
   0   4   1  375.36   18.80
   0  -4  -1  380.66   19.80
   0  -4  -1  415.76   18.50
  -1   4   1 4948.10  206.58
   1  -4  -1 5003.10  206.48
  -3   4   1 3282.37  144.89
   3  -4  -1 3508.75  143.89
   3  -4  -1 3631.84  144.89
  -4   4   1  993.20   40.50
  -4   4   1  893.11   43.00
   4  -4  -1  956.40   41.20
   4  -4  -1 1018.40   42.90
  -5   4   1  689.73   28.40
  -5   4   1  608.04   31.90
  -5   4   1  641.04   29.10
   5  -4  -1  632.54   29.30
   5  -4  -1  701.73   31.40
  -6   4   1  208.68   11.60
  -6   4   1  198.88   19.20
  -6   4   1  194.98   13.20
  -6   4   1  180.38   27.50
   6  -4  -1  177.98   21.00
   6  -4  -1  186.68   13.20
  -7   4   1  440.66   28.70
  -7   4   1  359.86   36.30
  -7   4   1  451.65   21.10
  -7   4   1  428.76   22.20
   7  -4  -1  441.66   21.80
   7  -4  -1  444.36   25.90
  -8   4   1  244.58   15.10
  -8   4   1  179.88   28.00
  -8   4   1  265.37   27.50
   8  -4  -1  201.88   21.60
   8  -4  -1  208.68   15.50
  -9   4   1   23.30   16.10
  -9   4   1   16.70    8.10
  -9   4   1   17.70   25.00
  -9  -4   0    8.70   15.60
  -9  -4   0    9.00   39.80
  -9  -4   0   -3.10   10.10
  -9  -4   0   -0.80   13.70
  -8  -4   0   25.00   12.00
  -8  -4   0    7.00   12.20
  -8  -4   0   11.80    8.50
  -8  -4   0   -3.80   24.10
   7   4   0   19.40    9.70
  -7  -4   0   20.60    7.50
  -7  -4   0   22.80   11.40
  -7  -4   0   20.70    9.90
   6   4   0  242.58   17.50
  -6  -4   0  256.67   18.10
  -6  -4   0  248.88   16.30
  -6  -4   0  257.37   21.40
   5   4   0   10.80    7.50
  -5  -4   0    3.80    7.20
  -5  -4   0   23.10    7.20
   4   4   0   -2.50    6.00
  -4  -4   0    0.70    5.70
  -4  -4   0    7.20    6.30
   3   4   0  599.34   26.70
  -3  -4   0  562.04   27.40
  -3  -4   0  575.74   26.90
   2   4   0  544.55   24.20
  -2  -4   0  509.85   24.30
   1   4   0  640.94   26.70
  -1  -4   0  579.74   27.00
   0   4   0  145.79   11.90
   0   4   0  132.19    7.20
   0  -4   0  136.19    7.50
   0  -4   0  130.49    7.90
   0  -4   0  143.39   10.90
  -1   4   0  587.24   29.70
  -1   4   0  669.63   27.40
   1  -4   0  633.84   29.10
   1  -4   0  652.43   27.30
  -2   4   0  514.75   24.10
  -2   4   0  504.95   27.80
  -2   4   0  567.44   23.30
   2  -4   0  547.85   24.10
   2  -4   0  550.44   23.30
  -3   4   0  560.94   26.20
  -3   4   0  537.05   30.60
  -3   4   0  600.84   25.00
   3  -4   0  585.14   26.20
  -4   4   0  -11.70    6.10
  -4   4   0   12.30    5.60
  -4   4   0   -0.10   11.00
  -4   4   0    0.90    4.10
   4  -4   0    2.60    4.10
   4  -4   0    0.60    4.80
  -5   4   0    5.30    4.80
  -5   4   0    4.70    4.40
  -5   4   0   14.10    6.70
  -5   4   0   17.60   13.80
   5  -4   0    4.00    6.00
  -6   4   0  254.07   14.60
  -6   4   0  261.37   15.30
  -6   4   0  224.28   29.30
  -6   4   0  222.88   19.90
   6  -4   0  252.17   18.10
  -7   4   0    3.90    9.90
  -7   4   0   27.10   19.10
  -7   4   0   15.00    7.30
  -7   4   0   31.60    7.50
   7  -4   0   16.60    9.50
  -8   4   0   21.50    8.40
  -8   4   0   16.90   12.40
  -8   4   0   -0.50   21.00
  -8   4   0   -3.10    7.80
  -9   4   0    7.60   15.80
  -9   4   0    4.60   25.80
  -9   4   0   -0.30    9.40
  -9   4   0   14.50   30.20
   9   4  -1    9.70   12.60
  -9  -4   1   30.90    9.70
  -9  -4   1   29.50   13.90
  -9  -4   1   17.40   14.20
   8   4  -1  189.38   22.30
  -8  -4   1  230.98   17.50
  -8  -4   1  257.77   27.10
  -8  -4   1  237.28   22.60
   7   4  -1  426.76   24.50
  -7  -4   1  444.56   25.30
  -7  -4   1  425.46   29.10
  -7  -4   1  409.56   22.20
   6   4  -1  197.18   16.30
  -6  -4   1  196.98   19.70
  -6  -4   1  182.58   16.00
   5   4  -1  676.43   31.40
  -5  -4   1  645.94   32.60
  -5  -4   1  657.43   31.10
   4   4  -1  975.60   41.80
  -4  -4   1  906.11   41.60
  -4  -4   1  949.90   42.60
   3   4  -1 3631.84  142.39
  -3  -4   1 3303.77  142.29
  -3  -4   1 3311.07  142.69
   1   4  -1 4817.92  200.68
  -1  -4   1 4881.71  200.58
   0   4  -1  369.66   17.30
   0   4  -1  424.86   22.80
   0  -4   1  434.36   21.80
   0  -4   1  363.56   17.50
  -1   4  -1   70.09    6.00
  -1   4  -1  115.29   12.80
  -1   4  -1   92.69    9.10
  -1   4  -1  102.19    7.90
   1  -4   1  106.69   12.20
   1  -4   1   99.79    6.00
   1  -4   1   79.89    8.00
  -2   4  -1 3618.64  152.48
  -2   4  -1 3529.15  151.58
  -2   4  -1 3788.82  150.58
  -2   4  -1 3166.38  150.38
   2  -4   1 3834.42  150.48
   2  -4   1 3416.76  150.58
   2  -4   1 4033.30  152.78
  -3   4  -1 3522.05  153.58
  -3   4  -1 3378.46  150.78
  -3   4  -1 3702.03  150.28
  -3   4  -1 3908.01  150.88
   3  -4   1 3402.36  150.88
   3  -4   1 3835.12  150.88
  -4   4  -1  100.09    9.80
  -4   4  -1   64.49   13.10
  -4   4  -1   80.49    8.40
  -4   4  -1   92.69   10.90
   4  -4   1   72.29    7.00
  -5   4  -1  459.95   22.20
  -5   4  -1  424.06   32.40
  -5   4  -1  506.65   23.40
  -5   4  -1  490.05   24.80
  -6   4  -1   86.79   18.70
  -6   4  -1   88.29   10.20
  -6   4  -1   93.19    8.30
  -6   4  -1  116.79   13.10
  -7   4  -1  260.07   18.40
  -7   4  -1  259.37   22.80
  -7   4  -1  230.78   31.80
  -7   4  -1  202.48   33.70
  -7   4  -1  226.58   15.90
  -8   4  -1   20.00   12.60
  -8   4  -1  -13.10   23.10
  -8   4  -1   22.20    8.80
  -8   4  -1   31.50    9.50
  -8   4  -1   -6.50   21.70
  -9   4  -1   37.60   27.00
  -9   4  -1   21.50   12.50
  -9   4  -1   67.99   36.50
  -9   4  -1   60.49   16.30
  10   4  -2   21.30   15.20
 -10  -4   2   18.60   17.30
 -10  -4   2   27.40   15.90
 -10  -4   2   15.30   10.50
   9   4  -2    1.80   12.70
  -9  -4   2   -2.90   13.70
  -9  -4   2  -11.50   14.10
  -9  -4   2    9.80    8.10
   8   4  -2   -2.30   11.10
  -8  -4   2    4.40   12.00
  -8  -4   2    1.50   11.30
  -8  -4   2    4.60    7.40
   7   4  -2  136.19   16.10
  -7  -4   2  129.49   12.90
  -7  -4   2   98.19   12.30
   6   4  -2   39.20    8.00
   6   4  -2   37.10    9.00
  -6  -4   2   26.30    9.20
  -6  -4   2   29.40    9.30
   5   4  -2  161.98   12.70
   5   4  -2  145.49   14.20
  -5  -4   2  147.59   15.70
  -5  -4   2  142.59   14.10
   4   4  -2   64.89    7.10
   4   4  -2   77.29    7.90
  -4  -4   2   68.29    8.00
  -4  -4   2   67.99    8.10
   3   4  -2  702.03   30.90
   3   4  -2  709.33   31.10
  -3  -4   2  679.13   31.40
  -3  -4   2  668.03   31.10
   2   4  -2 2194.28   88.89
   2   4  -2 2242.18   88.69
  -2  -4   2 2023.10   88.89
  -2  -4   2 2015.00   88.69
   1   4  -2    2.80    2.90
   1   4  -2    4.90    4.70
  -1  -4   2    1.10    3.30
  -1  -4   2    2.60    4.10
  -1  -4   2    8.60    8.20
   0  -4   2   84.29   11.10
  -1   4  -2   36.20    8.50
  -1   4  -2   28.40    8.20
  -1   4  -2   31.30    5.30
   1  -4   2   26.10    7.60
   1  -4   2   32.40    9.00
   1  -4   2   26.60    5.70
  -2   4  -2  352.76   18.40
  -2   4  -2  375.36   21.60
  -2   4  -2  385.36   23.00
   2  -4   2  391.96   22.40
   2  -4   2  335.17   18.90
  -3   4  -2  815.62   40.50
  -3   4  -2  807.62   39.30
  -3   4  -2  756.82   35.50
  -3   4  -2  867.71   36.10
   3  -4   2  801.62   36.60
  -4   4  -2  203.18   19.80
  -4   4  -2  204.98   13.80
  -4   4  -2  169.88   13.90
  -4   4  -2  189.08   13.00
  -4   4  -2  198.58   22.40
   4  -4   2  203.08   15.00
  -5   4  -2   66.89    7.90
  -5   4  -2   42.20    7.70
  -5   4  -2   35.60    7.40
  -5   4  -2   63.29   16.20
  -5   4  -2   35.90   14.40
  -6   4  -2   14.80    8.10
  -6   4  -2   19.30    8.20
  -6   4  -2   18.20    8.30
  -6   4  -2   10.00   16.20
  -6   4  -2   23.10   17.30
  -7   4  -2  147.29   17.00
  -7   4  -2  106.99   12.30
  -7   4  -2   90.29   22.40
  -7   4  -2  112.49   23.60
  -7   4  -2  106.99   10.80
  -8   4  -2   73.19   27.10
  -8   4  -2    5.50   12.50
  -8   4  -2   11.60   30.90
  -8   4  -2    7.80   10.80
  -8   4  -2   -7.90    8.60
  10   4  -3   -2.70   15.30
 -10  -4   3  -10.10   17.00
 -10  -4   3    8.70    8.80
 -10  -4   3    0.10   17.50
   9   4  -3    8.50   13.80
  -9  -4   3    4.40   14.80
  -9  -4   3   40.90   15.20
  -9  -4   3    4.10    7.10
   8   4  -3    0.50   10.50
  -8  -4   3   17.40   11.80
  -8  -4   3   11.90   12.80
   7   4  -3  464.85   26.90
   7   4  -3  458.55   26.30
  -7  -4   3  457.65   29.10
  -7  -4   3  440.46   26.90
   6   4  -3  798.52   36.50
   6   4  -3  798.62   37.40
  -6  -4   3  773.32   38.80
  -6  -4   3  735.23   37.00
   5   4  -3  158.48   14.30
   5   4  -3  143.19   13.30
  -5  -4   3  158.98   16.00
  -5  -4   3  146.59   14.70
   4   4  -3  603.54   28.30
   4   4  -3  629.94   28.80
  -4  -4   3  576.44   29.10
  -4  -4   3  595.74   28.80
   3   4  -3  377.06   19.50
   3   4  -3  385.36   19.30
  -3  -4   3  376.06   19.50
   2   4  -3 2249.97   89.89
   2   4  -3 2198.98   89.39
  -2  -4   3 2103.99   89.79
  -2  -4   3 1987.10   89.39
   1   4  -3   56.99    6.50
  -1  -4   3   41.50    6.30
  -1  -4   3   68.69    7.10
  -1  -4   3   72.59   10.40
   0   4  -3 2983.80  119.79
   0   4  -3 2787.32  120.99
   0  -4   3 2664.93  120.79
   0  -4   3 3055.99  120.79
   0  -4   3 2801.42  119.89
  -1   4  -3  206.68   17.70
  -1   4  -3  153.38   12.40
  -1   4  -3  164.78   15.80
   1  -4   3  156.78   13.40
   1  -4   3  172.48   15.40
   1  -4   3  160.08   17.50
  -2   4  -3 1863.41   71.99
  -2   4  -3 1439.46   70.59
  -2   4  -3 1768.22   73.99
  -2   4  -3 1634.24   73.69
   2  -4   3 1818.62   73.69
   2  -4   3 1642.04   71.99
   2  -4   3 1585.64   74.29
  -3   4  -3   72.99   12.90
  -3   4  -3   78.29   14.10
  -3   4  -3   80.69    8.40
  -3   4  -3   58.19    6.20
   3  -4   3   64.19    8.70
  -4   4  -3  559.24   27.90
  -4   4  -3  578.54   35.10
  -4   4  -3  571.84   28.10
  -4   4  -3  625.54   34.60
  -4   4  -3  624.74   29.30
   4  -4   3  593.34   30.40
  -5   4  -3   -4.90   16.40
  -5   4  -3   10.60    7.80
  -5   4  -3   18.40   15.00
  -5   4  -3   -1.80    7.10
  -5   4  -3    3.80    7.90
  -6   4  -3   50.59   20.20
  -6   4  -3   68.69    9.90
  -6   4  -3   63.89   10.00
  -6   4  -3   60.49    9.90
  -6   4  -3   73.49   20.30
  -7   4  -3   13.70   10.10
  -7   4  -3    4.60    9.50
  -7   4  -3   79.09   23.60
  -7   4  -3   11.10   21.90
  -7   4  -3   10.20   10.10
  -8   4  -3   81.99   28.50
  -8   4  -3   63.89   15.00
  -8   4  -3  102.79   12.30
  -8   4  -3  116.29   35.00
  -8   4  -3   64.09   13.90
  10   4  -4   -2.40   14.60
 -10  -4   4   -3.40   19.10
   9   4  -4   24.10   13.70
  -9  -4   4   13.20   14.00
   8   4  -4   31.40    9.90
   8   4  -4   25.80   10.80
  -8  -4   4   38.00   13.80
   7   4  -4   -1.50    8.90
   7   4  -4    1.20    9.60
  -7  -4   4    8.50   10.80
   6   4  -4   -9.20    7.00
   6   4  -4   -1.50    7.90
  -6  -4   4    0.30    8.70
   5   4  -4   49.50    8.90
   5   4  -4   36.30    6.70
  -5  -4   4   34.90    8.00
   4   4  -4  361.76   19.80
   4   4  -4  373.36   20.30
  -4  -4   4  349.67   19.30
  -4  -4   4  369.16   20.80
   3   4  -4  126.29   12.10
   3   4  -4  119.39   11.30
  -3  -4   4  125.19   12.50
  -3  -4   4  122.59   11.90
   2   4  -4  240.18   14.90
   2   4  -4  239.58   13.20
  -2  -4   4  242.98   13.90
  -2  -4   4  214.78   15.00
  -2  -4   4  172.48   19.70
   1   4  -4 1957.20   79.09
   1   4  -4 1921.81   80.49
  -1  -4   4 2034.50   82.79
  -1  -4   4 1727.43   79.49
  -1  -4   4 1823.72   80.69
   0   4  -4  271.57   21.70
   0   4  -4  294.87   13.30
   0   4  -4  267.87   17.00
   0  -4   4  342.17   20.40
   0  -4   4  267.67   18.00
   0  -4   4  285.67   22.40
  -1   4  -4  198.68   14.80
  -1   4  -4  237.08   22.00
   1  -4   4  184.68   21.10
   1  -4   4  201.18   16.90
   1  -4   4  191.88   16.00
  -2   4  -4   42.90   13.10
  -2   4  -4   27.10    4.20
  -2   4  -4   51.39   11.60
  -2   4  -4   27.70    7.20
   2  -4   4   51.29   14.60
   2  -4   4   38.40    8.70
   2  -4   4   31.40   10.30
  -3   4  -4  222.88   13.60
  -3   4  -4  193.28   23.10
  -3   4  -4  242.28   22.10
  -3   4  -4  229.48   22.90
   3  -4   4  198.28   19.20
  -4   4  -4   11.40    6.00
  -4   4  -4   -6.00    7.30
  -4   4  -4   27.00   14.90
  -4   4  -4   26.70   15.10
   4  -4   4    3.10    9.90
  -5   4  -4   -0.70    7.30
  -5   4  -4  -21.90    9.10
  -5   4  -4   19.50   17.00
  -5   4  -4   20.50   16.50
  -5   4  -4    6.60    8.60
  -6   4  -4   15.50    8.80
  -6   4  -4   41.00   22.40
  -6   4  -4   53.59   20.50
  -6   4  -4   22.30   10.60
  -6   4  -4   34.00   10.40
  -7   4  -4   15.60   12.20
  -7   4  -4   60.69   25.60
  -7   4  -4  -17.70   10.50
  -7   4  -4   27.20   26.40
  -7   4  -4    6.00   12.10
  10   4  -5  -18.00   14.90
 -10  -4   5    8.60   19.50
   9   4  -5   -3.30   13.70
   9   4  -5  -11.90   12.20
  -9  -4   5    6.30   14.60
  -9  -4   5   -2.00    9.00
   8   4  -5   -9.20    9.30
   8   4  -5   -3.00   11.80
  -8  -4   5    4.40    8.90
  -8  -4   5    8.90   13.70
   7   4  -5  113.79   12.90
   7   4  -5  100.79   11.30
  -7  -4   5   85.79   13.10
  -7  -4   5  130.69   14.60
   6   4  -5   -6.90    7.30
   6   4  -5   -3.00    9.20
  -6  -4   5    0.50    9.30
  -6  -4   5    3.10    7.50
   5   4  -5  667.33   30.80
   5   4  -5  487.65   37.20
  -5  -4   5  632.34   32.20
  -5  -4   5  648.34   30.00
   4   4  -5   50.69    8.40
   4   4  -5   44.30    6.80
  -4  -4   5   39.40    7.80
  -4  -4   5   37.70    7.90
   3   4  -5  489.95   25.20
   3   4  -5  512.05   24.20
  -3  -4   5  486.65   25.40
  -3  -4   5  493.25   24.80
   2   4  -5   54.09    5.80
  -2  -4   5   49.90    8.40
  -2  -4   5   61.79   11.50
  -2  -4   5   49.60    6.40
   1   4  -5 1043.90   42.90
   1   4  -5 1002.40   45.20
  -1  -4   5  952.60   49.20
  -1  -4   5  974.10   45.70
  -1  -4   5 1044.80   47.70
   0   4  -5  744.53   31.30
   0   4  -5  759.02   34.60
   0   4  -5  726.93   37.10
   0  -4   5  755.92   35.60
   0  -4   5  689.23   39.20
   0  -4   5  698.23   35.40
  -1   4  -5  575.54   34.40
   1  -4   5  644.74   31.90
   1  -4   5  649.74   32.00
   1  -4   5  596.84   36.70
  -2   4  -5   62.89    5.50
  -2   4  -5   81.09   14.80
  -2   4  -5   92.09   16.20
  -2   4  -5   78.59    9.50
   2  -4   5   76.59   18.50
   2  -4   5   62.49   10.60
  -3   4  -5  456.65   31.90
  -3   4  -5  505.55   31.70
  -3   4  -5  440.36   22.40
  -3   4  -5  431.86   26.10
   3  -4   5  499.25   29.00
   3  -4   5  453.35   34.40
  -4   4  -5   95.29   11.80
  -4   4  -5   83.89    8.20
  -4   4  -5  119.69   18.80
  -4   4  -5  115.19   20.50
  -5   4  -5  104.09   20.50
  -5   4  -5   66.29    9.10
  -5   4  -5   74.09   10.50
  -5   4  -5   79.29   21.20
  -5   4  -5   73.29   11.70
  -6   4  -5  -34.60   11.10
  -6   4  -5   21.60   21.30
  -6   4  -5   19.70   22.80
  -6   4  -5    8.20   11.20
  -6   4  -5    6.50    9.30
   9   4  -6  -36.10   14.30
   9   4  -6   12.30   17.10
  -9  -4   6   34.90   10.40
  -9  -4   6    8.60   16.00
   8   4  -6    9.70   10.60
   8   4  -6   18.50   12.90
  -8  -4   6   29.60   10.30
  -8  -4   6   47.30   15.00
   7   4  -6   43.40   10.40
   7   4  -6   48.00   11.20
  -7  -4   6   61.39   13.60
  -7  -4   6   57.39   10.20
   6   4  -6  142.69   14.60
   6   4  -6  170.68   17.60
  -6  -4   6  159.78   17.10
  -6  -4   6  127.39   13.80
   5   4  -6   39.80    9.40
   5   4  -6   56.49   10.30
  -5  -4   6   50.49    9.60
  -5  -4   6   61.09    9.70
   4   4  -6   57.59    9.90
   4   4  -6   59.89    7.80
  -4  -4   6   71.09    9.10
  -4  -4   6   54.99    9.70
   3   4  -6    8.30    5.80
   3   4  -6   10.90    8.20
  -3  -4   6   12.40    6.60
  -3  -4   6    6.20   12.80
  -3  -4   6    9.90    8.60
   2   4  -6   49.90    6.20
  -2  -4   6   57.29   13.80
  -2  -4   6   41.20    9.60
  -2  -4   6   48.60    7.40
   1   4  -6    8.40    4.40
   1   4  -6    8.90    8.00
  -1  -4   6    8.40    8.80
  -1  -4   6   13.30   11.30
  -1  -4   6   13.40   16.10
   0   4  -6   -7.90    7.50
   0   4  -6    1.40    3.80
   0  -4   6   -4.40   16.00
   0  -4   6   -7.60    8.80
   0  -4   6   -0.40    9.80
  -1   4  -6  448.56   29.60
  -1   4  -6  455.75   26.20
   1  -4   6  449.76   26.50
   1  -4   6  445.26   28.80
   1  -4   6  451.05   36.30
  -2   4  -6   -2.20    7.90
  -2   4  -6    9.60   15.50
   2  -4   6    0.00   12.10
   2  -4   6    9.10   19.60
  -3   4  -6   20.00   17.30
  -3   4  -6   22.80    5.70
  -3   4  -6   35.50   16.80
  -3   4  -6   33.50   10.70
   3  -4   6   28.00   21.20
   3  -4   6   26.30   12.50
  -4   4  -6   78.39    7.80
  -4   4  -6   56.29   12.50
  -4   4  -6  114.19   22.20
  -4   4  -6   76.19   18.70
  -5   4  -6   13.50   21.30
  -5   4  -6    2.40    7.60
  -5   4  -6    5.50   19.70
  -5   4  -6   16.90   11.40
  -5   4  -6   22.90   14.70
   9   4  -7   21.30   14.80
  -9  -4   7   -0.10   17.60
  -9  -4   7   15.90   11.40
   8   4  -7   23.10   12.70
   8   4  -7    8.00   13.50
  -8  -4   7   -2.30   19.40
  -8  -4   7   23.50   11.80
   7   4  -7   11.30    9.70
   7   4  -7   37.70   12.90
  -7  -4   7   13.90   13.10
  -7  -4   7   26.40   11.50
   6   4  -7  177.28   19.40
   6   4  -7  145.49   14.50
  -6  -4   7  141.29   14.10
  -6  -4   7  125.49   14.40
   5   4  -7   69.29    9.60
   5   4  -7   81.49   11.80
  -5  -4   7   70.09   11.20
  -5  -4   7   72.89   12.20
   4   4  -7   23.60    7.50
   4   4  -7   13.60   10.40
  -4  -4   7   42.30   15.90
  -4  -4   7   21.60   10.40
  -4  -4   7   18.70    9.30
   3   4  -7   80.19   11.90
   3   4  -7   72.19    8.20
  -3  -4   7   78.79    9.80
  -3  -4   7   72.29   11.70
  -3  -4   7   93.39   17.00
   2   4  -7  255.37   15.40
  -2  -4   7  232.58   32.30
  -2  -4   7  239.48   22.20
  -2  -4   7  230.08   26.20
   1   4  -7  825.02   37.70
   1   4  -7  906.61   42.30
  -1  -4   7  874.21   42.60
  -1  -4   7  855.41   43.60
  -1  -4   7  849.12   51.39
   0   4  -7  126.09   13.30
   0   4  -7  140.59   10.10
   0  -4   7  123.89   18.60
   0  -4   7  183.28   26.10
   0  -4   7  146.19   16.10
  -1   4  -7   39.80   10.50
   1  -4   7   58.19   23.40
   1  -4   7   42.60   14.50
  -2   4  -7  163.98   24.70
  -2   4  -7  124.69   13.40
   2  -4   7  127.49   16.10
   2  -4   7  188.78   29.60
  -3   4  -7  116.39   20.20
  -3   4  -7  123.99   16.00
   3  -4   7  162.48   18.30
   3  -4   7  207.18   30.90
  -4   4  -7   55.09   20.30
  -4   4  -7   45.00   21.80
   8   4  -8  -11.30   13.90
   8   4  -8   -0.80   16.40
  -8  -4   8   10.20   15.70
  -8  -4   8   -5.90   13.40
   7   4  -8    6.90   11.40
   7   4  -8   14.70   14.50
  -7  -4   8   12.50   14.40
  -7  -4   8   16.90   13.90
   6   4  -8  -11.70    8.90
   6   4  -8  -11.10   12.10
  -6  -4   8   -3.90   12.80
  -6  -4   8   10.50   11.90
   5   4  -8   41.50    9.00
   5   4  -8   26.60   13.00
  -5  -4   8   54.19   13.40
  -5  -4   8   84.29   20.80
  -5  -4   8   39.80   11.90
   4   4  -8   24.80    8.40
   4   4  -8   39.40   11.60
  -4  -4   8   31.30   12.80
  -4  -4   8   38.60   17.20
  -4  -4   8   21.00   10.50
   3   4  -8   58.59   11.40
   3   4  -8   50.89    7.60
  -3  -4   8   48.50   12.90
  -3  -4   8   53.99   17.80
  -3  -4   8   79.79   26.30
   2   4  -8    6.30    6.00
  -2  -4   8   23.10   13.00
  -2  -4   8    8.30   23.60
  -2  -4   8   -5.20   14.00
   1   4  -8    3.30    5.50
   1   4  -8  -18.80   10.10
  -1  -4   8    0.70   23.70
  -1  -4   8    1.90   13.40
   0   4  -8   17.10   10.80
   0  -4   8   36.50   14.30
   0  -4   8   37.70   27.40
  -1   4  -8  -24.20   12.10
   1  -4   8   -6.00   29.40
   1  -4   8    9.10   14.00
  -2   4  -8   -5.60   15.70
   2  -4   8   12.50   16.60
   2  -4   8   13.10   30.70
   3  -4   8   61.19   32.20
   7   4  -9    4.40   12.50
  -7  -4   9   15.50   16.00
  -7  -4   9  -27.00   14.70
   6   4  -9   77.19   17.80
   6   4  -9  100.19   12.70
  -6  -4   9   89.19   16.30
  -6  -4   9  137.89   17.90
   5   4  -9   40.60   16.20
   5   4  -9   22.90    9.50
  -5  -4   9   82.19   23.30
  -5  -4   9   20.30   13.10
  -5  -4   9   42.30   15.10
   4   4  -9   51.39   16.50
  -4  -4   9   63.39   22.90
  -4  -4   9   62.39   15.50
   3   4  -9    0.60    7.20
   3   4  -9   -1.50   13.60
  -3  -4   9   28.00   28.80
  -3  -4   9  -23.60   18.30
  -3  -4   9   24.50   15.50
   2   4  -9   51.59    7.70
  -2  -4   9   52.99   26.70
  -2  -4   9  113.59   32.20
   1   4  -9  128.59   17.10
  -1  -4   9   97.89   17.40
  -1  -4   9  186.98   35.80
   0   4  -9  164.88   22.50
   0  -4   9  267.77   38.80
   0  -4   9  197.38   20.90
   1  -4   9   -9.50   19.30
   5   4 -10  -12.60   10.60
  -5  -4  10   -6.00   18.40
  -5  -4  10  -21.90   26.80
   4   4 -10   -8.10    9.10
  -4  -4  10  -18.70   18.00
  -4  -4  10  -38.40   23.40
  -4  -4  10   24.70   38.40
  -3  -4  10   -3.70   19.00
  -3  -4  10   42.20   37.00
   2   4 -10   -4.70    6.70
  -2  -4  10   20.50   18.70
  -2  -4  10   27.40   33.90
  -2   5  10   75.19   43.30
  -3   5  10  129.69   40.70
   3  -5 -10   72.89   17.90
   3  -5 -10   66.49   13.00
  -4   5  10   21.20   40.30
   4  -5 -10  -19.50   15.10
   4  -5 -10  -11.70   12.20
  -5   5  10   77.79   43.80
   5  -5 -10   21.50   13.30
   1   5   9   13.80   38.90
  -1  -5  -9   -6.40   10.20
   0   5   9   40.20   39.00
   0  -5  -9    8.00   14.50
   0  -5  -9   10.50   11.00
  -1   5   9   41.60   34.60
   1  -5  -9    0.50   13.50
   1  -5  -9    7.70    9.10
  -2   5   9   90.49   34.30
   2  -5  -9   51.29   10.30
   2  -5  -9   33.60   13.60
  -3   5   9   91.89   33.40
   3  -5  -9   50.29   12.50
   3  -5  -9   29.20   11.00
  -4   5   9  -20.70   30.90
   4  -5  -9    7.90   10.00
   4  -5  -9   -7.40   12.50
  -5   5   9   89.99   18.10
   5  -5  -9   46.80   12.20
  -6   5   9   22.60   19.60
  -6   5   9   10.20   15.60
   6  -5  -9    5.70   16.30
   6  -5  -9   28.50   12.50
  -7   5   9   -4.40   16.60
  -7   5   9   -4.60   24.40
   7  -5  -9  -15.90   16.60
   7  -5  -9  -20.90   16.60
   3   5   8   36.80   36.30
   2   5   8  236.18   40.80
  -2  -5  -8  139.49   18.70
  -2  -5  -8  131.49   19.90
   1   5   8   11.30   32.40
  -1  -5  -8   21.00    8.80
  -1  -5  -8   16.80   13.10
   0   5   8  286.37   36.20
   0  -5  -8  202.48   17.80
   0  -5  -8  209.28   18.70
  -1   5   8   16.90   27.00
   1  -5  -8   14.80    8.20
   1  -5  -8   29.10   10.60
  -2   5   8  490.75   46.70
   2  -5  -8  476.45   28.90
  -3   5   8   52.39   29.50
   3  -5  -8   20.10    8.30
   3  -5  -8   29.90   11.00
  -4   5   8  199.08   23.50
   4  -5  -8  186.68   20.20
   4  -5  -8  214.78   20.50
  -5   5   8   -3.60   12.30
   5  -5  -8    6.00    9.70
  -6   5   8   63.89   14.70
   6  -5  -8   59.29   13.50
   6  -5  -8   38.30   11.30
   7  -5  -8  -15.60   13.20
   7  -5  -8   10.40   12.40
  -8   5   8   11.50   18.10
   8  -5  -8   27.00   15.70
   8  -5  -8   51.89   17.70
  -4  -5  -7   47.60   31.60
  -4  -5  -7   25.50   14.50
  -4  -5  -7   28.80   11.00
   3   5   7   43.00   34.60
  -3  -5  -7   36.30   24.20
  -3  -5  -7   18.50   13.50
   2   5   7    2.20   29.50
  -2  -5  -7  -13.40   10.10
  -2  -5  -7    3.10    8.30
   1   5   7  181.78   31.60
  -1  -5  -7  129.69   11.50
  -1  -5  -7  161.28   18.10
   0   5   7    3.90   22.40
   0  -5  -7   -5.30    9.10
   0  -5  -7   -4.50    7.10
  -1   5   7   56.79   23.40
   1  -5  -7   17.10    9.10
   1  -5  -7   38.30    8.10
  -2   5   7   36.00   22.90
   2  -5  -7   36.30    7.70
   2  -5  -7   21.30    8.60
  -3   5   7    6.30   23.10
  -3   5   7   -2.00   10.10
   3  -5  -7   -3.00    7.50
  -4   5   7   -2.00   10.40
  -4   5   7   -5.50    9.00
   4  -5  -7   -7.80    8.10
   4  -5  -7   -1.50    8.00
  -5   5   7   -0.60   10.80
   5  -5  -7   -5.30    8.50
  -6   5   7   14.30   12.30
   6  -5  -7   30.20    9.90
   6  -5  -7   22.40   10.30
  -7   5   7   26.90   13.30
   7  -5  -7   16.20   10.30
   7  -5  -7   37.50   12.60
  -8   5   7   31.30   15.00
   8  -5  -7   12.60   14.20
   8  -5  -7   44.10   13.70
  -9   5   7   -1.60   17.00
   9  -5  -7  -21.20   15.50
  -5  -5  -6   74.79   12.00
  -5  -5  -6   72.39   17.60
  -5  -5  -6   31.10   17.00
  -5  -5  -6   88.59   14.20
  -5  -5  -6  102.69   28.30
  -4  -5  -6   31.20   11.90
  -4  -5  -6   31.40   21.70
  -4  -5  -6   23.50   11.40
  -4  -5  -6   35.50   10.00
   3   5   6  376.76   43.20
  -3  -5  -6  409.96   32.70
  -3  -5  -6  389.86   25.40
   2   5   6   42.80   25.70
  -2  -5  -6   48.90    9.80
  -2  -5  -6   33.70   17.10
   1   5   6 1511.45   77.69
  -1  -5  -6 1568.24   68.29
  -1  -5  -6 1527.85   66.99
   0   5   6  101.09   22.30
   0  -5  -6   78.39    8.50
   0  -5  -6   67.29   10.20
  -1   5   6  364.86   33.90
   1  -5  -6  401.36   25.60
   1  -5  -6  396.56   21.50
  -2   5   6    5.70   19.80
  -2   5   6    8.30    8.40
   2  -5  -6   17.40    7.70
   2  -5  -6    6.20    6.20
  -3   5   6 1249.18   55.49
  -3   5   6 1201.58   56.49
   3  -5  -6 1265.57   55.19
   3  -5  -6 1270.07   54.89
  -4   5   6  152.48   15.30
  -4   5   6  176.58   19.60
   4  -5  -6  165.18   13.60
   4  -5  -6  158.38   16.80
  -5   5   6   28.50   10.70
   5  -5  -6   38.90    9.00
   5  -5  -6   29.00    9.20
  -6   5   6   18.30   11.40
   6  -5  -6    1.10    8.70
   6  -5  -6   12.20    8.50
  -7   5   6   90.99   14.80
   7  -5  -6   88.39   11.20
   7  -5  -6   98.19   12.50
  -8   5   6   27.80   22.90
   8  -5  -6    0.80   12.10
   8  -5  -6  -17.90   11.20
  -9   5   6   30.40   15.60
   9  -5  -6   60.89   15.00
   9  -5  -6   10.80   20.00
  -6  -5  -5   -4.90   19.00
  -6  -5  -5   19.30   26.90
  -6  -5  -5   -1.40   10.90
  -6  -5  -5   13.10   13.30
  -6  -5  -5  -14.90   13.70
  -5  -5  -5   -6.00   15.00
  -5  -5  -5    1.70   10.40
  -5  -5  -5  -11.50   18.40
  -5  -5  -5    9.80    9.50
  -5  -5  -5   15.60   12.70
  -4  -5  -5   -5.40    9.30
  -4  -5  -5    0.70    9.10
  -4  -5  -5    0.60   12.40
  -4  -5  -5    6.30   16.60
   3   5   5   21.30   21.90
  -3  -5  -5   13.70    8.80
  -3  -5  -5   14.60   15.80
  -3  -5  -5   13.80   10.70
   2   5   5   -8.60   20.00
  -2  -5  -5   -5.30    7.50
  -2  -5  -5   -8.20   14.60
   1   5   5   14.00   18.90
  -1  -5  -5   17.90   14.10
   0   5   5  210.78   25.70
   0  -5  -5  221.38   16.80
   0  -5  -5  232.68   15.60
  -1   5   5   14.70   15.10
   1  -5  -5   16.20    7.10
   1  -5  -5   16.50    5.80
  -2   5   5  365.06   21.60
   2  -5  -5  413.66   21.00
   2  -5  -5  412.16   21.20
  -3   5   5    6.30    6.20
  -3   5   5   14.60    7.70
   3  -5  -5   12.70    6.20
   3  -5  -5   12.40    5.90
  -4   5   5   42.30    8.60
  -4   5   5   44.00    6.90
   4  -5  -5   36.70    7.10
   4  -5  -5   45.10    6.30
  -5   5   5  226.28   21.20
   5  -5  -5  243.48   18.30
   5  -5  -5  256.37   17.00
  -6   5   5   68.09   11.40
   6  -5  -5   52.29    9.10
   6  -5  -5   67.09    9.50
  -7   5   5   36.00   12.00
   7  -5  -5   30.90    9.80
  -8   5   5  -12.90   12.80
   8  -5  -5   -4.40   10.50
   8  -5  -5  -16.80    9.70
  -9   5   5    3.50   15.30
   9  -5  -5   -6.30   13.90
   9  -5  -5  -21.60   11.60
 -10   5   5   -5.30   17.20
 -10   5   5   -5.90   30.40
  10  -5  -5   -6.70   14.90
  -7  -5  -4  -18.50   14.60
  -7  -5  -4    2.50   13.40
  -7  -5  -4    8.30   12.50
  -7  -5  -4   25.00   35.40
  -7  -5  -4   17.90   21.70
  -6  -5  -4  225.28   32.90
  -6  -5  -4  209.38   22.50
  -6  -5  -4  239.78   22.80
  -6  -5  -4  180.68   22.70
  -6  -5  -4  185.38   20.30
  -5  -5  -4  133.19   12.30
  -5  -5  -4  147.19   22.10
  -5  -5  -4  113.99   11.80
  -5  -5  -4  113.09   16.80
  -5  -5  -4  121.19   13.90
  -4  -5  -4  254.57   22.90
  -4  -5  -4  264.37   26.00
  -4  -5  -4  260.87   19.90
  -4  -5  -4  282.77   20.00
   3   5   4  173.78   22.60
  -3  -5  -4  163.98   23.30
  -3  -5  -4  110.29   16.70
  -3  -5  -4  136.59   12.50
  -3  -5  -4  151.68   15.10
   2   5   4 2179.88  102.79
  -2  -5  -4 2194.08   96.39
  -2  -5  -4 2340.87  101.39
  -2  -5  -4 2425.46   97.59
   1   5   4  862.81   48.00
  -1  -5  -4  939.31   41.50
  -1  -5  -4  937.01   45.50
   0   5   4  789.92   43.90
   0  -5  -4  919.41   38.70
   0  -5  -4  861.51   38.90
  -1   5   4 1012.70   51.09
   1  -5  -4 1079.39   46.40
   1  -5  -4 1074.79   46.20
  -2   5   4  930.51   42.80
  -2   5   4  955.70   43.90
   2  -5  -4 1006.60   43.30
   2  -5  -4 1025.20   42.80
  -3   5   4    9.80    5.10
  -3   5   4   13.20    6.50
   3  -5  -4    5.70    4.50
   3  -5  -4   15.80    5.80
  -4   5   4  302.77   20.30
   4  -5  -4  317.97   19.00
  -5   5   4 1008.60   47.60
   5  -5  -4 1030.00   45.30
   5  -5  -4 1033.20   46.50
  -6   5   4   78.79   11.20
   6  -5  -4   59.79    9.00
   6  -5  -4   77.29    9.30
  -7   5   4    9.50   10.70
   7  -5  -4   11.10    8.10
   7  -5  -4   10.50    8.40
  -8   5   4  115.19   16.50
   8  -5  -4  103.99   13.30
   8  -5  -4  142.39   13.00
  -9   5   4   66.99   28.30
  -9   5   4   55.69   16.70
   9  -5  -4   61.89   14.30
   9  -5  -4   39.00   14.20
 -10   5   4   47.00   33.30
 -10   5   4    3.20   16.40
  10  -5  -4  -14.10   13.60
  -8  -5  -3   14.00   15.40
  -8  -5  -3    2.00   27.60
  -8  -5  -3   37.00   15.50
  -8  -5  -3   -0.30   13.80
  -7  -5  -3   12.30   11.50
  -7  -5  -3   -4.80   13.80
  -7  -5  -3   -4.40    9.90
  -7  -5  -3   16.70   20.50
  -7  -5  -3   18.30   23.50
  -6  -5  -3   93.59   19.40
  -6  -5  -3   70.19   13.00
  -6  -5  -3   71.59   11.30
  -6  -5  -3   56.59    9.70
  -6  -5  -3   73.49   18.70
  -5  -5  -3   10.40    7.00
  -5  -5  -3   22.70   17.70
  -5  -5  -3   -2.40   13.00
  -5  -5  -3   -1.40    9.30
  -5  -5  -3    3.70    8.40
  -4  -5  -3  185.08   16.40
  -4  -5  -3  160.38   17.50
  -4  -5  -3  168.38   22.30
   3   5   3  779.62   44.50
  -3  -5  -3  797.52   37.80
  -3  -5  -3  867.51   37.70
  -3  -5  -3  815.92   42.50
   2   5   3  428.56   29.20
  -2  -5  -3  397.66   21.30
  -2  -5  -3  394.76   26.40
   1   5   3  291.67   24.50
  -1  -5  -3  310.57   23.00
  -1  -5  -3  351.76   17.90
   0   5   3  117.39   18.00
   0  -5  -3  120.89   11.20
   0  -5  -3  145.19   16.70
  -1   5   3 3358.16  154.58
   1  -5  -3 3880.91  152.48
   1  -5  -3 3745.03  152.58
  -2   5   3   44.10    6.50
   2  -5  -3   48.60    5.10
   2  -5  -3   51.59    6.00
  -3   5   3   12.70    6.30
   3  -5  -3   10.80    5.40
   3  -5  -3    1.20    3.50
  -4   5   3  159.48   15.40
   4  -5  -3  157.38   13.90
   4  -5  -3  139.89   11.20
  -5   5   3   21.20    7.70
   5  -5  -3   15.40    6.00
   5  -5  -3   21.50    6.80
  -6   5   3    4.40    8.30
   6  -5  -3   -1.60    6.80
   6  -5  -3    1.60    7.30
  -7   5   3   64.19   11.90
   7  -5  -3   75.79    9.30
   7  -5  -3   45.70    8.70
  -8   5   3    8.40   13.10
  -8   5   3    8.80   23.60
   8  -5  -3    4.00    8.80
   8  -5  -3    6.70    9.60
  -9   5   3    3.40   14.80
  -9   5   3   23.50   24.80
   9  -5  -3  -13.50   11.00
   9  -5  -3   -0.60   11.10
 -10   5   3   33.70   18.20
 -10   5   3   61.79   30.90
  10  -5  -3   24.90   13.10
  -8  -5  -2   49.80   14.20
  -8  -5  -2   10.30   23.60
  -8  -5  -2   37.40   17.10
  -8  -5  -2   60.09   33.80
  -8  -5  -2   23.20   10.90
  -7  -5  -2  113.89   14.40
  -7  -5  -2  100.49   14.40
  -7  -5  -2  130.29   26.20
  -7  -5  -2  114.89   12.50
  -6  -5  -2  229.38   17.30
  -6  -5  -2  221.48   21.10
  -6  -5  -2  221.38   28.30
  -6  -5  -2  204.98   21.40
  -5  -5  -2  290.27   21.00
  -5  -5  -2  328.07   21.10
  -5  -5  -2  296.67   26.80
  -5  -5  -2  313.07   19.00
  -4  -5  -2 1202.18   51.49
  -4  -5  -2 1187.68   52.09
  -4  -5  -2 1164.98   52.09
  -4  -5  -2 1126.29   56.39
  -3  -5  -2   30.60    7.80
  -3  -5  -2   34.90   12.60
  -3  -5  -2   26.60    6.10
   2   5   2  688.03   37.70
  -2  -5  -2  720.93   36.90
  -2  -5  -2  747.43   32.80
  -2  -5  -2  748.63   33.20
   1   5   2 2495.45  109.09
  -1  -5  -2 2580.54  108.59
   0   5   2 3757.22  164.88
   0  -5  -2 4098.79  164.88
  -1   5   2  556.44   25.10
  -1   5   2  487.45   24.80
   1  -5  -2  543.55   23.70
   1  -5  -2  543.75   24.60
  -2   5   2 3736.93  159.68
  -2   5   2 3644.44  158.68
   2  -5  -2 3985.70  157.68
   2  -5  -2 3874.31  158.58
  -3   5   2  107.99   12.10
   3  -5  -2  110.39   11.20
  -4   5   2  992.70   46.40
   4  -5  -2 1034.70   44.40
   4  -5  -2 1086.59   45.90
  -5   5   2 1023.90   48.90
   5  -5  -2 1113.19   48.60
   5  -5  -2 1113.69   46.70
  -6   5   2  434.26   26.00
   6  -5  -2  429.66   21.30
   6  -5  -2  431.46   24.60
  -7   5   2   15.60   17.30
  -7   5   2    6.80   10.30
   7  -5  -2    5.80    7.90
   7  -5  -2   -1.70    7.20
  -8   5   2   26.50   12.80
  -8   5   2   35.60   21.30
   8  -5  -2   33.80    9.80
   8  -5  -2   32.80    9.10
  -9   5   2   44.80   14.30
  -9   5   2   22.90   25.90
   9  -5  -2   44.10    9.10
   9  -5  -2    0.00   11.30
 -10   5   2   19.60   27.90
 -10   5   2   20.50   17.50
  -9  -5  -1  -26.40   12.00
  -9  -5  -1   11.50   14.70
  -9  -5  -1  -12.10   26.40
  -9  -5  -1    6.20   16.10
  -8  -5  -1   55.49   11.20
  -8  -5  -1   74.69   13.50
  -8  -5  -1   79.99   27.40
  -8  -5  -1   62.09   14.90
  -7  -5  -1  100.29   13.10
  -7  -5  -1   91.89   13.50
  -7  -5  -1  100.29   10.50
  -7  -5  -1  138.99   24.30
  -6  -5  -1   -3.40    7.20
  -6  -5  -1   -0.80    9.00
  -6  -5  -1  -17.30   16.50
  -6  -5  -1   10.40    9.40
  -5  -5  -1  312.67   26.00
  -5  -5  -1  314.77   21.10
  -5  -5  -1  286.77   17.80
  -5  -5  -1  318.67   20.10
   4   5   1  276.37   16.00
  -4  -5  -1  259.27   21.80
  -4  -5  -1  239.78   17.40
  -4  -5  -1  237.68   16.70
   3   5   1   45.10    6.90
  -3  -5  -1   54.39    8.00
   2   5   1 1001.00   41.90
  -2  -5  -1  934.51   44.60
  -2  -5  -1  946.61   42.10
   1   5   1 1862.41   84.79
  -1  -5  -1 2022.00   84.79
  -1  -5  -1 2051.59   83.09
   0   5   1  240.78   16.00
   0  -5  -1  300.97   15.40
   0  -5  -1  239.28   15.90
  -1   5   1  760.52   35.60
  -1   5   1  855.61   36.90
   1  -5  -1  849.72   36.50
   1  -5  -1  821.32   35.40
  -2   5   1 9569.84  404.56
  -2   5   1 9787.12  405.86
   2  -5  -1 9999.00  404.56
  -3   5   1 1994.00   87.79
  -3   5   1 2005.40   90.19
   3  -5  -1 2156.38   86.59
   3  -5  -1 2168.38   87.79
  -4   5   1  384.86   26.90
  -4   5   1  407.86   22.20
   4  -5  -1  435.76   21.80
   4  -5  -1  438.66   19.10
  -5   5   1  535.25   27.90
  -5   5   1  582.74   23.80
  -5   5   1  499.15   33.70
   5  -5  -1  523.15   24.70
   5  -5  -1  580.64   27.50
  -6   5   1  253.87   13.00
  -6   5   1  264.77   20.90
  -6   5   1  213.78   28.10
   6  -5  -1  235.88   28.30
   6  -5  -1  242.98   14.60
  -7   5   1   57.49    6.40
  -7   5   1   56.29   19.90
  -7   5   1   57.99   11.50
   7  -5  -1   60.99    7.40
   7  -5  -1   56.89    9.60
  -8   5   1   18.20   12.50
  -8   5   1   12.00    6.90
  -8   5   1   15.40   21.50
   8  -5  -1   23.00    9.70
  -9   5   1   31.10   24.60
  -9   5   1   31.70   16.20
  -9  -5   0  146.89   17.90
  -9  -5   0  123.99   19.00
  -9  -5   0  102.69   13.10
  -9  -5   0  143.99   42.30
  -8  -5   0  -18.30   24.00
  -8  -5   0   17.10   12.80
  -8  -5   0   13.10   12.00
   7   5   0  100.99   12.10
  -7  -5   0  104.29   13.60
  -7  -5   0   87.09   12.80
  -7  -5   0  100.69   10.10
   6   5   0   89.39   10.70
  -6  -5   0   69.09   10.80
  -6  -5   0   86.49   11.00
   5   5   0 1478.35   63.59
  -5  -5   0 1428.36   63.69
  -5  -5   0 1492.35   64.69
   4   5   0  457.35   22.70
  -4  -5   0  437.06   23.80
  -4  -5   0  457.05   22.80
   3   5   0 2082.89   85.19
  -3  -5   0 2031.30   85.49
  -3  -5   0 1934.01   85.19
   2   5   0  902.11   38.80
  -2  -5   0  875.41   38.90
   1   5   0 4005.90  157.08
  -1  -5   0 3561.14  157.08
   0   5   0   31.90    8.40
  -1   5   0 3697.23  167.78
  -1   5   0 4120.99  166.38
   1  -5   0 4093.19  167.48
   1  -5   0 4158.18  166.38
  -2   5   0  879.31   42.90
  -2   5   0  906.81   40.00
   2  -5   0  983.40   40.10
   2  -5   0  940.31   39.40
   2  -5   0  953.40   42.90
  -3   5   0 2163.68   86.29
  -3   5   0 1987.90   87.09
  -3   5   0 1967.20   89.99
   3  -5   0 2162.28   87.19
  -4   5   0  416.96   28.40
  -4   5   0  437.36   22.80
  -4   5   0  476.25   20.70
   4  -5   0  456.25   22.50
  -5   5   0 1546.35   61.69
  -5   5   0 1426.16   63.49
  -5   5   0 1386.76   60.99
  -5   5   0 1327.57   67.99
   5  -5   0 1580.44   63.29
  -6   5   0   90.69   10.90
  -6   5   0   66.19    9.80
  -6   5   0   65.89   17.80
  -6   5   0   88.19    9.20
   6  -5   0   71.39    8.80
  -7   5   0  115.29   11.50
  -7   5   0   81.89   21.20
  -7   5   0   80.89   11.40
  -7   5   0  112.59    9.30
   7  -5   0   72.59   10.20
  -8   5   0    0.30   11.90
  -8   5   0   18.50   21.60
  -8   5   0   -6.20    7.70
  -9   5   0  101.59   19.10
  -9   5   0  100.39   27.20
  -9   5   0  137.79   12.70
   9   5  -1   29.30   15.10
  -9  -5   1   40.70   14.60
  -9  -5   1   22.30   14.30
  -9  -5   1   22.70   10.00
   8   5  -1   -3.40   11.10
  -8  -5   1   -0.20   12.20
  -8  -5   1   21.70   12.60
  -8  -5   1   10.70    7.70
   7   5  -1   64.19   10.80
  -7  -5   1   71.99   11.60
  -7  -5   1   53.09   12.40
   6   5  -1  241.28   18.10
  -6  -5   1  249.48   18.30
  -6  -5   1  261.67   21.20
   5   5  -1  531.45   26.60
  -5  -5   1  520.45   28.10
  -5  -5   1  540.95   26.60
   4   5  -1  457.85   22.00
  -4  -5   1  412.26   22.80
  -4  -5   1  426.46   22.00
   3   5  -1 2185.98   86.69
  -3  -5   1 1967.10   86.89
  -3  -5   1 2014.50   86.59
   2   5  -1 9920.01  398.66
  -2  -5   1 9363.56  398.66
   1   5  -1  775.72   34.10
  -1  -5   1  884.71   36.80
  -1  -5   1  724.03   34.20
   0   5  -1  238.38   12.00
   0  -5   1  238.58   12.20
   0  -5   1  284.37   18.30
  -1   5  -1 1878.31   85.89
  -1   5  -1 2025.00   83.69
  -1   5  -1 2054.89   84.29
  -1   5  -1 2123.89   83.69
   1  -5   1 2067.09   83.69
   1  -5   1 1903.81   84.29
   1  -5   1 2060.19   85.79
  -2   5  -1  977.80   39.10
  -2   5  -1  862.81   42.50
  -2   5  -1  917.51   40.30
  -2   5  -1  807.02   38.80
   2  -5   1  988.50   38.90
   2  -5   1  841.22   39.20
   2  -5   1  978.70   42.40
  -3   5  -1   58.89   11.50
  -3   5  -1   50.99    5.50
  -3   5  -1   29.10    5.00
   3  -5   1   40.10    5.20
   3  -5   1   36.00    5.90
  -4   5  -1  248.68   23.90
  -4   5  -1  270.17   14.60
  -4   5  -1  248.68   15.20
   4  -5   1  249.78   15.20
   4  -5   1  230.78   15.00
  -5   5  -1  285.27   27.10
  -5   5  -1  326.87   17.40
  -5   5  -1  304.97   19.00
  -5   5  -1  289.57   15.50
   5  -5   1  313.47   18.60
  -6   5  -1   -4.20    5.70
  -6   5  -1   -5.10   15.10
  -6   5  -1   -6.20    6.70
  -6   5  -1   18.60   16.40
  -6   5  -1   -2.40    7.60
  -7   5  -1   79.99   21.70
  -7   5  -1  124.49   23.00
  -7   5  -1  112.69   10.70
  -7   5  -1   92.49   12.60
  -8   5  -1   42.40   24.30
  -8   5  -1   64.19   13.30
  -8   5  -1   86.59   26.60
  -8   5  -1   67.29   11.00
  -9   5  -1   -6.90   25.30
  -9   5  -1  -35.40   12.00
  -9   5  -1   23.70   16.60
  -9   5  -1   44.70   37.50
  10   5  -2   30.80   15.20
 -10  -5   2   24.80   18.80
 -10  -5   2   64.99   18.00
 -10  -5   2   32.50   11.20
   9   5  -2   68.39   14.60
  -9  -5   2   45.50    9.50
  -9  -5   2   51.59   15.70
  -9  -5   2   51.79   15.60
   8   5  -2   24.90   10.90
  -8  -5   2   18.60   12.90
  -8  -5   2   49.80   12.70
   7   5  -2    9.00    9.90
  -7  -5   2    5.80   10.60
  -7  -5   2    3.70   10.20
   6   5  -2  470.25   24.60
  -6  -5   2  445.56   25.10
  -6  -5   2  442.76   26.90
   5   5  -2 1140.39   49.50
   5   5  -2 1120.79   48.80
  -5  -5   2 1081.59   49.10
  -5  -5   2 1073.19   49.99
   4   5  -2 1071.39   45.30
   4   5  -2 1018.90   44.70
  -4  -5   2  992.00   45.10
  -4  -5   2 1001.80   45.70
   3   5  -2  116.79   10.20
   3   5  -2   90.89   10.60
  -3  -5   2   84.99    8.20
  -3  -5   2   93.79   11.20
   2   5  -2 4084.29  159.38
   2   5  -2 3913.41  159.48
  -2  -5   2 3669.83  159.48
  -2  -5   2 3669.43  159.28
   1   5  -2  507.25   22.50
  -1  -5   2  456.75   22.50
  -1  -5   2  475.85   25.80
  -1  -5   2  525.75   21.80
   0   5  -2 3903.11  160.38
   0   5  -2 3806.52  162.28
   0  -5   2 4128.39  162.18
   0  -5   2 3630.84  160.68
  -1   5  -2 2424.56  108.89
  -1   5  -2 2769.52  108.09
  -1   5  -2 2628.34  107.59
   1  -5   2 2599.14  108.79
   1  -5   2 2423.76  107.49
  -2   5  -2  751.12   37.10
  -2   5  -2  773.82   35.40
  -2   5  -2  780.02   33.50
   2  -5   2  777.82   36.50
   2  -5   2  678.73   33.80
  -3   5  -2   34.40   11.00
  -3   5  -2   24.20    5.40
  -3   5  -2   14.10    4.60
  -3   5  -2   39.70   11.40
   3  -5   2   22.60    6.50
  -4   5  -2 1130.69   53.39
  -4   5  -2 1077.99   49.20
  -4   5  -2 1131.59   54.99
  -4   5  -2 1083.19   48.60
  -4   5  -2 1274.07   49.70
   4  -5   2 1096.19   49.90
  -5   5  -2  303.17   26.10
  -5   5  -2  342.17   18.50
  -5   5  -2  287.57   17.30
  -5   5  -2  278.77   28.40
  -5   5  -2  286.47   18.70
  -6   5  -2  192.38   14.90
  -6   5  -2  236.68   19.10
  -6   5  -2  215.48   17.10
  -6   5  -2  190.28   27.30
  -6   5  -2  215.98   30.20
  -7   5  -2  108.59   24.50
  -7   5  -2  110.89   10.20
  -7   5  -2  104.39   11.80
  -7   5  -2   72.19   22.60
  -7   5  -2  146.29   16.00
  -8   5  -2   31.90   25.70
  -8   5  -2   30.60   27.50
  -8   5  -2   58.69   12.70
  -8   5  -2   39.70   11.40
  10   5  -3   49.20   15.00
 -10  -5   3   19.90    9.70
 -10  -5   3   33.10   18.10
 -10  -5   3   28.90   18.40
   9   5  -3   23.80   13.70
  -9  -5   3   18.50   14.90
  -9  -5   3   23.20   15.30
   8   5  -3   23.10   10.90
  -8  -5   3   12.60   12.60
  -8  -5   3    4.00   11.70
   7   5  -3   70.69    9.40
  -7  -5   3   58.09   11.10
  -7  -5   3   77.29   12.80
   6   5  -3   -3.70    7.40
   6   5  -3    9.40    7.90
  -6  -5   3    9.50    8.50
  -6  -5   3   -4.50    9.20
   5   5  -3   11.60    6.70
   5   5  -3   14.90    6.70
  -5  -5   3    7.70    7.30
  -5  -5   3   12.90    8.20
   4   5  -3  141.69   13.10
   4   5  -3  143.19   12.70
  -4  -5   3  134.89   13.50
  -4  -5   3  119.69   13.90
   3   5  -3    5.20    6.30
   3   5  -3    5.20    4.80
  -3  -5   3    5.90    5.30
  -3  -5   3   10.40    6.60
   2   5  -3   44.50    6.10
   2   5  -3   41.60    4.80
  -2  -5   3   42.00    6.00
  -2  -5   3   36.20    5.00
   1   5  -3 3582.44  149.99
   1   5  -3 3712.63  150.88
  -1  -5   3 3440.16  151.08
  -1  -5   3 3618.54  150.08
  -1  -5   3 3758.42  152.58
   0   5  -3  166.68   17.90
   0   5  -3  106.19   11.20
   0  -5   3  105.49   11.60
   0  -5   3  133.69   13.80
  -1   5  -3  363.76   23.40
  -1   5  -3  365.16   18.30
  -1   5  -3  357.46   20.40
   1  -5   3  347.27   20.70
   1  -5   3  321.37   18.70
   1  -5   3  278.47   21.20
  -2   5  -3  428.46   25.90
  -2   5  -3  432.56   24.50
  -2   5  -3  364.76   19.10
  -2   5  -3  407.56   21.00
   2  -5   3  401.36   24.10
   2  -5   3  416.26   21.70
   2  -5   3  385.46   24.50
  -3   5  -3  899.91   38.20
  -3   5  -3  795.32   36.70
  -3   5  -3  853.61   41.50
  -3   5  -3  831.62   42.80
   3  -5   3  820.12   39.10
  -4   5  -3  133.29   13.20
  -4   5  -3  181.68   24.70
  -4   5  -3  181.28   14.50
  -4   5  -3  188.48   21.20
  -4   5  -3  159.88   13.00
   4  -5   3  168.38   16.90
  -5   5  -3   15.10   16.90
  -5   5  -3   11.80   16.20
  -5   5  -3   -5.20    6.70
  -5   5  -3   -2.90    7.40
  -5   5  -3   -0.70    8.50
  -6   5  -3   76.79    9.90
  -6   5  -3   59.79    9.80
  -6   5  -3   75.99   20.70
  -6   5  -3   84.09   10.60
  -6   5  -3   67.79   20.40
  -7   5  -3   11.00    9.70
  -7   5  -3    7.50    8.50
  -7   5  -3   -3.60   22.60
  -7   5  -3   16.20   10.20
  -7   5  -3   35.60   23.30
  -8   5  -3  -26.90   11.60
  -8   5  -3   10.30   27.20
  -8   5  -3   -7.60    9.60
  -8   5  -3   41.30   31.30
  -8   5  -3   13.70   13.60
  10   5  -4   19.00   16.10
 -10  -5   4   -0.30    8.60
 -10  -5   4   22.40   17.80
   9   5  -4   47.30   14.20
  -9  -5   4   66.39   17.00
   8   5  -4  121.69   12.90
   8   5  -4  117.39   13.70
  -8  -5   4  113.09   15.60
   7   5  -4   34.30    9.50
   7   5  -4   30.00    8.50
  -7  -5   4   11.60   11.40
  -7  -5   4   16.10   10.30
   6   5  -4   57.39   10.40
   6   5  -4   74.39    9.30
  -6  -5   4   64.49   10.50
   5   5  -4 1014.00   45.20
   5   5  -4 1010.90   45.40
  -5  -5   4  983.70   46.20
   4   5  -4  280.37   18.30
   4   5  -4  296.17   17.90
  -4  -5   4  310.97   18.50
  -4  -5   4  301.07   17.20
   3   5  -4    9.00    4.90
   3   5  -4   15.60    6.50
  -3  -5   4   14.80    6.40
  -3  -5   4    7.10    5.60
   2   5  -4 1005.50   42.30
   2   5  -4  965.70   41.10
  -2  -5   4  945.11   45.30
  -2  -5   4  906.41   42.20
  -2  -5   4  934.21   41.30
   1   5  -4 1052.09   44.60
  -1  -5   4 1126.69   50.09
  -1  -5   4  986.00   46.60
   0   5  -4  821.72   41.60
   0   5  -4  817.92   38.20
   0  -5   4  817.32   38.60
   0  -5   4  798.32   41.20
   0  -5   4  939.41   40.50
  -1   5  -4  836.62   43.50
  -1   5  -4  922.81   39.60
   1  -5   4  822.82   42.80
   1  -5   4  887.61   40.90
   1  -5   4  857.81   40.20
  -2   5  -4 2374.36   97.59
  -2   5  -4 1911.01   94.19
  -2   5  -4 2111.89   97.39
  -2   5  -4 2517.75   95.69
   2  -5   4 2399.76   97.19
   2  -5   4 2158.08   98.49
   2  -5   4 2204.38   95.79
  -3   5  -4  160.68   20.40
  -3   5  -4  168.88   22.40
  -3   5  -4  139.59   11.20
   3  -5   4  148.39   13.40
  -4   5  -4  263.57   16.90
  -4   5  -4  277.27   19.30
  -4   5  -4  293.97   25.40
  -4   5  -4  309.77   28.60
   4  -5   4  280.27   22.50
  -5   5  -4  130.69   21.60
  -5   5  -4  109.89   11.20
  -5   5  -4   94.89    9.50
  -5   5  -4  154.58   24.80
  -5   5  -4  102.29   11.70
  -6   5  -4  179.38   18.90
  -6   5  -4  200.68   26.70
  -6   5  -4  204.28   17.80
  -6   5  -4  204.38   20.50
  -6   5  -4  227.38   29.00
  -7   5  -4    0.60   10.20
  -7   5  -4   25.00   25.20
  -7   5  -4  -16.50   25.40
  -7   5  -4  -18.60   12.20
  -7   5  -4   -1.60   11.10
  10   5  -5   40.00   14.90
 -10  -5   5  -13.30   17.60
   9   5  -5  -12.20   14.50
   9   5  -5  -23.30   12.90
  -9  -5   5   -5.70   15.30
  -9  -5   5    1.40   10.00
   8   5  -5   -3.70   11.00
   8   5  -5  -14.80   10.00
  -8  -5   5   -2.60    9.60
  -8  -5   5   17.10   13.70
   7   5  -5   11.50    8.80
   7   5  -5   33.10   10.50
  -7  -5   5   31.70   11.60
  -7  -5   5   42.30    9.50
   6   5  -5   43.40    8.80
   6   5  -5   62.99   10.60
  -6  -5   5   54.99   10.50
  -6  -5   5   59.69    9.00
   5   5  -5  249.28   17.90
   5   5  -5  250.87   18.20
  -5  -5   5  216.88   19.50
  -5  -5   5  217.18   16.80
   4   5  -5   55.69    8.70
   4   5  -5   45.20    6.70
  -4  -5   5   44.10    7.80
  -4  -5   5   45.70    8.20
   3   5  -5   14.60    7.30
   3   5  -5    4.70    5.20
  -3  -5   5   12.70    5.90
  -3  -5   5   14.10    7.40
   2   5  -5  383.26   20.70
   2   5  -5  383.56   18.80
  -2  -5   5  366.46   21.80
  -2  -5   5  413.86   25.80
  -2  -5   5  364.26   19.50
   1   5  -5    7.90    6.20
   1   5  -5   10.60    3.70
  -1  -5   5   13.60    7.70
  -1  -5   5   33.10   14.30
  -1  -5   5   25.50   11.90
   0   5  -5  213.68   16.40
   0   5  -5  210.78   21.40
   0  -5   5  208.78   17.70
   0  -5   5  213.78   22.30
   0  -5   5  241.48   19.60
  -1   5  -5   24.00   13.90
   1  -5   5    7.10    8.80
   1  -5   5   10.50   15.00
   1  -5   5    1.50    9.60
  -2   5  -5   -4.20    7.60
  -2   5  -5   15.70   13.90
  -2   5  -5    3.00   13.40
   2  -5   5   -1.50   15.90
   2  -5   5   -0.30    8.90
   2  -5   5   -5.10   11.00
  -3   5  -5   -2.40    8.50
  -3   5  -5   12.40    4.80
  -3   5  -5   26.30   15.30
  -3   5  -5   23.80   14.00
   3  -5   5   21.50   18.50
   3  -5   5    4.20   10.30
  -4   5  -5  -11.20    8.90
  -4   5  -5   39.00   17.30
  -4   5  -5    5.00    5.90
  -4   5  -5   15.90   17.40
   4  -5   5   12.40   12.00
  -5   5  -5    4.70    9.40
  -5   5  -5   24.30   20.10
  -5   5  -5   12.00   18.00
  -5   5  -5  -20.90   10.40
  -5   5  -5    3.10    7.20
  -6   5  -5  -28.80   12.60
  -6   5  -5  -26.80   22.30
  -6   5  -5   -9.00   10.30
  -6   5  -5   -7.20    8.80
  -6   5  -5   42.40   22.20
   9   5  -6    8.90   15.80
   9   5  -6    8.10   14.00
  -9  -5   6   15.80   15.60
  -9  -5   6   41.80   11.30
   8   5  -6   -7.90    9.60
   8   5  -6    6.40   13.20
  -8  -5   6   24.80   14.00
  -8  -5   6    3.90   10.10
   7   5  -6  103.19   14.20
   7   5  -6   93.09   11.90
  -7  -5   6   99.09   11.90
  -7  -5   6   99.09   14.10
   6   5  -6   18.30   10.80
   6   5  -6    6.70    8.30
  -6  -5   6    3.10   10.30
  -6  -5   6    9.50    9.50
   5   5  -6   41.90   10.10
   5   5  -6   24.40    7.80
  -5  -5   6   41.40   10.20
  -5  -5   6   30.70    9.30
   4   5  -6  156.48   15.70
   4   5  -6  146.69   14.50
  -4  -5   6  165.68   16.70
  -4  -5   6  154.18   16.30
   3   5  -6 1271.47   54.59
   3   5  -6 1257.37   55.99
  -3  -5   6 1262.07   59.49
  -3  -5   6 1246.08   56.29
  -3  -5   6 1241.08   54.99
   2   5  -6    4.60    4.80
  -2  -5   6    6.60    6.20
  -2  -5   6    3.00    8.90
  -2  -5   6   24.20   13.70
   1   5  -6  396.86   18.90
   1   5  -6  413.46   23.40
  -1  -5   6  401.36   24.90
  -1  -5   6  391.96   27.40
  -1  -5   6  400.76   30.70
   0   5  -6   62.79    9.40
   0  -5   6   89.09   12.50
   0  -5   6   61.09   11.30
   0  -5   6   89.09   19.50
  -1   5  -6 1508.15   66.09
  -1   5  -6 1339.77   67.89
   1  -5   6 1547.15   67.39
   1  -5   6 1459.15   72.19
   1  -5   6 1550.54   66.69
  -2   5  -6   35.70   10.10
  -2   5  -6   42.00   16.90
   2  -5   6   52.69   20.80
   2  -5   6   41.40   12.20
  -3   5  -6  335.97   34.30
  -3   5  -6  367.26   31.60
  -3   5  -6  354.06   25.20
   3  -5   6  416.96   36.10
   3  -5   6  408.06   29.40
  -4   5  -6   31.20   11.50
  -4   5  -6   32.50    6.60
  -4   5  -6   27.00   21.00
  -4   5  -6   37.80   18.80
  -5   5  -6   65.69    8.40
  -5   5  -6   96.09   22.70
  -5   5  -6   53.29   21.40
  -5   5  -6   78.39   16.00
  -5   5  -6   85.49   12.60
   9   5  -7  -28.50   15.70
  -9  -5   7   15.80   12.10
  -9  -5   7   -4.60   17.40
   8   5  -7    5.70   12.10
   8   5  -7    8.90   13.60
  -8  -5   7   22.50   24.60
  -8  -5   7   29.40   11.90
   7   5  -7   19.60   10.20
   7   5  -7   38.10   12.70
  -7  -5   7   24.60   13.20
  -7  -5   7   21.30   11.40
   6   5  -7   19.60   11.30
   6   5  -7   21.30    9.60
  -6  -5   7   15.70   11.40
  -6  -5   7   22.10   11.80
   5   5  -7    3.00    7.10
   5   5  -7   -6.00   10.30
  -5  -5   7   13.80    9.60
  -5  -5   7    3.70   10.50
   4   5  -7  -16.30    9.40
   4   5  -7   -7.00    6.80
  -4  -5   7    6.20   10.00
  -4  -5   7    5.30   15.90
  -4  -5   7    1.90    8.40
   3   5  -7    4.40    9.70
   3   5  -7    3.90    6.50
  -3  -5   7   16.40    8.20
  -3  -5   7    2.50   15.20
  -3  -5   7   -1.90   10.30
   2   5  -7   19.50    5.60
  -2  -5   7   48.10   21.60
  -2  -5   7   25.60   10.60
  -2  -5   7   38.50   15.10
   1   5  -7   33.10    9.70
   1   5  -7   33.80    4.90
  -1  -5   7   70.49   21.90
  -1  -5   7   48.20   13.30
  -1  -5   7   27.50   11.70
   0   5  -7   -6.40    9.50
   0  -5   7    2.00   11.50
   0  -5   7   -1.30   20.30
   0  -5   7   -7.70   11.10
  -1   5  -7  161.08   24.30
  -1   5  -7  110.19   12.50
   1  -5   7  131.19   16.40
   1  -5   7  184.98   26.80
   1  -5   7  150.08   20.30
  -2   5  -7   23.00   15.50
  -2   5  -7   -0.60   10.00
   2  -5   7    8.70   13.50
   2  -5   7   15.60   23.70
  -3   5  -7   33.70   19.20
  -3   5  -7   28.90   13.50
   3  -5   7   56.19   27.00
   3  -5   7   30.00   15.40
  -4   5  -7    3.50   19.90
  -4   5  -7   12.90   22.20
   8   5  -8    7.30   17.20
   8   5  -8   40.10   14.20
  -8  -5   8   22.70   16.80
  -8  -5   8   36.50   14.30
   7   5  -8   -4.40   11.70
   7   5  -8  -22.10   13.10
  -7  -5   8   -3.10   12.80
  -7  -5   8   12.60   14.00
   6   5  -8   57.59   14.00
   6   5  -8   63.39   10.80
  -6  -5   8   65.79   14.10
  -6  -5   8   49.00   13.20
   5   5  -8   18.10   11.60
   5   5  -8    3.10    8.00
  -5  -5   8   11.30   20.00
  -5  -5   8    3.80   12.50
  -5  -5   8    0.90   11.20
   4   5  -8  197.88   17.40
   4   5  -8  202.48   20.50
  -4  -5   8  219.18   31.70
  -4  -5   8  212.08   24.70
  -4  -5   8  196.68   21.30
   3   5  -8   32.70   11.10
   3   5  -8   22.70    6.50
  -3  -5   8   44.50   13.80
  -3  -5   8   43.20   18.20
   2   5  -8  457.65   22.80
  -2  -5   8  456.65   41.20
  -2  -5   8  458.25   33.70
  -2  -5   8  465.85   31.60
   1   5  -8   36.90   11.20
  -1  -5   8   39.50   14.50
  -1  -5   8   12.30   12.60
  -1  -5   8   38.60   25.30
   0   5  -8  179.38   21.60
   0  -5   8  252.47   28.30
   0  -5   8  238.48   22.00
   0  -5   8  235.08   38.40
  -1   5  -8  -22.20   12.00
   1  -5   8   63.69   30.60
   1  -5   8   26.60   14.90
  -2   5  -8  125.69   19.50
   2  -5   8  256.87   36.90
   2  -5   8  175.68   20.80
   3  -5   8   14.40   29.80
   7   5  -9  -22.80   11.60
  -7  -5   9  -18.00   15.50
  -7  -5   9   -2.50   15.90
   6   5  -9    6.30   10.70
   6   5  -9   25.40   17.70
  -6  -5   9   93.99   25.70
  -6  -5   9   21.10   14.10
  -6  -5   9   25.30   15.80
   5   5  -9   64.79   10.60
   5   5  -9   42.30   18.50
  -5  -5   9   99.89   23.60
  -5  -5   9   63.09   13.60
  -5  -5   9   68.49   16.20
   4   5  -9  -14.00   14.90
   4   5  -9   -1.30    9.60
  -4  -5   9  -23.80   21.10
  -4  -5   9   -9.90   11.60
  -4  -5   9   14.90   16.10
   3   5  -9   62.79   15.00
   3   5  -9   55.89    8.10
  -3  -5   9   32.20   19.60
  -3  -5   9   60.69   16.40
  -3  -5   9   88.89   31.30
   2   5  -9   59.19   14.00
   2   5  -9   44.60    6.80
  -2  -5   9   73.09   19.10
  -2  -5   9   61.69   17.00
  -2  -5   9   76.29   31.00
  -1  -5   9   56.19   28.80
  -1  -5   9   28.00   16.70
   0   5  -9   14.50   27.50
   0  -5   9   58.59   31.60
   0  -5   9   32.70   17.40
   1  -5   9    8.50   17.80
   1  -5   9    9.30   33.60
   5   5 -10   19.30   11.00
  -5  -5  10  -18.70   27.60
  -5  -5  10   37.30   19.50
  -5  -5  10   19.70   14.50
   4   5 -10    3.00    9.10
  -4  -5  10   -7.40   37.10
  -4  -5  10   10.90   18.90
   3   5 -10   56.59    9.00
  -3  -5  10   38.80   20.60
  -3  -5  10   72.49   38.70
  -2  -5  10   41.70   18.80
  -2  -5  10   77.99   33.00
  -2   6  10    3.60   42.30
   2  -6 -10    5.50   11.80
  -3   6  10   76.29   37.60
   3  -6 -10   29.60   15.80
   3  -6 -10   37.30   11.90
  -4   6  10  128.39   45.60
   4  -6 -10   -4.30   13.10
   4  -6 -10    4.80   15.70
  -5   6  10    0.10   42.80
   5  -6 -10  -20.20   13.90
   1   6   9   36.60   42.50
   0   6   9   95.69   39.50
   0  -6  -9   65.39   10.60
   0  -6  -9   40.50   17.50
  -1   6   9   83.49   34.50
   1  -6  -9    8.70   12.90
   1  -6  -9   21.10    9.40
  -2   6   9   69.19   33.70
   2  -6  -9   30.90   14.00
   2  -6  -9   48.10   10.70
  -3   6   9   20.80   33.70
   3  -6  -9   14.40   11.30
   3  -6  -9    7.30   10.30
  -4   6   9   91.99   33.70
   4  -6  -9   86.39   15.00
   4  -6  -9   66.99   11.70
  -5   6   9   10.30   15.70
   5  -6  -9   -5.20   11.00
  -6   6   9   26.20   18.80
  -6   6   9   28.60   20.00
   6  -6  -9   15.80   12.70
   6  -6  -9   25.80   16.20
  -7   6   9   36.50   25.00
  -7   6   9  -25.70   17.70
   7  -6  -9   -5.90   16.80
   7  -6  -9   25.50   18.50
   3   6   8   24.10   37.00
   2   6   8   65.79   35.00
  -2  -6  -8   33.50   18.30
  -2  -6  -8    0.80   10.20
  -1  -6  -8  199.38   18.80
   0   6   8    4.70   30.00
   0  -6  -8   -1.50    7.30
  -1   6   8  -10.90   27.10
   1  -6  -8   15.10   10.40
  -2   6   8   36.40   27.30
   2  -6  -8   30.70    9.90
   2  -6  -8   11.10    8.70
  -3   6   8  249.97   41.50
   3  -6  -8  205.38   21.30
   3  -6  -8  231.78   19.10
  -4   6   8    5.60   27.50
  -4   6   8   19.70   13.70
   4  -6  -8   12.20   10.20
   4  -6  -8    3.50    9.60
  -5   6   8    4.20   12.70
  -5   6   8   20.10   15.30
   5  -6  -8   24.80    9.70
  -6   6   8  -14.10   14.00
  -6   6   8   18.60   19.80
   6  -6  -8    3.10   11.20
   6  -6  -8   -5.20   10.00
  -7   6   8    5.70   15.90
  -7   6   8    5.70   23.70
   7  -6  -8  -13.30   12.60
   7  -6  -8   -2.60   12.50
  -8   6   8    7.10   28.40
  -8   6   8  -31.50   18.10
   8  -6  -8   -1.70   20.90
   8  -6  -8    0.70   14.60
  -4  -6  -7  -13.20   31.30
  -4  -6  -7   13.80   13.50
  -4  -6  -7   28.70   11.00
  -3  -6  -7   33.00   23.30
  -3  -6  -7   59.89   14.90
   2   6   7   45.40   28.70
  -2  -6  -7    6.20   10.70
   1   6   7   34.00   26.40
  -1  -6  -7    9.90    8.00
  -1  -6  -7   17.50    9.90
   0   6   7  226.48   30.70
   0  -6  -7  200.98   19.90
   0  -6  -7  195.78   17.70
  -1   6   7  259.67   36.50
   1  -6  -7  256.57   19.00
   1  -6  -7  257.47   21.00
  -2   6   7   79.19   25.50
   2  -6  -7   52.89    7.80
   2  -6  -7   53.99   10.10
  -3   6   7  139.59   17.90
  -3   6   7  181.08   28.20
  -4   6   7  234.18   23.90
  -4   6   7  244.68   24.50
   4  -6  -7  258.27   20.00
   4  -6  -7  223.58   17.30
  -5   6   7  148.79   15.00
   5  -6  -7  169.38   19.40
  -6   6   7   55.49   13.10
   6  -6  -7   65.49   11.50
   6  -6  -7   54.29   10.40
  -7   6   7   39.10   15.10
   7  -6  -7   36.40   11.00
   7  -6  -7   35.00   12.70
  -8   6   7   -0.20   15.30
   8  -6  -7    3.10   12.10
   8  -6  -7   29.60   14.90
  -9   6   7    1.80   18.20
  -9   6   7   17.30   31.00
   9  -6  -7  -25.00   14.10
  -5  -6  -6   25.80   10.80
  -5  -6  -6  -13.80   16.30
  -5  -6  -6   25.80   27.80
  -5  -6  -6   19.20   14.10
  -5  -6  -6   43.40   17.90
  -4  -6  -6   -9.30   11.60
  -4  -6  -6   -8.70   18.90
  -4  -6  -6   12.70   11.20
   3   6   6   34.20   25.90
  -3  -6  -6   14.10   17.40
  -3  -6  -6    5.00    9.40
   2   6   6  234.78   38.00
  -2  -6  -6  246.48   28.20
  -2  -6  -6  252.17   19.60
   1   6   6  212.28   28.10
  -1  -6  -6  215.08   17.10
  -1  -6  -6  162.78   18.10
   0   6   6  201.08   26.90
   0  -6  -6  168.88   15.70
   0  -6  -6  166.98   17.00
  -1   6   6  130.99   21.60
   1  -6  -6   93.89   16.00
   1  -6  -6  128.79   14.00
  -2   6   6   63.39   21.20
   2  -6  -6   52.99    7.90
   2  -6  -6   57.69    8.80
  -3   6   6   65.99   11.90
  -3   6   6   60.19   10.30
   3  -6  -6   59.79    8.10
   3  -6  -6   69.89    8.40
  -4   6   6  454.65   27.70
   4  -6  -6  442.66   22.80
  -5   6   6  335.67   25.00
   5  -6  -6  334.27   22.00
  -6   6   6    7.40   10.50
   6  -6  -6    5.10    8.30
   6  -6  -6   12.30    8.90
  -7   6   6   -5.90   12.00
   7  -6  -6    1.80    9.10
   7  -6  -6   -1.40   10.30
  -8   6   6   63.99   16.80
   8  -6  -6   71.59   13.50
   8  -6  -6   53.89   12.50
  -9   6   6   10.60   17.20
  -9   6   6   29.20   28.10
   9  -6  -6    4.00   13.00
  -6  -6  -5   40.60   31.10
  -6  -6  -5    0.80   20.60
  -6  -6  -5   37.60   14.00
  -6  -6  -5   -2.90   15.00
  -6  -6  -5   30.90   11.90
  -5  -6  -5  149.29   13.70
  -5  -6  -5  169.78   15.90
  -5  -6  -5  172.48   23.70
  -5  -6  -5  161.68   15.30
  -5  -6  -5  141.89   19.50
  -4  -6  -5   -7.60   11.80
  -4  -6  -5    0.20   10.40
  -4  -6  -5   -3.90    8.40
  -4  -6  -5   14.20   18.40
   3   6   5  239.28   34.00
  -3  -6  -5  288.07   20.30
  -3  -6  -5  261.97   28.70
   2   6   5   30.30   20.10
  -2  -6  -5   22.80   14.40
  -2  -6  -5    9.00    7.40
   1   6   5  802.32   46.60
  -1  -6  -5  835.32   46.90
  -1  -6  -5  732.33   39.50
   0   6   5  557.34   36.70
   0  -6  -5  586.24   29.30
   0  -6  -5  601.34   28.60
  -1   6   5  876.21   48.40
   1  -6  -5  918.01   41.20
   1  -6  -5  955.60   41.70
  -2   6   5  169.08   16.80
  -2   6   5  241.28   25.90
   2  -6  -5  233.48   15.40
   2  -6  -5  247.58   15.50
  -3   6   5  298.67   20.50
   3  -6  -5  294.17   16.80
   3  -6  -5  297.77   18.50
  -4   6   5   60.19    9.50
   4  -6  -5   46.60    6.30
   4  -6  -5   52.89    7.70
  -5   6   5  283.87   22.20
   5  -6  -5  252.87   19.40
   5  -6  -5  269.57   17.80
  -6   6   5   14.00   10.20
   6  -6  -5    7.60    8.80
   6  -6  -5    5.10    7.80
  -7   6   5  540.55   34.60
   7  -6  -5  548.35   30.80
   7  -6  -5  542.75   31.10
  -8   6   5   16.70   14.10
   8  -6  -5    5.40   10.70
   8  -6  -5    8.60   10.00
  -9   6   5    1.60   16.30
  -9   6   5   26.90   27.10
   9  -6  -5    7.70   12.70
   9  -6  -5    1.30   16.00
 -10   6   5   30.00   32.90
 -10   6   5    9.60   18.90
  10  -6  -5  -13.40   14.20
  -7  -6  -4   23.00   35.80
  -7  -6  -4   -2.50   15.40
  -7  -6  -4  -14.70   21.90
  -7  -6  -4   10.90   12.70
  -7  -6  -4   26.20   12.90
  -6  -6  -4   -0.80   22.70
  -6  -6  -4    1.90   12.80
  -6  -6  -4   -2.50   18.20
  -6  -6  -4    3.50   10.30
  -6  -6  -4  -16.30    9.40
  -5  -6  -4  162.58   27.10
  -5  -6  -4  131.19   12.70
  -5  -6  -4  149.59   13.30
  -5  -6  -4  137.09   18.00
  -5  -6  -4  143.59   14.50
  -4  -6  -4  258.07   23.80
  -4  -6  -4  261.87   20.40
  -4  -6  -4  277.77   28.00
  -4  -6  -4  282.67   20.10
   3   6   4   85.19   20.80
  -3  -6  -4   77.39   11.20
  -3  -6  -4   74.99    9.80
  -3  -6  -4   83.59    9.20
  -3  -6  -4   93.49   17.10
   2   6   4   75.79   18.90
  -2  -6  -4   45.80    7.80
  -2  -6  -4   78.79   15.00
   1   6   4 1147.69   59.89
  -1  -6  -4 1229.78   58.09
  -1  -6  -4 1306.67   54.19
   0   6   4 4047.09  177.58
   0  -6  -4 4288.07  174.18
  -1   6   4   30.00   13.90
   1  -6  -4   18.20    6.10
   1  -6  -4   34.80    6.10
  -2   6   4    2.40    6.80
  -2   6   4   -5.30    7.40
   2  -6  -4    0.30    5.20
   2  -6  -4    6.50    5.60
  -3   6   4  783.02   36.70
   3  -6  -4  755.42   34.00
   3  -6  -4  796.32   35.80
  -4   6   4 1233.48   55.79
   4  -6  -4 1203.08   52.79
   4  -6  -4 1324.57   55.29
  -5   6   4   53.49    9.10
   5  -6  -4   79.89    8.60
   5  -6  -4   58.79    8.40
  -6   6   4  115.39   12.90
   6  -6  -4  133.09   13.20
   6  -6  -4  155.48   16.40
  -7   6   4    0.50   11.20
   7  -6  -4    4.20    8.10
   7  -6  -4    1.90    9.10
  -8   6   4   -2.00   12.30
  -8   6   4   -1.20   22.40
   8  -6  -4   10.40    9.30
   8  -6  -4  -10.20    9.60
  -9   6   4   26.70   14.10
  -9   6   4   34.70   25.10
   9  -6  -4    7.30   13.30
   9  -6  -4    4.70   12.30
 -10   6   4   14.20   17.50
 -10   6   4   41.30   34.60
  -8  -6  -3   47.20   16.70
  -8  -6  -3   56.79   16.10
  -8  -6  -3   62.09   15.20
  -8  -6  -3   46.30   27.80
  -7  -6  -3   19.30   20.30
  -7  -6  -3    4.10   11.80
  -7  -6  -3   13.10   10.20
  -7  -6  -3   30.30   26.60
  -7  -6  -3   -2.00   13.90
  -6  -6  -3  108.39   11.40
  -6  -6  -3  108.59   19.90
  -6  -6  -3  109.49   13.00
  -6  -6  -3  115.79   15.00
  -6  -6  -3  153.88   23.50
  -5  -6  -3   15.40   10.60
  -5  -6  -3   14.00    8.50
  -5  -6  -3   13.10    6.90
  -5  -6  -3   11.40   17.00
  -4  -6  -3  659.13   33.10
  -4  -6  -3  673.13   38.80
   3   6   3   19.40   15.70
  -3  -6  -3   -0.10    6.50
  -3  -6  -3   15.80   13.40
  -3  -6  -3    6.90    7.90
   2   6   3 1231.98   61.09
  -2  -6  -3 1256.77   59.49
  -2  -6  -3 1339.27   55.89
   1   6   3   17.70   13.90
  -1  -6  -3   32.30   13.00
  -1  -6  -3   20.60    6.00
   0   6   3 1878.41   86.99
   0  -6  -3 2025.40   86.79
   0  -6  -3 2061.79   84.09
  -1   6   3   44.00   12.40
   1  -6  -3   31.30    5.70
   1  -6  -3   19.80    5.30
  -2   6   3  992.80   45.60
  -2   6   3  997.70   45.00
   2  -6  -3 1067.49   43.60
   2  -6  -3 1010.90   44.40
  -3   6   3  943.11   46.70
  -3   6   3  984.20   44.80
   3  -6  -3 1027.40   42.50
   3  -6  -3 1056.19   44.30
  -4   6   3 3390.56  148.19
   4  -6  -3 3664.33  148.09
   4  -6  -3 3528.45  146.99
  -5   6   3    4.10    7.80
   5  -6  -3    7.80    6.60
   5  -6  -3    8.90    5.90
  -6   6   3  178.88   20.20
   6  -6  -3  182.48   16.90
   6  -6  -3  188.58   13.50
  -7   6   3   19.80   10.40
  -7   6   3   13.20   19.60
   7  -6  -3    1.00    8.50
   7  -6  -3   22.80    8.00
  -8   6   3   80.09   15.20
  -8   6   3   73.79   23.30
   8  -6  -3   72.39   11.70
   8  -6  -3   96.79   10.60
  -9   6   3   13.00   23.60
  -9   6   3   -1.80   15.40
   9  -6  -3   -4.80   10.40
   9  -6  -3  -22.60   12.20
 -10   6   3   19.80   29.80
 -10   6   3   10.70   19.40
  10  -6  -3  -15.40   11.60
  -8  -6  -2   10.20   13.60
  -8  -6  -2   -0.10   11.20
  -8  -6  -2    3.00   23.40
  -8  -6  -2   17.50   37.60
  -7  -6  -2   25.60    9.90
  -7  -6  -2   36.90   13.20
  -7  -6  -2   37.50   23.10
  -7  -6  -2   34.70   11.90
  -6  -6  -2  352.36   22.10
  -6  -6  -2  349.67   32.10
  -6  -6  -2  354.36   25.40
  -6  -6  -2  371.46   24.90
  -5  -6  -2  201.18   18.70
  -5  -6  -2  229.68   19.20
  -5  -6  -2  220.78   25.90
  -5  -6  -2  229.88   16.60
  -4  -6  -2  123.89   14.70
  -4  -6  -2  110.89   16.20
  -4  -6  -2   84.79    9.00
  -3  -6  -2  120.59   11.70
  -3  -6  -2  136.89   13.40
  -3  -6  -2  134.99   19.10
   2   6   2   24.10   13.20
  -2  -6  -2   12.50    7.30
  -2  -6  -2   15.40   11.80
   1   6   2  209.08   20.10
  -1  -6  -2  216.78   18.20
   0   6   2 1132.69   54.09
   0  -6  -2 1281.47   53.89
  -1   6   2 2298.17   96.99
   1  -6  -2 2278.37   96.69
   1  -6  -2 2342.97   96.79
  -2   6   2  368.86   19.10
  -2   6   2  337.67   21.30
   2  -6  -2  376.06   18.60
   2  -6  -2  368.46   16.40
  -3   6   2  129.89   12.90
  -3   6   2  130.89   17.60
   3  -6  -2  144.99   12.10
  -4   6   2 1086.79   54.29
  -4   6   2 1115.09   51.09
   4  -6  -2 1233.18   50.69
   4  -6  -2 1174.38   49.00
  -5   6   2  817.92   45.30
  -5   6   2  878.01   40.90
   5  -6  -2  917.81   40.20
   5  -6  -2  872.01   37.80
  -6   6   2   31.50    8.90
  -6   6   2   30.60   16.30
   6  -6  -2   41.60    6.70
   6  -6  -2   25.20    7.80
  -7   6   2    9.80   10.30
  -7   6   2   -0.60   16.90
   7  -6  -2    7.20    8.70
   7  -6  -2    7.40    7.70
  -8   6   2    8.30   12.60
  -8   6   2   -0.60   22.00
   8  -6  -2  -10.50    9.40
   8  -6  -2    1.80    8.00
  -9   6   2   95.09   17.30
  -9   6   2   74.39   25.10
   9  -6  -2   42.10   12.50
   9  -6  -2   83.99    9.60
 -10   6   2  -10.80   30.30
 -10   6   2   -8.70   18.30
  -9  -6  -1   26.50   15.70
  -9  -6  -1   53.69   16.00
  -9  -6  -1   18.10   12.00
  -8  -6  -1   10.20    9.90
  -8  -6  -1   -2.50   13.60
  -8  -6  -1   -0.70   27.90
  -8  -6  -1   19.90   13.40
  -7  -6  -1   40.20   19.90
  -7  -6  -1   32.50   11.80
  -7  -6  -1   22.00    8.60
  -7  -6  -1   41.00   11.90
  -6  -6  -1   26.00    7.40
  -6  -6  -1   20.90   17.80
  -6  -6  -1   19.00    9.40
  -6  -6  -1   23.50   10.00
  -5  -6  -1  432.76   25.30
  -5  -6  -1  451.05   25.40
   4   6   1  241.38   15.80
  -4  -6  -1  220.48   17.10
  -4  -6  -1  213.68   17.00
  -4  -6  -1  253.27   21.80
   3   6   1 2857.11  114.19
  -3  -6  -1 2603.74  114.39
  -3  -6  -1 2681.73  116.89
   2   6   1  460.45   21.60
  -2  -6  -1  436.26   22.00
  -2  -6  -1  424.06   25.00
   1   6   1 3365.66  149.79
  -1  -6  -1 3702.63  149.88
  -1  -6  -1 3616.84  148.29
   0   6   1  406.16   21.80
   0  -6  -1  429.96   20.90
   0  -6  -1  354.36   20.70
  -1   6   1 3814.52  169.78
   1  -6  -1 4239.48  169.78
   1  -6  -1 4222.38  170.48
  -2   6   1 3058.59  135.59
  -2   6   1 3139.59  137.19
   2  -6  -1 3324.57  135.59
   2  -6  -1 3497.35  137.29
  -3   6   1  980.90   48.00
  -3   6   1  989.40   44.90
   3  -6  -1 1049.59   43.10
   3  -6  -1 1087.39   44.90
  -4   6   1  402.76   21.90
  -4   6   1  380.66   27.00
   4  -6  -1  418.46   21.50
   4  -6  -1  430.26   18.50
  -5   6   1   40.00   13.80
  -5   6   1   42.80    7.60
   5  -6  -1   45.60    5.60
   5  -6  -1   40.10    7.10
  -6   6   1   88.69   18.10
  -6   6   1   62.19    9.80
   6  -6  -1   93.59    9.30
   6  -6  -1   81.19   14.20
  -7   6   1   99.39   12.50
  -7   6   1   81.39   21.80
   7  -6  -1   82.39   10.30
   7  -6  -1  102.49   10.30
  -8   6   1   23.90   12.00
  -8   6   1   24.10   21.70
   8  -6  -1    6.60    9.50
  -9   6   1    2.80   25.60
  -9   6   1   19.60   15.20
   9  -6  -1  -21.60   11.30
  -9  -6   0   18.00   10.50
  -9  -6   0   46.10   41.40
  -9  -6   0   28.50   15.30
  -9  -6   0   22.70   15.40
   8   6   0    2.40   11.40
  -8  -6   0    5.00   12.30
  -8  -6   0    2.80   12.90
  -8  -6   0   -8.50   24.60
  -8  -6   0   11.60    8.80
  -7  -6   0    9.30   11.20
  -7  -6   0   -1.20    7.30
  -7  -6   0   16.20   10.70
   6   6   0   66.39   10.10
  -6  -6   0   59.49   10.50
  -6  -6   0   46.10   10.40
   5   6   0  116.59   13.20
  -5  -6   0   68.09    9.50
  -5  -6   0   77.19    9.50
   4   6   0 1052.99   45.90
  -4  -6   0 1036.90   46.40
  -4  -6   0 1019.60   46.00
   3   6   0   41.80    6.80
  -3  -6   0   38.90    7.20
  -3  -6   0   17.70    5.70
   2   6   0 1461.55   60.49
  -2  -6   0 1373.96   60.49
   1   6   0  200.48   11.80
  -1  -6   0  180.18   13.50
  -1  -6   0  213.28   12.20
   0   6   0 1276.37   53.99
   0   6   0 1256.57   57.09
   0   6   0 1258.17   54.29
   0  -6   0 1295.27   54.29
   0  -6   0 1313.77   56.19
   0  -6   0 1313.27   54.09
  -1   6   0  195.28   11.40
  -1   6   0  187.58   15.80
  -1   6   0  182.38    9.20
   1  -6   0  181.98   14.70
   1  -6   0  200.28   10.80
  -2   6   0 1402.36   64.19
  -2   6   0 1399.76   61.39
   2  -6   0 1477.95   60.79
   2  -6   0 1505.45   63.79
   2  -6   0 1480.15   61.29
  -3   6   0   26.80    5.10
  -3   6   0   23.60   10.20
   3  -6   0   19.20    5.10
  -4   6   0 1011.60   51.59
  -4   6   0 1060.19   46.90
  -4   6   0 1148.69   45.50
   4  -6   0 1102.79   46.80
   4  -6   0 1006.10   45.50
  -5   6   0   54.39   15.10
  -5   6   0   77.89    8.80
  -5   6   0   66.29    8.10
   5  -6   0   67.39    7.60
  -6   6   0   49.40    6.70
  -6   6   0   43.50    8.80
  -6   6   0   58.39   17.80
   6  -6   0   46.30    8.20
  -7   6   0   -2.20   19.10
  -7   6   0   -3.20    6.70
  -7   6   0    7.40    9.70
   7  -6   0    2.40    8.70
  -8   6   0    7.80   12.40
  -8   6   0   24.00    8.40
  -8   6   0   -1.10   21.70
  -9   6   0   33.20   26.10
  -9   6   0   35.20   16.80
   9   6  -1    4.30   12.70
  -9  -6   1   19.70   15.10
  -9  -6   1    6.30   15.50
   8   6  -1   18.20   11.40
  -8  -6   1   19.30   13.80
  -8  -6   1   26.70    8.20
  -8  -6   1   27.20   13.00
   7   6  -1   88.69   12.20
  -7  -6   1   86.99   12.30
  -7  -6   1  109.79   12.50
   6   6  -1  108.99   11.60
  -6  -6   1   92.29   10.90
  -6  -6   1   69.39   11.40
   5   6  -1   48.10    8.70
  -5  -6   1   34.60    8.10
  -5  -6   1   45.10    8.40
   4   6  -1  441.96   22.00
  -4  -6   1  413.56   22.70
  -4  -6   1  416.36   22.10
   3   6  -1 1105.19   46.40
  -3  -6   1 1036.50   46.60
  -3  -6   1 1048.90   46.40
   2   6  -1 3257.37  131.29
  -2  -6   1 3016.30  131.29
  -2  -6   1 3172.38  131.29
   1   6  -1 4156.68  173.68
  -1  -6   1 4416.36  175.28
  -1  -6   1 3991.60  173.68
   0   6  -1  373.86   17.10
   0   6  -1  369.56   23.80
   0  -6   1  350.26   17.30
   0  -6   1  417.76   23.00
  -1   6  -1 3794.22  151.48
  -1   6  -1 3536.65  151.08
  -1   6  -1 3483.95  153.28
  -1   6  -1 3771.12  151.18
   1  -6   1 3324.77  151.68
   1  -6   1 3904.61  153.38
   1  -6   1 3760.02  151.18
  -2   6  -1  416.46   25.40
  -2   6  -1  442.46   19.90
  -2   6  -1  408.16   19.40
  -2   6  -1  426.46   21.10
   2  -6   1  416.76   20.20
   2  -6   1  430.06   24.50
   2  -6   1  448.46   19.60
  -3   6  -1 2491.55  111.29
  -3   6  -1 2705.53  107.99
  -3   6  -1 2494.25  107.89
   3  -6   1 2490.35  107.99
   3  -6   1 2722.13  107.99
  -4   6  -1  244.08   13.70
  -4   6  -1  235.68   14.60
  -4   6  -1  213.68   23.30
   4  -6   1  226.88   14.30
   4  -6   1  201.78   14.10
  -5   6  -1  420.26   23.50
  -5   6  -1  410.56   31.70
  -5   6  -1  454.15   22.10
   5  -6   1  461.95   23.40
  -6   6  -1   13.20    7.00
  -6   6  -1    6.00   16.30
  -6   6  -1    6.70    8.30
  -6   6  -1   17.50   17.30
  -7   6  -1   30.30    8.60
  -7   6  -1   25.30   20.00
  -7   6  -1   31.40   10.90
  -7   6  -1   27.70   19.60
  -8   6  -1   33.60   25.30
  -8   6  -1   -2.80   11.70
  -8   6  -1   -4.90    9.60
  -8   6  -1    4.00   41.80
  -9   6  -1   29.60   25.50
  -9   6  -1   20.20   16.00
  -9   6  -1   53.49   38.40
  10   6  -2  -21.00   14.70
 -10  -6   2    6.20   17.60
 -10  -6   2   -9.70   17.40
   9   6  -2   73.69   15.00
  -9  -6   2   70.49   10.30
  -9  -6   2   85.89   16.40
  -9  -6   2   58.29   15.20
   8   6  -2    7.30   11.80
  -8  -6   2    7.00   12.80
  -8  -6   2   11.00   12.40
  -7  -6   2    4.00   10.60
  -7  -6   2   17.10   11.20
   6   6  -2   34.80    9.50
  -6  -6   2   44.90    9.90
  -6  -6   2   25.80    9.20
   5   6  -2  882.21   39.50
  -5  -6   2  867.71   40.90
  -5  -6   2  853.11   40.00
   4   6  -2 1202.78   50.19
  -4  -6   2 1120.49   50.49
  -4  -6   2 1124.49   50.89
   3   6  -2  132.89   11.20
  -3  -6   2  132.19   12.30
  -3  -6   2  129.09   12.00
   2   6  -2  353.26   17.40
  -2  -6   2  330.97   17.20
  -2  -6   2  344.67   17.70
   1   6  -2 2159.58   91.69
  -1  -6   2 2250.17   91.29
  -1  -6   2 2053.09   91.79
  -1  -6   2 2308.07   93.89
   0   6  -2 1254.47   57.49
   0   6  -2 1296.07   53.89
   0  -6   2 1376.26   56.89
   0  -6   2 1169.08   54.49
  -1   6  -2  203.18   18.10
  -1   6  -2  205.58   13.20
  -1   6  -2  201.68   12.80
   1  -6   2  224.28   17.20
   1  -6   2  177.48   13.00
   1  -6   2  208.98   14.10
  -2   6  -2    9.00    8.80
  -2   6  -2    2.10    4.00
  -2   6  -2    6.20    4.70
  -2   6  -2   16.90   10.30
   2  -6   2    7.30    8.90
   2  -6   2    5.40    5.60
  -3   6  -2   95.19    9.50
  -3   6  -2  117.99   15.50
  -3   6  -2  144.39   19.90
  -3   6  -2  124.29   10.80
   3  -6   2  122.59   12.30
  -4   6  -2  113.99    9.40
  -4   6  -2   89.59   14.90
  -4   6  -2   94.19   10.90
  -4   6  -2   72.99    7.40
  -4   6  -2  103.59   14.70
   4  -6   2   92.79    9.30
  -5   6  -2  233.28   15.40
  -5   6  -2  181.98   22.30
  -5   6  -2  208.78   13.60
  -5   6  -2  187.38   28.20
  -5   6  -2  192.68   15.80
  -6   6  -2  360.76   21.20
  -6   6  -2  397.66   23.40
  -6   6  -2  336.97   18.80
  -6   6  -2  342.77   29.90
  -6   6  -2  322.07   34.10
  -7   6  -2   31.70   22.20
  -7   6  -2   21.80   10.20
  -7   6  -2   39.00   22.10
  -7   6  -2   46.60    9.60
  -8   6  -2  -12.50    9.70
  -8   6  -2   10.60   24.80
  -8   6  -2    9.80   12.50
  -8   6  -2   66.49   27.50
  10   6  -3    8.70   15.20
 -10  -6   3   -7.70   15.80
 -10  -6   3   -9.50   17.70
 -10  -6   3  -15.40   10.00
   9   6  -3   -3.70   13.60
  -9  -6   3  -15.00   14.60
  -9  -6   3   -8.10   13.50
   8   6  -3  116.69   13.40
  -8  -6   3   65.79   14.10
  -8  -6   3  130.29   15.50
   7   6  -3   14.60   10.00
  -7  -6   3    0.60   10.30
  -7  -6   3   14.60   11.40
   6   6  -3  180.38   16.10
   6   6  -3  198.58   17.70
  -6  -6   3  204.48   17.70
  -6  -6   3  181.18   19.60
   5   6  -3   -1.40    7.40
   5   6  -3    7.10    6.30
  -5  -6   3    2.40    6.60
  -5  -6   3   -1.50    8.40
   4   6  -3 3719.53  147.79
   4   6  -3 3593.74  147.69
  -4  -6   3 3415.96  147.89
  -4  -6   3 3374.36  147.79
   3   6  -3 1024.30   43.00
   3   6  -3  993.40   43.10
  -3  -6   3  936.31   43.10
  -3  -6   3  964.10   43.40
   2   6  -3 1021.20   44.10
   2   6  -3 1046.50   43.40
  -2  -6   3  968.70   43.50
   1   6  -3   14.90    5.70
   1   6  -3   10.90    3.40
  -1  -6   3   18.00    6.10
  -1  -6   3   19.00    3.50
   0   6  -3 2133.39   82.89
   0   6  -3 1901.11   85.29
   0  -6   3 2080.59   84.99
   0  -6   3 1810.82   82.89
   0  -6   3 1863.41   83.69
  -1   6  -3   54.29   11.90
  -1   6  -3   12.50    5.60
   1  -6   3   16.70    6.40
   1  -6   3   28.90   10.60
   1  -6   3   41.70   10.10
  -2   6  -3 1357.46   55.49
  -2   6  -3 1280.47   60.49
  -2   6  -3 1345.67   57.49
  -2   6  -3 1396.16   59.29
   2  -6   3 1230.38   59.29
   2  -6   3 1378.06   59.79
   2  -6   3 1283.17   57.79
  -3   6  -3   -2.20    5.90
  -3   6  -3    6.40   11.30
  -3   6  -3   18.60   12.40
  -3   6  -3   -1.00    4.40
   3  -6   3    7.50    7.50
  -4   6  -3  709.13   31.90
  -4   6  -3  705.23   37.00
  -4   6  -3  629.54   30.40
  -4   6  -3  677.33   39.70
  -4   6  -3  624.34   30.70
   4  -6   3  660.53   33.10
  -5   6  -3   12.30   16.30
  -5   6  -3   15.60    7.30
  -5   6  -3    0.80    6.80
  -5   6  -3   20.70   16.20
  -5   6  -3   -8.60    8.80
  -6   6  -3  123.49   14.30
  -6   6  -3  128.19   21.30
  -6   6  -3   91.49   10.90
  -6   6  -3  124.49   22.30
  -6   6  -3  142.09   16.10
  -7   6  -3   -1.40   22.80
  -7   6  -3    3.90    9.70
  -7   6  -3   -4.90    8.20
  -7   6  -3   -4.30   10.20
  -7   6  -3   39.40   22.00
  -8   6  -3   46.70   13.60
  -8   6  -3   47.50   27.70
  -8   6  -3   36.70   13.50
  -8   6  -3   61.49   32.10
  10   6  -4   36.00   15.90
 -10  -6   4   42.60   17.50
   9   6  -4   27.00   13.80
  -9  -6   4   26.30   15.10
  -9  -6   4   19.60   14.50
   8   6  -4   -3.10   11.60
  -8  -6   4   -3.10   12.60
  -8  -6   4   10.70   13.50
   7   6  -4    5.40    8.70
   7   6  -4    8.20    8.20
  -7  -6   4   10.60   10.90
  -7  -6   4   -9.00   11.90
   6   6  -4  152.28   16.20
   6   6  -4  114.19   13.20
  -6  -6   4  132.99   13.30
  -6  -6   4  100.29   11.50
   5   6  -4   85.99    9.30
   5   6  -4   62.79    8.00
  -5  -6   4   52.09    8.00
  -5  -6   4   63.19    9.80
   4   6  -4 1248.68   54.29
   4   6  -4 1264.37   54.19
  -4  -6   4 1200.58   54.49
   3   6  -4  745.33   33.30
   3   6  -4  761.12   34.20
  -3  -6   4  723.63   33.70
  -3  -6   4  731.23   34.10
   2   6  -4   -0.80    4.00
   2   6  -4   -3.50    6.00
  -2  -6   4    4.00    4.40
  -2  -6   4  -21.50    9.80
  -2  -6   4   -0.60    6.20
   1   6  -4   28.00    3.60
   1   6  -4   24.10    6.60
  -1  -6   4   41.40   12.40
  -1  -6   4   27.20    6.80
  -1  -6   4   40.20    4.40
   0   6  -4 4252.27  171.28
   0   6  -4 3959.60  172.98
   0  -6   4 3821.62  172.68
   0  -6   4 4021.10  171.38
   0  -6   4 4420.16  172.88
  -1   6  -4 1280.37   51.99
  -1   6  -4 1116.59   55.79
   1  -6   4 1072.39   54.29
   1  -6   4 1232.68   53.59
   1  -6   4 1175.08   52.39
  -2   6  -4   75.79   13.50
  -2   6  -4   55.99    8.40
  -2   6  -4   66.79   13.90
   2  -6   4   42.80   11.70
   2  -6   4   66.69    9.40
   2  -6   4   73.79   14.80
  -3   6  -4   78.29    9.00
  -3   6  -4  110.89   15.80
  -3   6  -4   99.89   15.90
   3  -6   4   66.59   10.60
  -4   6  -4  299.67   26.30
  -4   6  -4  320.07   30.40
  -4   6  -4  272.87   16.70
  -4   6  -4  283.77   19.40
   4  -6   4  281.27   22.70
  -5   6  -4  118.59   14.00
  -5   6  -4  106.69    9.90
  -5   6  -4  145.49   21.10
  -5   6  -4  127.09   12.40
  -5   6  -4  159.88   24.80
  -6   6  -4    7.30    9.40
  -6   6  -4   -6.60   21.40
  -6   6  -4   -9.70    8.00
  -6   6  -4  -26.30    9.70
  -6   6  -4    8.10   20.60
  -7   6  -4   -0.60   10.40
  -7   6  -4   44.10   26.40
  -7   6  -4   19.90   26.00
  -7   6  -4   10.00   10.40
  -7   6  -4  -31.60   12.20
  10   6  -5  -45.90   16.50
 -10  -6   5   -9.80   19.40
   9   6  -5   21.80   14.30
  -9  -6   5   14.90   10.90
  -9  -6   5   19.50   16.30
   8   6  -5   -7.10   12.40
   8   6  -5   -6.70   10.60
  -8  -6   5   -2.70   13.50
  -8  -6   5    6.00    9.20
   7   6  -5  567.94   31.80
   7   6  -5  577.04   31.10
  -7  -6   5  569.04   29.40
  -7  -6   5  569.74   34.70
   6   6  -5    1.70    7.50
   6   6  -5   -6.30    9.30
  -6  -6   5    6.00    9.60
  -6  -6   5   10.70    8.60
   5   6  -5  260.67   18.70
   5   6  -5  274.87   18.90
  -5  -6   5  272.77   18.70
  -5  -6   5  259.57   20.30
   4   6  -5   62.09    9.10
   4   6  -5   49.50    7.00
  -4  -6   5   52.19    8.30
  -4  -6   5   56.49    8.60
   3   6  -5  303.27   18.10
   3   6  -5  291.07   16.40
  -3  -6   5  278.07   17.50
  -3  -6   5  291.07   18.80
  -3  -6   5  280.87   24.40
   2   6  -5  232.38   13.30
   2   6  -5  236.18   16.10
  -2  -6   5  246.48   22.70
  -2  -6   5  240.98   17.30
  -2  -6   5  219.28   14.40
   1   6  -5  897.81   37.60
  -1  -6   5  859.61   41.00
  -1  -6   5  921.51   44.40
  -1  -6   5  844.82   44.10
   0   6  -5  603.74   28.50
   0   6  -5  525.25   32.40
   0  -6   5  581.04   31.30
   0  -6   5  523.75   32.60
   0  -6   5  599.24   29.60
  -1   6  -5  737.63   43.10
  -1   6  -5  815.52   40.80
   1  -6   5  900.31   40.90
   1  -6   5  823.72   44.00
   1  -6   5  867.01   40.30
  -2   6  -5   19.10    7.60
  -2   6  -5   45.40   15.40
   2  -6   5   14.60   11.30
   2  -6   5   36.20   16.90
   2  -6   5   17.60    9.90
  -3   6  -5  247.98   25.10
  -3   6  -5  225.78   13.50
  -3   6  -5  256.67   28.80
  -3   6  -5  269.07   20.70
   3  -6   5  246.88   28.10
   3  -6   5  269.47   23.00
  -4   6  -5   10.20   17.50
  -4   6  -5    2.30    8.60
  -4   6  -5   13.60    5.80
  -4   6  -5   23.90   16.50
   4  -6   5   14.20   11.40
  -5   6  -5  173.58   16.80
  -5   6  -5  149.69   15.20
  -5   6  -5  177.88   28.80
  -5   6  -5  159.58   15.60
  -5   6  -5  181.38   24.90
  -6   6  -5    2.40    8.50
  -6   6  -5   -8.40   12.20
  -6   6  -5   20.50   11.00
  -6   6  -5   53.69   22.40
  -6   6  -5   21.70   24.10
   9   6  -6   12.20   14.20
   9   6  -6    6.10   17.20
  -9  -6   6   22.00   16.50
  -9  -6   6   17.30   11.30
   8   6  -6   60.39   12.60
   8   6  -6   67.09   13.50
  -8  -6   6   87.09   12.20
  -8  -6   6   63.09   14.90
   7   6  -6   -9.40    8.50
   7   6  -6   -5.10   10.70
  -7  -6   6    9.50   10.00
  -7  -6   6    9.00   12.70
   6   6  -6    0.50   10.60
   6   6  -6   -0.10    7.80
  -6  -6   6   -2.30   10.30
  -6  -6   6    7.70    9.60
   5   6  -6  326.27   21.00
   5   6  -6  323.87   22.10
  -5  -6   6  338.77   23.40
  -5  -6   6  319.67   21.30
   4   6  -6  467.05   24.80
   4   6  -6  431.96   23.30
  -4  -6   6  429.66   24.80
  -4  -6   6  436.06   25.40
   3   6  -6   56.69    6.90
   3   6  -6   58.59    9.90
  -3  -6   6   80.49    8.30
  -3  -6   6   72.19   10.50
  -3  -6   6   82.99   15.20
   2   6  -6   71.49    9.10
   2   6  -6   47.00    5.80
  -2  -6   6   74.79   15.40
  -2  -6   6   56.29    7.10
  -2  -6   6   49.99   10.20
   1   6  -6  111.29    8.70
   1   6  -6  122.89   15.00
  -1  -6   6  106.59   12.50
  -1  -6   6  134.89   19.60
  -1  -6   6  123.69   20.90
   0   6  -6  134.29   15.90
   0  -6   6  159.88   24.50
   0  -6   6  156.38   19.20
   0  -6   6  157.08   19.80
  -1   6  -6  180.88   18.80
  -1   6  -6  165.68   24.90
   1  -6   6  173.18   20.90
   1  -6   6  193.08   28.90
   1  -6   6  212.38   21.20
  -2   6  -6  222.28   29.90
  -2   6  -6  222.08   19.90
   2  -6   6  224.08   30.20
   2  -6   6  258.27   24.40
  -3   6  -6  -12.40    8.70
  -3   6  -6   22.50   18.20
   3  -6   6   26.10   22.70
   3  -6   6   19.00   13.20
  -4   6  -6    6.60   19.80
  -4   6  -6    3.90   10.90
  -4   6  -6    2.10   19.30
   4  -6   6   11.60   13.80
  -5   6  -6   16.40    7.20
  -5   6  -6  -19.10   14.40
  -5   6  -6   15.10   10.30
  -5   6  -6   29.40   22.40
  -5   6  -6    9.50   22.80
   9   6  -7  -10.70   16.30
  -9  -6   7   -2.90   18.40
  -9  -6   7    7.40   12.50
   8   6  -7   -3.30   12.20
   8   6  -7   13.20   14.40
  -8  -6   7    1.10   11.70
  -8  -6   7   13.10   25.50
   7   6  -7   45.50   13.30
   7   6  -7   33.50   10.20
  -7  -6   7   27.60   13.80
  -7  -6   7   36.60   12.60
   6   6  -7   49.60   10.00
   6   6  -7   49.20   12.00
  -6  -6   7   60.89   12.30
  -6  -6   7   60.39   12.30
   5   6  -7  163.28   16.60
   5   6  -7  161.98   18.50
  -5  -6   7  178.38   20.20
  -5  -6   7  145.39   13.80
   4   6  -7  233.18   19.20
   4   6  -7  222.88   17.30
  -4  -6   7  255.47   28.70
  -4  -6   7  230.58   19.60
  -4  -6   7  216.78   21.80
   3   6  -7  156.78   18.00
   3   6  -7  146.59   13.50
  -3  -6   7  186.78   26.70
  -3  -6   7  159.18   16.80
  -3  -6   7  161.18   20.20
   2   6  -7   47.70    6.10
   2   6  -7   60.39   10.60
  -2  -6   7   66.39   21.70
  -2  -6   7   58.39   12.20
  -2  -6   7   55.19   16.80
   1   6  -7  262.67   13.90
   1   6  -7  286.37   20.60
  -1  -6   7  285.67   24.50
  -1  -6   7  260.37   32.00
  -1  -6   7  264.47   25.60
   0   6  -7  220.18   19.70
   0  -6   7  189.28   30.80
   0  -6   7  198.38   22.50
   0  -6   7  186.88   23.20
  -1   6  -7   17.90    9.30
  -1   6  -7   37.80   15.60
   1  -6   7   26.70   12.80
   1  -6   7   35.60   22.80
   1  -6   7   13.20   12.50
  -2   6  -7   27.40   10.40
  -2   6  -7   51.29   17.30
   2  -6   7   48.10   23.30
   2  -6   7   48.00   14.50
  -3   6  -7   56.09   14.10
  -3   6  -7   42.60   20.40
   3  -6   7   45.80   15.50
   3  -6   7   71.09   26.70
  -4   6  -7   30.00   28.50
  -4   6  -7   27.00   23.00
   8   6  -8  -18.80   14.40
   8   6  -8  -16.70   17.30
  -8  -6   8   -7.20   14.60
  -8  -6   8   -7.00   15.50
   7   6  -8   25.40   13.90
   7   6  -8   -1.50   10.80
  -7  -6   8   15.30   13.30
  -7  -6   8   19.10   14.10
   6   6  -8    1.10    9.30
   6   6  -8  -17.20   13.40
  -6  -6   8   -8.00   12.40
  -6  -6   8   -2.60   12.50
   5   6  -8   -2.40   11.00
   5   6  -8   16.00    8.40
  -5  -6   8    7.00   11.50
  -5  -6   8   13.20   13.00
  -5  -6   8   55.99   20.40
   4   6  -8   17.70    7.40
   4   6  -8   -2.90   10.70
  -4  -6   8   13.70    9.60
  -4  -6   8   27.00   13.20
  -4  -6   8   35.90   19.00
   3   6  -8  226.88   16.00
   3   6  -8  214.88   21.00
  -3  -6   8  232.18   26.10
  -3  -6   8  224.48   24.20
   2   6  -8   14.20   11.20
   2   6  -8    2.60    5.40
  -2  -6   8   33.00   23.50
  -2  -6   8   22.70   15.60
  -2  -6   8   22.50   13.30
  -1  -6   8    3.90   13.80
  -1  -6   8   22.20   24.00
  -1  -6   8   -5.10   14.30
   0   6  -8  -10.90   10.10
   0  -6   8   26.10   24.60
   0  -6   8    9.50   13.40
   0  -6   8    3.00   14.90
  -1   6  -8  188.78   18.30
   1  -6   8  203.48   21.10
   1  -6   8  265.67   34.20
  -2   6  -8   74.49   17.40
  -2   6  -8    8.90   17.90
   2  -6   8   36.70   30.30
   2  -6   8   53.99   18.20
  -3   6  -8   58.29   17.90
   3  -6   8    0.40   28.80
   3  -6   8   30.60   20.00
   7   6  -9   20.40   11.80
  -7  -6   9   62.19   29.10
  -7  -6   9   -1.20   14.70
  -7  -6   9    7.10   16.60
   6   6  -9   -9.10   10.40
   6   6  -9   11.10   21.50
  -6  -6   9   23.90   15.60
  -6  -6   9   30.70   14.30
   5   6  -9    8.70   18.00
   5   6  -9    9.00    9.10
  -5  -6   9   28.70   22.50
  -5  -6   9   24.50   15.60
  -5  -6   9    7.40   12.80
   4   6  -9   60.79    9.60
   4   6  -9   69.69   16.40
  -4  -6   9   76.69   27.50
  -4  -6   9   76.69   17.20
  -4  -6   9   56.89   12.20
   3   6  -9    7.80    6.50
   3   6  -9  -25.60   13.60
  -3  -6   9   14.10   29.30
  -3  -6   9   21.80   15.80
  -3  -6   9  -25.30   20.10
   2   6  -9   50.09    6.60
   2   6  -9   68.49   16.30
  -2  -6   9   77.59   30.40
  -2  -6   9   91.19   18.40
  -2  -6   9   56.99   17.90
  -1  -6   9   45.20   15.20
  -1  -6   9   39.90   17.00
  -1  -6   9   54.59   30.30
   0  -6   9   95.39   32.70
   0  -6   9   80.99   19.30
   1  -6   9   -3.40   17.70
   1  -6   9    3.50   34.30
   5   6 -10  -17.20   11.00
  -5  -6  10   -0.20   18.00
  -5  -6  10   -5.70   14.50
  -5  -6  10  -19.70   28.30
  -4  -6  10   84.69   38.20
  -4  -6  10   63.19   20.20
   3   6 -10   22.00    7.60
  -3  -6  10   18.90   22.70
  -3  -6  10   33.40   19.60
  -3  -6  10   72.79   35.30
  -2  -6  10   19.30   32.70
  -2  -6  10   -2.60   18.90
  -2   7  10    4.50   43.70
   2  -7 -10  -17.00   10.50
  -3   7  10   32.60   39.90
   3  -7 -10  -42.00   15.50
   3  -7 -10  -29.70   11.70
  -4   7  10   62.79   43.20
   4  -7 -10   11.50   13.30
   4  -7 -10   -6.10   15.70
   1   7   9   26.90   39.00
  -1  -7  -9   -1.80   10.70
   0   7   9    3.80   36.20
   0  -7  -9   -9.10   19.20
  -1   7   9  180.68   37.90
   1  -7  -9  105.29   16.10
   1  -7  -9  111.29   12.70
  -2   7   9  151.68   35.00
   2  -7  -9   71.19   14.60
   2  -7  -9   82.59   11.50
  -3   7   9   -9.40   32.70
   3  -7  -9   16.30   12.90
   3  -7  -9   -9.60    9.00
  -4   7   9    0.50   34.30
   4  -7  -9  -22.50   10.00
  -5   7   9   35.50   36.40
  -5   7   9   48.40   17.40
   5  -7  -9   19.30   12.30
  -6   7   9   31.50   19.90
  -6   7   9   15.10   23.60
   6  -7  -9   21.60   13.00
   6  -7  -9   36.20   16.50
  -7   7   9   35.30   25.30
  -7   7   9  -11.90   18.30
   7  -7  -9    0.00   17.20
   7  -7  -9   12.00   18.30
   3   7   8   60.99   37.30
   2   7   8   61.49   34.60
  -2  -7  -8   53.09   27.40
   1   7   8   68.79   36.50
  -1  -7  -8   23.00   14.20
  -1  -7  -8   19.60    9.90
   0   7   8  118.39   33.40
   0  -7  -8   85.09   13.50
   0  -7  -8   72.99   10.20
  -1   7   8    6.60   28.10
   1  -7  -8    1.80   10.50
   1  -7  -8    7.60    8.40
  -2   7   8  336.57   44.00
   2  -7  -8  309.97   23.80
   2  -7  -8  291.47   21.80
  -3   7   8    3.40   26.90
   3  -7  -8   18.00   10.60
   3  -7  -8  -17.00    8.80
  -4   7   8   13.00   13.20
  -4   7   8   41.10   30.30
   4  -7  -8   25.50   10.30
   4  -7  -8   15.90    9.80
  -5   7   8   17.20   13.50
  -5   7   8    7.80   16.80
   5  -7  -8    0.40    9.60
  -6   7   8   37.50   20.20
  -6   7   8   23.90   14.20
   6  -7  -8   31.10   12.90
   6  -7  -8   16.10   11.20
  -7   7   8   -3.40   23.00
  -7   7   8  -17.50   15.50
   7  -7  -8    5.90   13.00
   7  -7  -8  -18.70   12.50
  -8   7   8  -15.70   17.20
  -8   7   8  -32.10   26.00
   8  -7  -8    9.70   14.80
  -4  -7  -7  210.18   19.90
  -4  -7  -7  219.58   37.40
   3   7   7  189.78   37.70
  -3  -7  -7  163.88   18.60
  -3  -7  -7  182.08   28.20
   2   7   7   26.70   29.40
  -2  -7  -7   24.30   11.40
   1   7   7    6.70   28.20
  -1  -7  -7    0.60    8.30
  -1  -7  -7   -0.40    9.50
   0   7   7  246.88   31.60
   0  -7  -7  210.58   18.20
   0  -7  -7  195.48   19.90
  -1   7   7  189.08   28.20
   1  -7  -7  152.38   16.70
   1  -7  -7  151.08   18.60
  -2   7   7   19.20   23.10
   2  -7  -7   15.70    8.10
   2  -7  -7   23.10    8.90
  -3   7   7  342.37   39.30
   3  -7  -7  373.46   22.50
  -4   7   7    0.00   11.30
  -4   7   7    5.60   12.70
   4  -7  -7    9.00    8.50
   4  -7  -7   10.20    8.20
  -5   7   7   22.70   12.40
  -5   7   7   38.90   15.40
   5  -7  -7   21.70    9.50
  -6   7   7  109.39   15.10
  -6   7   7  139.69   22.30
   6  -7  -7  106.59   11.80
   6  -7  -7  153.58   14.70
  -7   7   7   66.59   16.40
  -7   7   7   89.39   24.90
   7  -7  -7   82.59   14.40
   7  -7  -7   65.19   11.70
  -8   7   7  -10.60   16.80
  -8   7   7   34.90   25.40
   8  -7  -7   -3.60   13.30
   8  -7  -7   -8.30   14.50
  -9   7   7   15.20   31.10
  -9   7   7   -6.60   18.60
   9  -7  -7  -15.00   14.70
  -5  -7  -6   -5.40   16.50
  -5  -7  -6   10.90   30.80
  -5  -7  -6   15.60   11.00
  -5  -7  -6    4.00   14.20
  -5  -7  -6  -22.60   14.70
  -4  -7  -6   19.00   12.20
  -4  -7  -6   15.60   21.80
  -4  -7  -6   27.10   12.60
   3   7   6  254.67   41.90
  -3  -7  -6  244.58   28.70
  -3  -7  -6  235.38   21.10
   2   7   6   45.70   25.30
  -2  -7  -6    9.60   17.00
  -2  -7  -6  -10.20    7.90
   1   7   6  179.18   27.80
  -1  -7  -6  184.48   18.00
   0   7   6   16.20   20.40
   0  -7  -6   -1.70    7.30
   0  -7  -6  -18.10    7.60
  -1   7   6  425.26   36.10
   1  -7  -6  428.86   23.50
  -2   7   6  177.98   29.60
   2  -7  -6  184.78   16.10
   2  -7  -6  179.08   15.60
  -3   7   6  111.69   17.80
   3  -7  -6  130.99   13.80
   3  -7  -6  134.09   15.10
  -4   7   6   10.00    9.70
  -4   7   6   -1.40   12.10
   4  -7  -6   -6.40    6.60
   4  -7  -6    4.20    7.10
  -5   7   6  195.38   22.60
   5  -7  -6  149.29   17.70
  -6   7   6   74.49   13.80
   6  -7  -6   61.79   10.50
   6  -7  -6   73.19   10.70
  -7   7   6    8.50   12.30
  -7   7   6    8.60   19.80
   7  -7  -6    1.60    8.80
   7  -7  -6    4.60   10.30
  -8   7   6    4.20   13.70
  -8   7   6   12.20   24.70
   8  -7  -6   11.30   12.10
   8  -7  -6   -5.90   11.80
  -9   7   6    2.70   18.00
  -9   7   6   -2.70   30.90
   9  -7  -6   12.90   14.00
  -6  -7  -5   -1.50   10.50
  -6  -7  -5   36.50   14.30
  -6  -7  -5    3.10   19.10
  -6  -7  -5   19.50   15.80
  -6  -7  -5   17.00   32.00
  -5  -7  -5    9.00   14.80
  -5  -7  -5   27.70   12.40
  -5  -7  -5   19.90   10.00
  -5  -7  -5   10.80   19.30
  -5  -7  -5   -0.30   10.40
  -4  -7  -5  190.28   19.40
  -4  -7  -5  165.18   20.30
  -4  -7  -5  190.68   27.70
  -4  -7  -5  146.59   21.50
   3   7   5  876.51   54.09
  -3  -7  -5  771.92   41.20
  -3  -7  -5  988.40   42.20
  -3  -7  -5  813.82   47.50
   2   7   5  553.44   42.30
  -2  -7  -5  625.94   30.00
  -2  -7  -5  533.55   35.90
   1   7   5   34.40   19.00
  -1  -7  -5    8.00    7.30
  -1  -7  -5   27.60   17.30
   0   7   5  263.47   28.60
   0  -7  -5  298.67   18.80
   0  -7  -5  305.77   18.40
  -1   7   5  496.55   35.00
   1  -7  -5  552.14   27.00
   1  -7  -5  552.34   26.70
  -2   7   5 1681.33   82.19
   2  -7  -5 1885.41   76.79
   2  -7  -5 1806.32   76.79
  -3   7   5  132.49   18.00
  -3   7   5  173.78   17.50
   3  -7  -5  172.68   12.80
   3  -7  -5  178.08   14.60
  -4   7   5  252.47   20.30
  -4   7   5  220.28   22.60
   4  -7  -5  228.18   13.80
   4  -7  -5  239.48   17.30
  -5   7   5    5.80    9.50
   5  -7  -5    1.70    7.40
  -6   7   5   72.19   12.20
   6  -7  -5   98.29   10.20
   6  -7  -5   53.49    9.10
  -7   7   5    9.40   19.60
  -7   7   5    2.50   10.50
   7  -7  -5   -4.00    9.00
   7  -7  -5    3.90    9.00
  -8   7   5   29.00   13.30
  -8   7   5   31.10   24.00
   8  -7  -5   16.10   10.30
   8  -7  -5   30.40   11.20
  -9   7   5   -2.10   27.70
  -9   7   5   -8.30   15.90
   9  -7  -5   -9.60   12.70
   9  -7  -5   -1.50   14.60
  -7  -7  -4   15.10   15.00
  -7  -7  -4   34.70   14.50
  -7  -7  -4   12.40   12.30
  -7  -7  -4   15.60   23.20
  -7  -7  -4   45.30   43.90
  -6  -7  -4   42.40   10.70
  -6  -7  -4    4.70   23.20
  -6  -7  -4   -2.40   18.60
  -6  -7  -4   13.70   13.60
  -6  -7  -4   13.60   10.30
  -5  -7  -4    2.90    9.00
  -5  -7  -4    9.90   11.20
  -5  -7  -4   -1.20   18.80
  -5  -7  -4    8.50   13.60
  -5  -7  -4   -2.90    9.10
  -4  -7  -4  176.88   17.20
  -4  -7  -4  181.88   19.00
  -4  -7  -4  187.98   25.70
  -4  -7  -4  186.18   21.40
   3   7   4  389.36   34.20
  -3  -7  -4  446.66   22.80
  -3  -7  -4  391.16   23.50
  -3  -7  -4  378.76   29.10
  -3  -7  -4  369.26   24.00
   2   7   4  383.46   31.80
  -2  -7  -4  382.46   27.80
  -2  -7  -4  393.86   21.80
   1   7   4   64.29   17.60
  -1  -7  -4   65.29    7.90
  -1  -7  -4   72.49   14.00
   0   7   4  144.59   22.20
   0  -7  -4  136.19   13.00
  -1   7   4  945.31   49.10
   1  -7  -4 1014.00   44.40
   1  -7  -4 1045.20   44.30
  -2   7   4 1228.98   55.59
  -2   7   4 1177.08   55.09
   2  -7  -4 1318.67   54.89
   2  -7  -4 1315.47   54.19
  -3   7   4  471.75   25.50
  -3   7   4  437.76   26.80
   3  -7  -4  484.05   24.10
   3  -7  -4  482.65   22.00
  -4   7   4   68.19    9.30
  -4   7   4   77.39   12.70
   4  -7  -4   60.59    5.40
   4  -7  -4   56.09    7.50
  -5   7   4   66.29    9.80
   5  -7  -4   79.49    8.20
   5  -7  -4   44.00   13.90
  -6   7   4  293.27   23.50
  -6   7   4  313.17   31.20
   6  -7  -4  284.77   17.90
   6  -7  -4  305.17   20.50
  -7   7   4   58.99   12.90
  -7   7   4   29.50   19.40
   7  -7  -4   40.60    9.80
   7  -7  -4   45.10    9.10
  -8   7   4   28.10   23.90
  -8   7   4   -1.10   12.80
   8  -7  -4  -23.30   10.30
   8  -7  -4    9.20    9.20
  -9   7   4   14.80   15.10
  -9   7   4   14.70   26.30
   9  -7  -4   -0.50   13.10
   9  -7  -4    3.50   12.00
 -10   7   4  -12.50   16.20
 -10   7   4   32.20   34.50
  10  -7  -4   23.40   13.80
  -8  -7  -3   -4.70   14.90
  -8  -7  -3    8.50   26.40
  -8  -7  -3   17.70   15.60
  -8  -7  -3   30.80   15.40
  -7  -7  -3  136.29   15.30
  -7  -7  -3  140.49   24.30
  -7  -7  -3  179.78   31.40
  -7  -7  -3  170.18   18.10
  -7  -7  -3  117.49   15.20
  -6  -7  -3    3.40   19.30
  -6  -7  -3    8.90    8.60
  -6  -7  -3    2.80    9.40
  -6  -7  -3   12.50   12.50
  -5  -7  -3  105.99   11.50
  -5  -7  -3  118.79   13.50
  -5  -7  -3  129.99   21.60
  -5  -7  -3  133.19   11.70
  -4  -7  -3  223.98   18.20
  -4  -7  -3  193.78   24.50
  -4  -7  -3  217.38   16.20
   3   7   3  646.24   39.10
  -3  -7  -3  626.34   36.20
  -3  -7  -3  672.43   31.30
  -3  -7  -3  644.44   31.80
   2   7   3   43.50   15.80
  -2  -7  -3   25.90    7.70
  -2  -7  -3   41.90   13.50
  -2  -7  -3   22.80    6.50
   1   7   3 1410.36   67.79
  -1  -7  -3 1442.66   66.99
  -1  -7  -3 1569.64   63.59
   0   7   3  143.79   19.60
   0  -7  -3  207.28   18.40
   0  -7  -3  176.18   12.60
  -1   7   3 5322.97  218.78
  -1   7   3 5025.40  221.28
   1  -7  -3 5423.16  219.28
   1  -7  -3 5322.97  218.98
  -2   7   3  200.28   16.60
  -2   7   3  217.78   15.80
   2  -7  -3  222.78   12.20
   2  -7  -3  223.98   14.40
  -3   7   3 2761.32  124.39
  -3   7   3 2887.21  123.09
   3  -7  -3 2997.80  121.39
   3  -7  -3 3046.20  122.89
  -4   7   3  987.40   45.10
  -4   7   3  940.01   48.10
   4  -7  -3 1037.40   44.50
  -5   7   3  158.58   17.50
  -5   7   3  168.58   23.30
   5  -7  -3  152.08   15.00
   5  -7  -3  170.48   11.80
  -6   7   3   47.20   16.70
  -6   7   3   42.50    9.50
   6  -7  -3   63.99    7.90
   6  -7  -3   46.70    8.40
  -7   7   3  123.69   13.60
  -7   7   3  169.18   22.50
   7  -7  -3  177.78   13.70
   7  -7  -3  184.88   18.60
  -8   7   3    9.70   21.20
  -8   7   3    4.00   12.10
   8  -7  -3   -1.10    8.90
   8  -7  -3   -6.80    9.30
  -9   7   3    4.70   23.70
  -9   7   3   -6.90   15.50
   9  -7  -3   19.10   11.10
   9  -7  -3   18.50    9.90
 -10   7   3    8.90   29.70
 -10   7   3  -17.20   17.70
  10  -7  -3   14.40   10.30
  -8  -7  -2   37.50   37.50
  -8  -7  -2    3.50   11.00
  -8  -7  -2   33.00   14.90
  -8  -7  -2   10.60   14.60
  -7  -7  -2   48.20   13.60
  -7  -7  -2   36.80   12.60
  -7  -7  -2   22.30   23.60
  -7  -7  -2   51.79   10.60
  -6  -7  -2  399.96   26.70
  -6  -7  -2  394.36   23.40
  -6  -7  -2  369.26   33.90
  -6  -7  -2  385.66   26.50
  -5  -7  -2   27.70   15.10
  -5  -7  -2    1.80   10.10
  -5  -7  -2   15.70   12.00
  -5  -7  -2   -4.50    8.50
  -4  -7  -2  327.57   25.90
  -4  -7  -2  337.67   21.30
  -4  -7  -2  328.87   18.80
  -3  -7  -2  436.46   23.30
  -3  -7  -2  433.86   28.30
   2   7   2  532.55   31.80
  -2  -7  -2  550.44   26.50
  -2  -7  -2  541.45   31.00
   1   7   2   48.90   13.60
  -1  -7  -2   44.00   10.90
   0   7   2 1214.68   57.89
   0   7   2 1339.47   55.69
   0  -7  -2 1320.77   55.29
   0  -7  -2 1315.07   57.69
  -1   7   2 1185.18   54.99
  -1   7   2 1142.29   54.99
   1  -7  -2 1307.17   53.29
   1  -7  -2 1326.77   53.59
  -2   7   2  459.75   25.70
  -2   7   2  478.75   23.90
   2  -7  -2  513.35   23.20
  -3   7   2  571.34   31.10
  -3   7   2  569.54   28.00
   3  -7  -2  600.74   27.30
  -4   7   2  175.48   22.00
  -4   7   2  227.08   16.30
   4  -7  -2  215.48   15.10
   4  -7  -2  206.48   11.50
  -5   7   2  532.65   35.30
  -5   7   2  589.34   30.00
   5  -7  -2  598.54   26.30
   5  -7  -2  603.84   29.20
  -6   7   2  548.85   30.40
  -6   7   2  527.55   38.00
   6  -7  -2  573.64   28.90
   6  -7  -2  542.05   25.30
  -7   7   2   29.70   11.20
  -7   7   2   28.40   19.00
   7  -7  -2   45.10    9.10
   7  -7  -2   37.40    7.10
  -8   7   2   20.50   23.40
  -8   7   2   10.40   12.40
   8  -7  -2   10.40    9.60
   8  -7  -2   11.10    7.00
  -9   7   2   31.20   25.90
  -9   7   2   17.50   14.70
   9  -7  -2    2.90   11.50
  -9  -7  -1   -1.60   14.90
  -9  -7  -1    2.90   16.20
  -9  -7  -1   -1.20   12.60
  -8  -7  -1   63.09   28.90
  -8  -7  -1   58.59   15.50
  -8  -7  -1   68.49   15.40
  -8  -7  -1   34.30   11.00
  -7  -7  -1  227.18   22.70
  -7  -7  -1  235.38   18.60
  -7  -7  -1  253.57   32.90
  -7  -7  -1  208.98   25.70
  -6  -7  -1   63.99    9.10
  -6  -7  -1   70.79   11.60
  -6  -7  -1   54.59   19.30
  -6  -7  -1   54.99   10.90
   5   7   1   25.70    8.70
  -5  -7  -1   28.10   10.20
  -5  -7  -1   -5.00   14.40
  -5  -7  -1    9.80    8.10
   4   7   1  960.50   41.70
  -4  -7  -1  918.31   42.40
  -4  -7  -1  888.31   42.30
  -4  -7  -1  911.01   46.20
   3   7   1  245.68   15.20
  -3  -7  -1  223.18   16.70
  -3  -7  -1  227.48   20.40
   2   7   1 1422.76   58.29
  -2  -7  -1 1338.67   60.69
  -2  -7  -1 1309.97   58.49
   1   7   1  407.16   22.60
  -1  -7  -1  303.37   20.20
  -1  -7  -1  403.56   21.60
  -1  -7  -1  343.77   18.50
   0   7   1 1415.16   65.69
   0   7   1 1596.54   66.19
   0  -7  -1 1467.85   64.49
   0  -7  -1 1575.04   65.89
   0  -7  -1 1590.54   65.69
  -1   7   1  545.75   28.10
   1  -7  -1  587.94   26.10
   1  -7  -1  587.94   27.70
  -2   7   1 5925.41  256.77
  -2   7   1 5984.60  255.27
   2  -7  -1 6493.65  256.87
   2  -7  -1 6236.58  255.27
  -3   7   1  837.22   39.60
  -3   7   1  859.91   43.10
   3  -7  -1  913.41   37.50
   3  -7  -1  928.51   39.50
   3  -7  -1  911.81   37.30
  -4   7   1   20.90    6.20
  -4   7   1   14.30   11.50
   4  -7  -1    8.50    5.60
  -5   7   1    3.80    7.00
  -5   7   1   13.30   12.80
   5  -7  -1    6.30    4.20
   5  -7  -1    1.00    6.20
  -6   7   1  487.55   36.30
  -6   7   1  501.35   27.90
  -7   7   1  341.87   25.90
  -7   7   1  300.87   36.00
   7  -7  -1  351.76   23.20
  -8   7   1   61.19   22.70
  -8   7   1   53.59   13.60
   8  -7  -1   68.29   11.10
  -9   7   1   -8.30   24.50
  -9   7   1   -1.00   15.50
   9  -7  -1  -24.00   13.10
  -9  -7   0   36.80   15.30
  -9  -7   0   44.30   11.70
  -9  -7   0   55.09   16.80
  -9  -7   0   61.29   65.49
   8   7   0   11.10   12.70
  -8  -7   0   14.30   24.10
  -8  -7   0    3.40   13.00
  -8  -7   0   28.90   13.10
  -8  -7   0   13.30    9.30
   7   7   0  217.58   19.50
  -7  -7   0  253.27   21.60
  -7  -7   0  246.58   17.80
  -7  -7   0  232.48   25.50
   6   7   0   30.70    9.30
  -6  -7   0   35.40   10.10
  -6  -7   0   43.00   10.60
   5   7   0   86.09    9.90
  -5  -7   0   89.29   10.60
  -5  -7   0   73.59    9.50
   4   7   0  515.95   25.30
  -4  -7   0  486.35   25.60
  -4  -7   0  501.55   26.00
   3   7   0 1419.26   59.39
  -3  -7   0 1336.67   59.49
   2   7   0 1019.70   43.80
  -2  -7   0  989.90   44.00
   1   7   0 1174.48   50.29
  -1  -7   0 1209.68   52.39
  -1  -7   0 1239.68   51.39
  -1  -7   0 1090.79   50.39
  -1   7   0 1004.10   49.99
  -1   7   0 1251.17   48.90
   1  -7   0 1203.08   49.50
   1  -7   0 1204.38   51.69
   1  -7   0 1174.58   48.90
  -2   7   0  918.41   44.20
  -2   7   0  936.41   40.90
   2  -7   0  882.21   40.40
   2  -7   0  985.30   43.90
   2  -7   0 1012.10   40.70
  -3   7   0 1357.16   58.09
  -3   7   0 1344.27   61.89
   3  -7   0 1481.85   58.09
   3  -7   0 1256.67   57.19
  -4   7   0  463.05   24.00
  -4   7   0  470.45   30.70
   4  -7   0  523.75   23.80
   4  -7   0  469.25   22.10
  -5   7   0   61.89   15.00
  -5   7   0   86.79    9.30
  -5   7   0   80.29    8.60
   5  -7   0   69.09    7.80
  -6   7   0   40.00   15.90
  -6   7   0   41.00    6.40
  -6   7   0   38.00    9.00
   6  -7   0   36.00    7.80
  -7   7   0  236.68   23.50
  -7   7   0  233.58   15.80
  -7   7   0  219.28   34.30
   7  -7   0  228.58   20.00
  -8   7   0   16.20   22.80
  -8   7   0   22.30   11.90
   8  -7   0   15.80   10.40
  -9   7   0   25.90   17.60
  -9   7   0   33.50   25.90
   9   7  -1    5.10   12.90
  -9  -7   1   -7.10   14.60
  -9  -7   1   30.20   15.70
  -9  -7   1    8.10   10.20
   8   7  -1   85.09   13.20
  -8  -7   1   70.49   14.40
  -8  -7   1   86.29   13.80
   7   7  -1  257.77   24.60
  -7  -7   1  343.67   26.60
  -7  -7   1  344.17   23.40
   6   7  -1  562.24   28.70
  -6  -7   1  544.85   28.90
  -6  -7   1  535.15   31.00
   5   7  -1    7.70    7.60
  -5  -7   1   13.90    8.70
  -5  -7   1   10.80    7.50
   4   7  -1    8.30    7.40
  -4  -7   1   17.00    6.50
  -4  -7   1   19.60    7.40
   3   7  -1  939.51   39.50
  -3  -7   1  899.01   39.80
  -3  -7   1  824.02   39.40
   2   7  -1 6201.38  252.87
  -2  -7   1 5999.70  252.97
   1   7  -1  584.14   24.80
  -1  -7   1  522.15   28.30
  -1  -7   1  543.55   25.00
   0   7  -1 1426.46   67.29
   0   7  -1 1557.84   63.79
   0  -7   1 1582.74   66.89
  -1   7  -1  373.76   16.60
  -1   7  -1  403.86   17.10
  -1   7  -1  354.86   23.20
   1  -7   1  382.96   16.80
   1  -7   1  373.26   22.30
   1  -7   1  335.97   17.80
  -2   7  -1 1264.67   55.69
  -2   7  -1 1273.77   58.79
  -2   7  -1 1298.17   54.89
   2  -7   1 1242.18   55.29
   2  -7   1 1383.16   54.89
   2  -7   1 1342.27   58.19
  -3   7  -1  209.18   21.60
  -3   7  -1  218.98   13.00
  -3   7  -1  220.08   12.70
   3  -7   1  244.48   20.50
   3  -7   1  228.68   13.10
   3  -7   1  198.38   13.40
  -4   7  -1  962.30   39.40
  -4   7  -1  874.91   39.80
  -4   7  -1  844.12   45.50
   4  -7   1  938.71   39.70
   4  -7   1  844.82   39.50
  -5   7  -1   18.60    6.50
  -5   7  -1   10.00   14.30
  -5   7  -1    5.00    5.60
   5  -7   1   10.70    6.20
  -6   7  -1   68.69   18.50
  -6   7  -1   86.99    9.30
  -6   7  -1   73.49    9.70
  -6   7  -1   86.99   18.00
   6  -7   1   53.69    9.20
  -7   7  -1  216.18   30.40
  -7   7  -1  224.38   17.20
  -7   7  -1  233.08   22.90
  -7   7  -1  161.88   24.80
  -8   7  -1   66.09   12.70
  -8   7  -1   19.40   40.30
  -8   7  -1   23.50   26.50
  -8   7  -1   41.20   10.30
  -9   7  -1   -1.90   15.40
  -9   7  -1   -5.20   25.80
  -9   7  -1   36.70   35.10
   9   7  -2   46.80   14.00
  -9  -7   2   31.60   15.80
  -9  -7   2   26.80    8.80
  -9  -7   2   20.40   15.40
   8   7  -2   20.30   11.50
  -8  -7   2   32.40   13.50
  -8  -7   2   10.10   12.80
   7   7  -2   36.20   10.30
  -7  -7   2   23.20   10.40
  -7  -7   2   42.00   11.60
   6   7  -2  583.14   29.00
  -6  -7   2  539.55   29.60
  -6  -7   2  547.85   30.70
   5   7  -2  618.04   29.00
  -5  -7   2  583.74   29.70
  -5  -7   2  576.44   30.50
   4   7  -2  213.18   14.90
  -4  -7   2  235.98   16.20
  -4  -7   2  214.98   16.60
   3   7  -2  613.64   27.40
  -3  -7   2  575.34   27.60
  -3  -7   2  568.24   27.80
   2   7  -2  495.15   22.80
  -2  -7   2  479.95   23.20
  -2  -7   2  471.35   22.60
   1   7  -2 1242.58   56.09
   1   7  -2 1244.78   52.79
  -1  -7   2 1303.37   55.99
  -1  -7   2 1185.98   52.79
  -1  -7   2 1218.48   52.29
   0   7  -2 1369.16   54.79
   0   7  -2 1238.78   58.79
   0  -7   2 1303.17   58.19
   0  -7   2 1271.07   55.39
  -1   7  -2   45.20    5.10
  -1   7  -2   47.80    7.20
   1  -7   2   51.59    8.20
   1  -7   2   28.60    6.00
   1  -7   2   52.69   10.00
  -2   7  -2  470.35   24.70
  -2   7  -2  544.95   26.80
  -2   7  -2  617.24   25.80
  -2   7  -2  555.44   31.20
   2  -7   2  519.75   26.10
   2  -7   2  588.44   29.80
   2  -7   2  570.54   24.20
  -3   7  -2  404.76   24.10
  -3   7  -2  437.56   28.80
  -3   7  -2  372.86   19.80
  -3   7  -2  448.06   20.90
   3  -7   2  427.56   19.90
   3  -7   2  388.56   21.50
   3  -7   2  454.75   27.20
  -4   7  -2  312.87   27.80
  -4   7  -2  317.37   17.80
  -4   7  -2  330.27   23.30
  -4   7  -2  320.07   16.20
  -4   7  -2  356.56   18.30
   4  -7   2  315.77   19.30
  -5   7  -2   10.40    6.70
  -5   7  -2   10.80    6.90
  -5   7  -2    7.00   14.60
  -5   7  -2    8.20   16.00
   5  -7   2    1.00    7.60
  -6   7  -2  396.46   24.40
  -6   7  -2  402.06   22.60
  -6   7  -2  349.47   36.00
  -7   7  -2   36.10   20.50
  -7   7  -2   63.49   22.60
  -7   7  -2   32.50    9.50
  -7   7  -2   44.20   11.00
  -8   7  -2   38.40   26.20
  -8   7  -2   -1.20   10.30
  -8   7  -2   -4.50   24.40
  -8   7  -2   28.70   12.30
  10   7  -3   23.30   16.20
 -10  -7   3   13.00   17.00
 -10  -7   3   -9.80   18.00
 -10  -7   3    5.00   10.20
   9   7  -3    7.80   13.40
  -9  -7   3    3.60   14.60
  -9  -7   3   20.90   15.70
   8   7  -3   17.20   12.00
  -8  -7   3   12.90   13.50
  -8  -7   3   11.80   12.40
   7   7  -3  153.28   18.20
  -7  -7   3  199.58   22.40
  -7  -7   3  197.78   20.40
   6   7  -3   30.50    8.80
  -6  -7   3   45.50    9.90
  -6  -7   3   36.50   10.50
   5   7  -3  158.68   14.50
   5   7  -3  178.18   15.20
  -5  -7   3  148.99   15.50
  -5  -7   3  177.58   16.60
   4   7  -3 1041.60   44.80
   4   7  -3 1026.40   44.80
  -4  -7   3  971.10   45.20
  -4  -7   3  988.60   45.20
   3   7  -3 2909.21  118.39
   3   7  -3 2949.51  118.69
  -3  -7   3 2769.42  118.49
  -3  -7   3 2674.23  118.79
   2   7  -3  224.88   12.40
   2   7  -3  227.58   13.50
  -2  -7   3  206.48   12.50
  -2  -7   3  159.38   19.60
  -2  -7   3  194.18   13.70
   1   7  -3 5318.17  218.28
  -1  -7   3 5551.74  220.58
  -1  -7   3 4873.01  218.48
  -1  -7   3 5283.87  217.38
   0   7  -3  173.88   12.00
   0   7  -3  210.38   21.20
   0  -7   3  185.08   15.20
   0  -7   3  149.99   13.30
  -1   7  -3 1519.05   61.99
  -1   7  -3 1408.56   65.59
   1  -7   3 1394.36   62.09
   1  -7   3 1361.06   62.99
   1  -7   3 1513.95   64.39
  -2   7  -3   25.00    6.60
  -2   7  -3   38.10   12.80
  -2   7  -3   35.70   10.30
   2  -7   3   34.90   10.80
   2  -7   3   24.10    9.70
   2  -7   3   22.30    6.80
  -3   7  -3  607.34   28.80
  -3   7  -3  671.33   30.90
  -3   7  -3  669.83   33.60
  -3   7  -3  670.33   36.90
   3  -7   3  605.94   31.60
   3  -7   3  697.23   35.70
  -4   7  -3  225.08   27.40
  -4   7  -3  216.58   13.80
  -4   7  -3  211.88   21.60
  -4   7  -3  185.08   14.00
  -4   7  -3  221.98   15.90
   4  -7   3  210.08   17.70
  -5   7  -3  164.68   20.90
  -5   7  -3   95.09   12.00
  -5   7  -3  110.79    9.80
  -5   7  -3   96.39    9.20
  -5   7  -3  124.99   21.00
   5  -7   3  114.39   12.20
  -6   7  -3    8.20    8.10
  -6   7  -3    8.20    8.20
  -6   7  -3   17.90   18.60
  -6   7  -3    5.90    7.90
  -6   7  -3   11.50   21.20
  -7   7  -3  179.18   25.10
  -7   7  -3  124.19   27.80
  -7   7  -3  170.98   21.00
  -7   7  -3  137.59   13.90
  -8   7  -3  -12.10   13.50
  -8   7  -3  -15.80   29.00
  -8   7  -3   76.49   30.70
  -8   7  -3   17.40   12.30
  10   7  -4   34.50   14.70
 -10  -7   4    4.80   19.50
   9   7  -4   11.10   13.50
  -9  -7   4   -6.80   14.80
  -9  -7   4   11.80   16.60
   8   7  -4    3.10   11.00
  -8  -7   4   13.20   13.80
  -8  -7   4   23.20   13.30
   7   7  -4   56.09   10.10
  -7  -7   4   62.19   13.50
  -7  -7   4   36.60   12.20
   6   7  -4  316.17   20.10
   6   7  -4  305.77   20.40
  -6  -7   4  285.37   22.50
  -6  -7   4  287.67   22.10
   5   7  -4   63.59    8.20
   5   7  -4   61.69    9.30
  -5  -7   4   62.79    9.10
  -5  -7   4   74.89   10.70
   4   7  -4   81.39    9.10
   4   7  -4   50.89    7.00
  -4  -7   4   62.99    7.80
   3   7  -4  516.15   23.90
   3   7  -4  452.55   22.60
  -3  -7   4  466.45   23.50
  -3  -7   4  445.16   23.70
   2   7  -4 1297.67   53.99
   2   7  -4 1260.77   52.79
  -2  -7   4 1233.18   57.49
  -2  -7   4 1226.98   54.19
  -2  -7   4 1182.28   52.89
   1   7  -4 1038.40   43.10
   1   7  -4  978.70   44.90
  -1  -7   4  974.60   45.40
  -1  -7   4 1041.10   49.50
  -1  -7   4 1053.79   43.20
   0   7  -4  179.68   21.90
   0   7  -4  124.59   12.80
   0  -7   4  164.98   17.60
   0  -7   4  133.59   14.10
  -1   7  -4   77.79   15.10
  -1   7  -4   67.89    8.40
   1  -7   4   88.79   13.80
   1  -7   4  102.39   16.70
   1  -7   4   67.79    9.10
  -2   7  -4  380.06   29.00
  -2   7  -4  441.46   25.50
  -2   7  -4  429.06   22.60
   2  -7   4  414.06   26.50
   2  -7   4  373.46   27.20
   2  -7   4  403.26   23.70
  -3   7  -4  417.46   27.20
  -3   7  -4  408.26   30.10
  -3   7  -4  381.96   19.10
   3  -7   4  426.26   24.60
  -4   7  -4  205.18   23.10
  -4   7  -4  206.58   17.10
  -4   7  -4  159.68   13.50
  -4   7  -4  186.98   28.60
   4  -7   4  196.68   20.00
  -5   7  -4   -5.70    6.50
  -5   7  -4  -12.40    9.00
  -5   7  -4   10.70    7.80
  -5   7  -4   27.70   18.10
  -5   7  -4   -2.30   19.10
  -6   7  -4    7.20    9.60
  -6   7  -4    3.90    8.30
  -6   7  -4   55.49   21.70
  -6   7  -4   13.80    9.30
  -6   7  -4   11.50   21.50
  -7   7  -4   15.00   27.00
  -7   7  -4   16.30   10.10
  -7   7  -4   11.90   10.60
  -7   7  -4    2.80   12.70
   9   7  -5    7.00   14.10
  -9  -7   5    7.80   16.50
   8   7  -5   10.90   11.30
  -8  -7   5   31.80   13.40
   7   7  -5   -3.60    9.10
   7   7  -5    6.30    9.90
  -7  -7   5    1.40   11.50
   6   7  -5   84.49   10.20
   6   7  -5   77.19   10.60
  -6  -7   5   95.79   10.90
  -6  -7   5   73.59   11.40
   5   7  -5    0.60    8.90
   5   7  -5    8.50    7.10
  -5  -7   5    6.70    7.80
  -5  -7   5   12.60    8.40
   4   7  -5  240.48   15.60
   4   7  -5  210.08   19.40
  -4  -7   5  202.68   17.20
  -4  -7   5  224.18   17.50
   3   7  -5  196.08   14.60
   3   7  -5  178.68   12.80
  -3  -7   5  169.38   14.00
  -3  -7   5  186.48   22.40
  -3  -7   5  166.28   15.70
   2   7  -5 1770.52   74.39
   2   7  -5 1720.73   72.69
  -2  -7   5 1661.63   72.99
  -2  -7   5 1786.92   77.59
  -2  -7   5 1699.23   74.69
   1   7  -5  551.14   26.20
   1   7  -5  530.05   23.10
  -1  -7   5  485.25   27.50
  -1  -7   5  533.35   31.90
   0   7  -5  296.17   18.10
   0   7  -5  273.87   24.90
   0  -7   5  271.87   23.50
   0  -7   5  267.97   19.90
   0  -7   5  291.47   22.90
  -1   7  -5   34.80   15.10
  -1   7  -5    7.50    7.70
   1  -7   5    8.60    8.00
   1  -7   5   15.40   10.90
   1  -7   5   29.70   15.00
  -2   7  -5  531.95   37.10
  -2   7  -5  588.74   29.50
   2  -7   5  563.84   35.30
   2  -7   5  552.14   31.60
   2  -7   5  615.94   33.40
  -3   7  -5  940.41   43.20
  -3   7  -5  939.21   47.00
  -3   7  -5  836.12   49.20
   3  -7   5  876.81   44.70
  -4   7  -5  187.28   30.40
  -4   7  -5  207.48   31.90
  -4   7  -5  187.58   18.30
  -4   7  -5  200.78   14.00
   4  -7   5  206.98   23.90
  -5   7  -5    3.90   18.90
  -5   7  -5   -5.00    6.90
  -5   7  -5  -23.60    9.80
  -5   7  -5    1.70    8.70
  -5   7  -5   18.40   20.50
  -6   7  -5   14.60   24.10
  -6   7  -5   13.30   12.30
  -6   7  -5   21.00   10.60
  -6   7  -5    4.50   22.10
  -6   7  -5  -13.20    7.70
   9   7  -6   -0.20   15.60
  -9  -7   6   -3.60   11.90
  -9  -7   6   -2.00   17.30
   8   7  -6  -31.40   12.90
   8   7  -6  -27.10   10.50
  -8  -7   6    1.00   14.30
  -8  -7   6   -6.40   10.90
   7   7  -6   -6.10   10.50
   7   7  -6    3.20    9.30
  -7  -7   6    1.00   11.80
  -7  -7   6   -2.70   10.50
   6   7  -6   61.09   10.30
   6   7  -6   95.49   12.30
  -6  -7   6   84.29   11.90
  -6  -7   6   62.49   11.50
   5   7  -6  171.08   16.60
   5   7  -6  174.78   18.30
  -5  -7   6  177.18   18.40
  -5  -7   6  185.68   18.70
   4   7  -6   12.10    6.40
   4   7  -6   -4.80    8.30
  -4  -7   6    6.80   14.60
  -4  -7   6   -1.50    9.00
  -4  -7   6   10.60    7.70
   3   7  -6  135.19   12.40
   3   7  -6  126.09   12.00
  -3  -7   6  143.19   17.20
  -3  -7   6  139.09   13.80
  -3  -7   6  111.49   11.70
   2   7  -6  202.88   16.40
   2   7  -6  174.38   11.60
  -2  -7   6  176.48   14.00
  -2  -7   6  154.98   18.50
  -2  -7   6  213.48   25.30
  -1  -7   6  436.46   29.60
  -1  -7   6  422.86   31.30
  -1  -7   6  459.95   26.70
   0   7  -6   11.10    7.80
   0   7  -6    0.00   13.30
   0  -7   6   -1.20   15.70
   0  -7   6    1.90   12.10
   0  -7   6   -3.50    9.10
  -1   7  -6  179.78   18.60
  -1   7  -6  156.98   25.80
   1  -7   6  186.48   27.10
   1  -7   6  186.08   21.00
   1  -7   6  177.78   21.70
  -2   7  -6    4.40    9.30
  -2   7  -6   55.09   18.30
   2  -7   6   13.50   11.90
   2  -7   6   22.70   19.40
   2  -7   6    7.10   13.40
  -3   7  -6  209.38   21.00
  -3   7  -6  232.88   32.60
   3  -7   6  292.37   26.70
   3  -7   6  233.38   31.60
  -4   7  -6   34.80   12.10
  -4   7  -6    1.90   19.90
  -4   7  -6   28.70   20.90
   4  -7   6   36.40   14.80
  -5   7  -6    0.90   15.30
  -5   7  -6   19.40   10.60
  -5   7  -6    4.20   24.40
  -5   7  -6    2.90   22.00
   9   7  -7   -3.40   16.80
  -9  -7   7    5.00   13.20
  -9  -7   7  -13.40   17.40
   8   7  -7    1.40   12.70
   8   7  -7  -23.20   13.00
  -8  -7   7   11.50   20.50
  -8  -7   7   21.30   13.90
   7   7  -7   97.89   12.20
   7   7  -7   83.29   14.00
  -7  -7   7   87.19   14.00
  -7  -7   7   64.49   14.40
   6   7  -7  136.89   13.60
   6   7  -7  106.89   12.10
  -6  -7   7  158.68   14.90
  -6  -7   7  118.99   15.00
   5   7  -7   30.30    9.10
   5   7  -7   36.80   11.00
  -5  -7   7   43.00   18.70
  -5  -7   7   33.50   11.40
  -5  -7   7   31.40   10.60
   4   7  -7   -2.90    9.10
   4   7  -7    3.70    6.50
  -4  -7   7   18.30   16.10
  -4  -7   7   -0.20    8.70
  -4  -7   7    7.10   11.00
   3   7  -7  369.36   24.20
   3   7  -7  341.57   19.60
  -3  -7   7  398.86   25.90
  -3  -7   7  371.86   32.70
  -3  -7   7  346.27   22.00
   2   7  -7   21.90    5.20
   2   7  -7   12.40   10.30
  -2  -7   7   11.00   16.10
  -2  -7   7   23.50   20.00
  -2  -7   7   26.40   11.70
  -1  -7   7  176.58   24.30
  -1  -7   7  122.19   14.20
  -1  -7   7  184.88   24.30
   0   7  -7  223.08   20.00
   0  -7   7  188.98   18.20
   0  -7   7  200.18   23.70
   0  -7   7  182.88   30.90
  -1   7  -7    1.70    8.80
  -1   7  -7   27.40   16.90
   1  -7   7    6.00   12.40
   1  -7   7    9.10   12.90
   1  -7   7   -4.20   21.80
  -2   7  -7   27.00   11.10
  -2   7  -7   47.40   17.20
   2  -7   7   45.10   14.70
   2  -7   7   43.80   23.70
  -3   7  -7  182.18   19.00
  -3   7  -7  129.39   23.40
   3  -7   7  212.48   30.60
   3  -7   7  181.68   20.20
  -4   7  -7  162.68   27.60
   4  -7   7  216.58   22.30
   8   7  -8  -47.60   26.20
   8   7  -8  -16.20   14.30
  -8  -7   8    0.80   15.10
  -8  -7   8    4.70   15.60
   7   7  -8  -16.60   10.90
   7   7  -8   20.00   15.70
  -7  -7   8   15.20   13.40
  -7  -7   8    5.40   13.60
   6   7  -8   21.80    9.10
   6   7  -8   32.90   14.20
  -6  -7   8   19.40   12.50
  -6  -7   8   46.60   13.80
  -6  -7   8   80.19   22.70
   5   7  -8   -9.40    8.40
   5   7  -8  -13.00   11.50
  -5  -7   8   11.00   11.10
  -5  -7   8   22.30   12.60
  -5  -7   8   13.20   20.10
   4   7  -8   14.30    7.20
   4   7  -8   20.90   11.80
  -4  -7   8   22.90   10.10
  -4  -7   8   50.09   28.40
  -4  -7   8   35.60   13.20
   3   7  -8   16.40    6.10
   3   7  -8   13.70   11.30
  -3  -7   8   -2.10   18.60
  -3  -7   8    6.20    8.50
  -3  -7   8   12.50   12.90
   2   7  -8  335.67   22.60
   2   7  -8  240.38   16.00
  -2  -7   8  323.97   27.50
  -2  -7   8  265.17   29.80
  -2  -7   8  294.57   37.20
  -1  -7   8    2.80   14.50
  -1  -7   8   12.70   24.20
  -1  -7   8   -7.70   14.80
   0   7  -8   68.49   13.10
   0  -7   8   89.29   15.50
   0  -7   8  110.19   27.40
  -1   7  -8   44.90   14.40
   1  -7   8   69.89   17.70
   1  -7   8   96.59   31.00
  -2   7  -8   19.30   24.90
  -2   7  -8   59.39   18.40
   2  -7   8   23.00   28.50
   2  -7   8    8.50   17.80
  -3   7  -8   64.99   19.30
   3  -7   8   -2.80   30.20
   3  -7   8   18.80   18.00
   7   7  -9   28.40   12.70
  -7  -7   9   -6.80   17.20
  -7  -7   9  -11.80   15.40
   6   7  -9   10.70   10.70
  -6  -7   9   35.60   14.80
  -6  -7   9   39.90   16.50
  -6  -7   9  116.19   26.50
   5   7  -9   30.20   18.00
   5   7  -9   32.80    9.50
  -5  -7   9   49.40   16.10
  -5  -7   9   32.10   13.20
  -5  -7   9   52.49   24.40
   4   7  -9  -11.70    7.80
   4   7  -9    2.90   16.30
  -4  -7   9    1.70   15.90
  -4  -7   9   -4.90   10.80
  -4  -7   9   -3.60   23.80
   3   7  -9  -45.30   14.30
   3   7  -9    9.60    6.30
  -3  -7   9  -24.40   27.20
  -3  -7   9  -15.00   28.80
  -3  -7   9  -34.60   20.30
   2   7  -9   91.19   17.30
  -2  -7   9  108.69   18.90
  -2  -7   9  162.78   32.20
  -2  -7   9   98.49   20.20
   1   7  -9  151.58   18.40
  -1  -7   9  169.48   32.40
  -1  -7   9  147.49   20.30
  -1  -7   9  124.19   18.60
   0  -7   9   -8.20   16.90
   0  -7   9  -13.60   30.10
   1  -7   9   31.60   32.60
   1  -7   9    0.20   17.00
   4   7 -10   -0.90    9.10
  -4  -7  10   24.60   35.90
  -4  -7  10   15.00   18.60
  -4  -7  10  -35.40   27.30
   3   7 -10  -11.10    6.90
  -3  -7  10   25.60   31.10
  -3  -7  10    9.00   18.10
  -2  -7  10   -6.90   19.70
  -2  -7  10   43.70   33.80
  -3   8  10   49.70   40.90
   3  -8 -10   -3.00   16.10
   3  -8 -10   30.90   12.60
  -4   8  10  107.29   42.90
   4  -8 -10   43.80   14.20
   4  -8 -10   -5.60   16.10
   1   8   9   34.40   43.30
  -1  -8  -9   -3.90   12.20
   0   8   9   15.50   40.00
   0  -8  -9   -5.20   10.10
  -1   8   9   17.40   35.50
   1  -8  -9   -1.60    9.80
   1  -8  -9  -36.40   12.80
  -2   8   9   54.39   33.50
   2  -8  -9   17.90   10.10
   2  -8  -9    9.20   12.60
  -3   8   9   19.30   32.80
   3  -8  -9    2.00    9.10
   3  -8  -9   -4.30   13.10
  -4   8   9   20.80   33.10
   4  -8  -9  -15.20   13.00
  -5   8   9   29.50   36.90
  -5   8   9   26.70   16.60
   5  -8  -9    6.90   12.20
   5  -8  -9   19.60   13.30
  -6   8   9   33.80   20.10
  -6   8   9   38.10   16.30
   6  -8  -9   18.60   15.60
   6  -8  -9   29.60   13.50
  -7   8   9   -3.80   23.70
  -7   8   9  -15.60   18.40
   7  -8  -9   -2.60   19.20
   7  -8  -9  -11.40   16.90
   3   8   8   91.49   39.40
  -3  -8  -8   34.60   14.90
   2   8   8   36.40   36.00
   1   8   8  352.26   44.10
  -1  -8  -8  236.08   22.00
  -1  -8  -8  264.47   27.40
   0   8   8    4.90   32.60
   0  -8  -8   12.30   11.40
   0  -8  -8    7.30    9.00
  -1   8   8  255.17   36.60
   1  -8  -8  175.58   20.40
   1  -8  -8  148.49   18.80
  -2   8   8   48.10   29.40
   2  -8  -8   13.70    8.90
   2  -8  -8   25.20   11.40
  -3   8   8  298.37   44.10
   3  -8  -8  285.87   22.30
   3  -8  -8  259.07   22.50
  -4   8   8   64.29   31.00
  -4   8   8   40.80   13.30
   4  -8  -8   28.70   11.00
   4  -8  -8   34.60    9.90
  -5   8   8  155.78   19.90
  -5   8   8  129.89   17.00
   5  -8  -8  120.19   13.30
  -6   8   8   12.00   15.40
  -6   8   8   11.50   19.50
   6  -8  -8    2.60   11.30
   6  -8  -8   -8.40   12.90
  -7   8   8   47.80   25.20
  -7   8   8   37.70   16.90
   7  -8  -8   34.80   12.90
   7  -8  -8   34.10   13.60
  -8   8   8  -21.50   29.00
  -8   8   8  -10.80   18.40
   8  -8  -8    7.60   14.30
  -4  -8  -7    6.40   14.70
   3   8   7   25.70   32.60
  -3  -8  -7   -4.50   15.10
  -3  -8  -7    4.80   25.20
   2   8   7   56.89   32.10
  -2  -8  -7   53.89   13.30
   1   8   7   14.30   25.90
  -1  -8  -7    2.60   10.30
   0   8   7   28.40   26.70
   0  -8  -7   10.60    8.50
   0  -8  -7    7.40    9.80
  -1   8   7   -0.50   24.60
   1  -8  -7   20.30    9.70
   1  -8  -7    5.20    7.90
  -2   8   7   44.10   24.70
   2  -8  -7   24.80    9.50
  -3   8   7  247.38   37.60
   3  -8  -7  250.47   19.40
  -4   8   7   95.49   14.60
  -4   8   7   81.19   13.60
   4  -8  -7  103.99   10.50
   4  -8  -7   73.59   10.00
  -5   8   7   27.70   15.80
  -5   8   7   15.00   12.10
   5  -8  -7   28.70    8.70
   5  -8  -7   40.10   10.00
  -6   8   7   75.59   20.40
  -6   8   7   45.60   14.10
   6  -8  -7   77.19   12.20
   6  -8  -7   70.09   10.80
  -7   8   7  176.58   27.20
  -7   8   7  101.29   17.70
   7  -8  -7  135.39   15.10
   7  -8  -7  107.99   13.50
  -8   8   7   72.89   29.50
  -8   8   7   25.40   17.20
   8  -8  -7   35.20   15.60
   8  -8  -7   76.59   14.30
  -9   8   7    3.20   17.70
  -9   8   7  -15.80   31.20
   9  -8  -7   -7.00   15.10
  -5  -8  -6    1.00   28.10
  -5  -8  -6   10.90   11.60
  -5  -8  -6   -4.70   32.00
  -5  -8  -6  -20.30   15.90
  -4  -8  -6  138.49   15.80
  -4  -8  -6  118.29   25.40
  -4  -8  -6  126.29   15.80
   3   8   6   35.30   28.00
  -3  -8  -6   15.80   11.70
  -3  -8  -6   24.60   19.30
  -3  -8  -6   21.10    9.50
   2   8   6  521.45   47.00
  -2  -8  -6  522.05   37.30
  -2  -8  -6  542.45   29.50
   1   8   6   -3.60   23.30
  -1  -8  -6    1.50    8.60
   0   8   6  299.57   34.00
   0  -8  -6  316.67   21.40
   0  -8  -6  319.67   20.30
  -1   8   6  137.19   23.80
   1  -8  -6   91.09    9.40
   1  -8  -6   96.99   12.80
  -2   8   6  519.95   38.90
   2  -8  -6  540.95   28.00
   2  -8  -6  564.64   28.10
  -3   8   6   39.40   11.20
   3  -8  -6   36.10    8.10
   3  -8  -6   39.60    8.10
  -4   8   6  303.57   25.80
  -4   8   6  334.77   25.00
   4  -8  -6  341.57   21.30
   4  -8  -6  323.37   18.70
  -5   8   6   60.39   11.80
  -5   8   6   72.39   16.40
   5  -8  -6   47.20    9.20
   5  -8  -6   40.90    6.90
  -6   8   6  332.77   34.40
  -6   8   6  299.07   27.90
   6  -8  -6  295.77   20.90
   6  -8  -6  306.77   22.30
  -7   8   6    3.60   13.40
  -7   8   6    3.00   20.80
   7  -8  -6    1.70    9.90
   7  -8  -6    9.10   10.50
  -8   8   6   93.59   29.10
  -8   8   6   54.49   14.90
   8  -8  -6   62.49   13.60
   8  -8  -6   39.90   12.80
  -9   8   6    9.20   17.90
  -9   8   6  -21.60   26.10
   9  -8  -6   -6.00   13.30
  -6  -8  -5   29.20   17.00
  -6  -8  -5   28.50   16.10
  -6  -8  -5   55.79   32.90
  -6  -8  -5   33.60   11.80
  -6  -8  -5   15.20   19.70
  -5  -8  -5   55.69   13.30
  -5  -8  -5   66.59   21.70
  -5  -8  -5   49.20   12.30
  -5  -8  -5   69.59   16.40
  -5  -8  -5   47.60   10.90
  -4  -8  -5   30.60   12.20
  -4  -8  -5   33.40   18.70
  -4  -8  -5   59.09   11.10
  -4  -8  -5   36.70   12.10
   3   8   5  139.29   26.90
  -3  -8  -5  108.99   20.70
  -3  -8  -5  122.19   12.50
  -3  -8  -5   87.69   12.20
   2   8   5   63.79   22.30
  -2  -8  -5   57.69   16.30
  -2  -8  -5   45.50    8.60
   1   8   5  614.54   41.60
  -1  -8  -5  607.74   30.80
  -1  -8  -5  629.84   37.00
   0   8   5   26.60   17.90
   0  -8  -5   20.40    7.00
   0  -8  -5   33.60    7.70
  -1   8   5   23.70   16.80
   1  -8  -5   32.50    7.30
   1  -8  -5   25.00    6.80
  -2   8   5   20.10   16.70
   2  -8  -5    9.70    6.20
   2  -8  -5   10.00    6.30
  -3   8   5  543.35   29.50
  -3   8   5  515.55   29.80
   3  -8  -5  566.24   27.50
   3  -8  -5  561.74   26.20
  -4   8   5   23.30   12.00
  -4   8   5   40.90    9.30
   4  -8  -5   31.90    5.70
   4  -8  -5   27.20    7.10
  -5   8   5  263.67   22.70
  -5   8   5  243.58   27.80
   5  -8  -5  302.77   19.80
  -6   8   5   34.70   18.10
  -6   8   5   54.19   10.90
   6  -8  -5   41.30    9.20
   6  -8  -5   34.30    9.00
  -7   8   5   -5.60   20.90
  -7   8   5    1.60   12.50
   7  -8  -5    7.40    8.70
   7  -8  -5   -7.70    9.50
  -8   8   5    0.30   15.90
  -8   8   5   26.00   24.00
   8  -8  -5    7.70    9.80
  -9   8   5    9.70   28.00
  -9   8   5    5.10   16.60
   9  -8  -5   24.00   15.60
   9  -8  -5   48.50   13.40
  -7  -8  -4   45.20   16.50
  -7  -8  -4   60.09   22.70
  -7  -8  -4   63.69   20.60
  -7  -8  -4   77.29   17.20
  -6  -8  -4   32.40   19.20
  -6  -8  -4   11.00   11.00
  -6  -8  -4   33.70   14.40
  -6  -8  -4   36.70   11.70
  -6  -8  -4   21.50   24.20
  -5  -8  -4  279.37   23.00
  -5  -8  -4  298.27   21.40
  -5  -8  -4  286.97   24.10
  -5  -8  -4  294.07   27.50
  -5  -8  -4  279.87   30.30
  -4  -8  -4  111.89   13.80
  -4  -8  -4  150.08   16.20
  -4  -8  -4  113.89   14.90
  -4  -8  -4  129.19   21.40
   3   8   4   51.39   19.60
  -3  -8  -4   60.39   16.90
  -3  -8  -4   30.10   10.40
  -3  -8  -4   37.00    7.90
  -3  -8  -4   41.70   10.10
   2   8   4  396.16   33.40
  -2  -8  -4  373.26   28.40
  -2  -8  -4  395.76   22.10
   1   8   4  836.42   46.50
  -1  -8  -4  852.21   44.10
  -1  -8  -4  882.01   39.40
   0   8   4 1630.24   79.79
   0  -8  -4 1798.52   79.19
   0  -8  -4 1849.31   75.59
  -1   8   4   23.20   14.40
   1  -8  -4   26.40    6.30
   1  -8  -4   25.00    6.20
  -2   8   4  651.93   32.70
   2  -8  -4  720.03   32.20
   2  -8  -4  690.23   31.10
  -3   8   4  495.95   26.80
  -3   8   4  453.55   27.90
   3  -8  -4  511.05   24.90
   3  -8  -4  498.45   22.80
  -4   8   4  260.47   23.10
  -4   8   4  278.07   19.70
   4  -8  -4  259.37   17.40
   4  -8  -4  250.47   13.10
  -5   8   4  192.58   18.90
  -5   8   4  148.99   24.30
   5  -8  -4  175.48   13.40
   5  -8  -4  135.99   15.80
  -6   8   4   44.80   10.30
  -6   8   4   46.40   17.20
   6  -8  -4   56.49    8.10
   6  -8  -4   31.70    7.90
  -7   8   4    4.00   11.50
  -7   8   4   13.90   18.60
   7  -8  -4    1.30    7.80
   7  -8  -4    5.70    9.00
  -8   8   4   41.10   12.30
  -8   8   4   21.10   23.30
   8  -8  -4   42.00   10.60
   8  -8  -4   33.20   10.80
  -9   8   4    0.20   16.20
  -9   8   4    9.00   25.70
   9  -8  -4   -0.20   13.30
   9  -8  -4    1.40   10.90
 -10   8   4   -6.40   17.50
 -10   8   4   28.40   32.30
  10  -8  -4   26.50   12.80
  -7  -8  -3   13.90   19.70
  -7  -8  -3   16.80   29.60
  -7  -8  -3    9.40   11.90
  -7  -8  -3  -13.00   11.40
  -7  -8  -3    3.80   14.80
  -6  -8  -3   34.90   21.10
  -6  -8  -3   16.80    8.60
  -6  -8  -3    5.50   13.60
  -6  -8  -3   16.30   10.60
  -5  -8  -3   28.00   12.00
  -5  -8  -3   11.70    8.40
  -5  -8  -3   23.70    9.90
  -5  -8  -3   37.10   18.30
  -4  -8  -3   16.60   10.00
  -4  -8  -3   24.20    7.50
  -4  -8  -3   20.90   15.80
   3   8   3   13.70   16.30
  -3  -8  -3   22.60   14.20
  -3  -8  -3    8.40    8.10
  -3  -8  -3    6.70    6.30
   2   8   3  164.48   23.50
  -2  -8  -3  163.48   13.80
  -2  -8  -3  166.28   14.90
  -2  -8  -3  172.58   20.20
   1   8   3   43.70   14.40
  -1  -8  -3   31.10    6.80
  -1  -8  -3   31.20   12.30
   0   8   3 2328.07  105.09
   0  -8  -3 2436.56  101.99
   0  -8  -3 2506.45  104.99
  -1   8   3   14.20    7.30
  -1   8   3   10.60   11.80
   1  -8  -3   -0.30    4.90
   1  -8  -3   13.90    5.50
  -2   8   3    7.90    8.60
  -2   8   3    6.00    6.40
   2  -8  -3   -1.30    4.30
   2  -8  -3    4.00    5.00
  -3   8   3   77.39    8.50
  -3   8   3   81.79   11.90
   3  -8  -3   73.99    7.20
   3  -8  -3  100.09   11.90
  -4   8   3  779.62   43.20
  -4   8   3  847.22   40.10
   4  -8  -3  943.71   39.60
  -5   8   3  407.86   30.50
  -5   8   3  416.16   24.70
   5  -8  -3  404.26   20.30
   5  -8  -3  424.76   22.90
  -6   8   3   -4.30    9.10
  -6   8   3   11.40   15.70
   6  -8  -3    8.60    6.60
   6  -8  -3    8.20    7.80
  -7   8   3   36.70   10.60
  -7   8   3   52.09   19.10
   7  -8  -3   36.50    9.10
   7  -8  -3   44.10    8.10
  -8   8   3   14.00   12.70
  -8   8   3   22.20   21.60
   8  -8  -3   28.90    8.90
   8  -8  -3   24.50    9.90
  -9   8   3   14.90   25.10
  -9   8   3    0.50   14.90
   9  -8  -3   18.90   11.80
   9  -8  -3    2.00    9.20
 -10   8   3   -7.30   29.90
 -10   8   3    1.40   18.40
  -8  -8  -2    9.50   11.10
  -8  -8  -2   12.40   14.60
  -8  -8  -2   12.00   14.40
  -8  -8  -2   29.50   38.00
  -7  -8  -2  -10.80   20.70
  -7  -8  -2    8.10    9.30
  -7  -8  -2    4.30   11.50
  -7  -8  -2   12.20   13.00
  -6  -8  -2   98.99   11.50
  -6  -8  -2  124.29   22.10
  -6  -8  -2   96.49   14.40
  -6  -8  -2   91.69   12.60
  -5  -8  -2  618.34   32.60
  -5  -8  -2  588.94   31.90
  -5  -8  -2  576.14   30.20
  -5  -8  -2  615.54   38.30
  -4  -8  -2  369.56   28.00
  -4  -8  -2  380.36   23.00
  -3  -8  -2 1494.15   67.99
  -3  -8  -2 1454.75   64.39
   2   8   2   95.09   15.70
  -2  -8  -2   76.59   13.70
  -2  -8  -2   70.89    8.90
   1   8   2 2372.96  105.29
  -1  -8  -2 2357.46  102.09
  -1  -8  -2 2428.26  104.49
  -1  -8  -2 2537.95  102.19
   0   8   2    9.80    7.60
   0   8   2   13.90   10.60
   0  -8  -2   29.60   10.50
   0  -8  -2   25.80    6.70
  -1   8   2 4624.94  203.18
  -1   8   2 4662.93  203.98
   1  -8  -2 5081.99  202.88
   1  -8  -2 5150.98  203.18
  -2   8   2   14.10    5.80
  -2   8   2    4.40    8.90
   2  -8  -2    7.70    5.00
   2  -8  -2    9.30    8.20
  -3   8   2  297.07   18.30
  -3   8   2  303.57   22.60
   3  -8  -2  314.87   17.40
  -4   8   2 1139.49   55.89
  -4   8   2 1151.28   52.39
   4  -8  -2 1240.18   52.09
   4  -8  -2 1197.48   50.09
  -5   8   2 1764.32   83.79
  -5   8   2 1792.72   79.79
   5  -8  -2 1886.01   77.39
   5  -8  -2 1925.41   79.49
  -6   8   2   -3.20    8.30
  -6   8   2    2.40   15.70
   6  -8  -2   -1.20    6.90
   6  -8  -2   10.20    5.50
  -7   8   2   60.19   20.40
  -7   8   2   38.50   11.50
   7  -8  -2   57.69    7.60
   7  -8  -2   74.39   10.50
  -8   8   2    6.60   13.00
  -8   8   2    5.40   21.90
   8  -8  -2   17.10    9.80
  -9   8   2  101.39   27.70
  -9   8   2  122.29   17.70
   9  -8  -2   87.89   13.40
  -9  -8  -1    4.10   12.70
  -9  -8  -1    2.20   16.10
  -9  -8  -1    8.70   15.60
  -8  -8  -1    0.70   10.00
  -8  -8  -1   13.00   28.60
  -8  -8  -1    8.70   15.30
  -7  -8  -1   56.09   12.40
  -7  -8  -1   58.29    9.80
  -7  -8  -1   67.09   14.30
  -7  -8  -1   24.20   21.50
  -6  -8  -1   46.70   11.90
  -6  -8  -1   40.20    9.70
  -6  -8  -1   53.79   19.80
   5   8   1  392.96   21.80
  -5  -8  -1  368.66   23.60
  -5  -8  -1  358.16   23.90
  -5  -8  -1  334.37   28.40
   4   8   1  209.58   15.90
  -4  -8  -1  200.78   17.40
  -4  -8  -1  205.98   22.00
   3   8   1   -1.60    6.70
  -3  -8  -1   -8.70   11.10
  -3  -8  -1    5.20    7.80
   2   8   1   21.90    6.60
  -2  -8  -1   17.60    7.00
  -2  -8  -1   24.80   10.30
   1   8   1 2716.83  108.09
   1   8   1 2380.76  109.89
  -1  -8  -1 2704.03  109.09
  -1  -8  -1 2593.74  109.79
  -1  -8  -1 2501.25  108.19
   0  -8  -1   21.30    5.60
  -1   8   1 1440.36   66.79
  -1   8   1 1525.85   67.69
   1  -8  -1 1682.13   66.19
   1  -8  -1 1603.94   67.39
  -2   8   1  738.43   37.90
  -2   8   1  760.52   35.20
   2  -8  -1  831.52   37.60
   2  -8  -1  817.42   34.90
  -3   8   1  234.08   21.20
  -3   8   1  247.28   15.70
   3  -8  -1  234.68   11.30
   3  -8  -1  253.97   15.00
  -4   8   1  253.17   23.50
  -4   8   1  230.18   16.80
   4  -8  -1  252.17   15.80
  -5   8   1   60.79   14.70
  -5   8   1   53.69    8.40
   5  -8  -1   58.79    7.90
  -6   8   1   10.30    8.30
  -6   8   1   -2.40   15.40
  -7   8   1    3.00   10.40
  -7   8   1   24.20   18.80
   7  -8  -1   12.40    8.60
  -8   8   1    8.50   12.50
  -8   8   1   10.60   21.40
   8  -8  -1   -0.60    9.40
  -9   8   1   -8.00   14.60
  -9   8   1  -13.90   25.80
   9  -8  -1  -26.10   11.40
  -9  -8   0   13.40   15.00
  -9  -8   0   33.50   15.90
  -9  -8   0    8.00   11.00
   8   8   0   80.79   14.40
  -8  -8   0   77.09   11.00
  -8  -8   0   81.39   14.90
  -8  -8   0   76.19   26.10
  -8  -8   0   66.89   14.60
   7   8   0   82.19   12.70
  -7  -8   0   83.59   13.60
  -7  -8   0   58.29   12.60
  -7  -8   0  123.39   23.40
   6   8   0  249.08   18.90
  -6  -8   0  226.28   21.70
  -6  -8   0  266.47   20.40
   5   8   0  157.38   15.20
  -5  -8   0  152.88   16.80
  -5  -8   0  160.88   16.10
   4   8   0 1515.75   64.19
  -4  -8   0 1421.16   64.39
  -4  -8   0 1503.15   64.69
   3   8   0   51.79    7.60
  -3  -8   0   47.70    8.00
   2   8   0 5709.83  232.68
  -2  -8   0 5495.15  232.78
   1   8   0  688.13   30.70
  -1  -8   0  712.93   32.00
  -1  -8   0  663.63   30.90
  -1  -8   0  683.03   33.40
   0   8   0 7280.67  294.47
   0   8   0 7195.68  294.07
   0   8   0 6898.41  295.87
   0  -8   0 6696.83  294.17
   0  -8   0 7381.16  295.77
   0  -8   0 7211.18  294.37
  -1   8   0  683.63   35.50
  -1   8   0  748.73   31.40
   1  -8   0  748.53   35.20
   1  -8   0  745.83   31.50
   1  -8   0  747.43   32.20
  -2   8   0 5415.26  232.58
  -2   8   0 5494.25  234.78
   2  -8   0 5788.12  232.58
   2  -8   0 5750.12  234.58
  -3   8   0   51.19   11.90
  -3   8   0   38.80    5.80
   3  -8   0   47.90   11.00
   3  -8   0   41.80    5.60
   3  -8   0   40.50    4.80
  -4   8   0 1467.05   63.29
  -4   8   0 1407.36   67.79
   4  -8   0 1403.66   61.89
   4  -8   0 1590.94   63.19
  -5   8   0  173.18   15.90
  -5   8   0  151.58   24.90
   5  -8   0  150.38   14.30
  -6   8   0  236.78   20.50
  -6   8   0  217.18   30.00
   6  -8   0  266.87   18.90
  -7   8   0   74.79   11.50
  -7   8   0   75.09   21.60
   7  -8   0   70.39   10.80
  -8   8   0   64.79   28.40
  -8   8   0   55.29   13.40
   8  -8   0   56.59   11.70
  -9   8   0    9.60   24.60
  -9   8   0    5.00   15.70
   9   8  -1    6.80   14.90
  -9  -8   1  -15.20    9.20
  -9  -8   1    3.60   14.20
  -9  -8   1   13.40   15.70
   8   8  -1   12.00   11.60
  -8  -8   1   12.80   13.00
  -8  -8   1    7.30   13.70
   7   8  -1   -9.00    9.90
  -7  -8   1    9.30   11.00
  -7  -8   1   -6.70   11.30
   6   8  -1   20.80    9.30
  -6  -8   1    6.40    8.50
  -6  -8   1   11.90    9.60
   5   8  -1   75.59    9.60
  -5  -8   1   63.29    9.30
  -5  -8   1   65.19   10.10
   4   8  -1  247.28   16.40
  -4  -8   1  230.08   17.20
  -4  -8   1  246.08   16.90
   3   8  -1  253.27   15.30
  -3  -8   1  232.48   15.60
  -3  -8   1  242.58   15.70
   2   8  -1  817.12   35.40
  -2  -8   1  779.32   35.60
   1   8  -1 1592.74   66.09
   1   8  -1 1551.64   69.09
  -1  -8   1 1594.04   68.69
  -1  -8   1 1528.25   66.19
  -1   8  -1 2566.94  104.79
  -1   8  -1 2325.47  107.59
   1  -8   1 2503.65  104.79
   1  -8   1 2620.64  104.89
   1  -8   1 2609.24  107.59
  -2   8  -1   25.80   10.40
  -2   8  -1   27.00    4.10
   2  -8   1   22.70    9.80
   2  -8   1   15.30    3.90
   2  -8   1   14.80    5.00
  -3   8  -1    8.50   11.30
  -3   8  -1   17.10    4.90
   3  -8   1    1.40    4.30
   3  -8   1   -1.30    5.10
   3  -8   1    4.40   11.20
  -4   8  -1  173.28   23.60
  -4   8  -1  168.68   12.60
  -4   8  -1  208.98   13.80
   4  -8   1  182.38   13.30
   4  -8   1  207.68   13.40
  -5   8  -1  366.76   19.30
  -5   8  -1  336.07   30.50
  -5   8  -1  374.66   20.80
   5  -8   1  365.36   20.30
   5  -8   1  331.17   19.40
  -6   8  -1   44.90    8.20
  -6   8  -1   49.30    8.90
  -6   8  -1   41.10   18.50
  -6   8  -1   40.60   17.60
   6  -8   1   39.00    8.70
  -7   8  -1   75.79   21.40
  -7   8  -1   49.50   20.40
  -7   8  -1   65.39   11.00
  -7   8  -1   70.59    9.70
  -8   8  -1    8.30   11.50
  -8   8  -1  -10.30   23.00
  -8   8  -1   12.50   25.40
  -9   8  -1   -0.50   18.60
  -9   8  -1  -29.30   28.50
  -9   8  -1  -11.00   34.50
   9   8  -2  122.49   16.90
  -9  -8   2  123.09   17.70
  -9  -8   2  143.29   18.50
   8   8  -2    6.30   12.30
  -8  -8   2    2.00   13.10
  -8  -8   2   -2.10   13.90
   7   8  -2   57.49   11.80
  -7  -8   2   54.69   13.20
  -7  -8   2   51.79   11.80
   6   8  -2   13.90    9.20
  -6  -8   2    6.90   10.00
  -6  -8   2    2.50    9.00
   5   8  -2 1983.30   82.19
  -5  -8   2 1858.81   82.39
  -5  -8   2 1897.21   82.99
   4   8  -2 1218.48   51.09
  -4  -8   2 1124.19   51.49
  -4  -8   2 1148.89   51.49
   3   8  -2  314.07   16.60
  -3  -8   2  276.17   17.10
  -3  -8   2  291.57   17.60
   2   8  -2   12.50    5.70
  -2  -8   2    7.50    4.60
  -2  -8   2   11.40    6.30
   1   8  -2 4881.61  205.18
   1   8  -2 5154.28  207.78
  -1  -8   2 5321.67  207.48
  -1  -8   2 4425.26  205.08
   0   8  -2   40.80   12.40
   0   8  -2   15.00    4.90
   0  -8   2   29.60   10.60
  -1   8  -2 2293.87  104.19
  -1   8  -2 2461.95  100.89
   1  -8   2 2515.15  103.89
   1  -8   2 2236.38  101.59
   1  -8   2 2590.94  101.49
  -2   8  -2   86.19    9.30
  -2   8  -2   76.79    8.80
  -2   8  -2   71.79   13.10
  -2   8  -2   83.59    9.90
   2  -8   2   62.69    7.30
   2  -8   2   67.49   11.80
   2  -8   2   75.69    7.00
  -3   8  -2 1471.05   64.39
  -3   8  -2 1592.74   62.79
  -3   8  -2 1366.26   61.69
  -3   8  -2 1384.26   67.39
   3  -8   2 1405.36   62.79
   3  -8   2 1478.85   66.59
   3  -8   2 1511.75   61.79
  -4   8  -2  380.56   19.90
  -4   8  -2  349.57   29.90
  -4   8  -2  383.66   24.20
  -4   8  -2  355.26   19.20
  -4   8  -2  337.87   17.40
   4  -8   2  369.86   20.70
   4  -8   2  395.36   19.40
  -5   8  -2  586.64   34.80
  -5   8  -2  572.14   39.90
  -5   8  -2  626.24   29.60
  -5   8  -2  620.84   29.40
   5  -8   2  593.64   30.10
  -6   8  -2  101.69   10.70
  -6   8  -2   80.39   21.10
  -6   8  -2  115.69   10.70
  -6   8  -2  121.79   20.20
  -7   8  -2    7.90   10.40
  -7   8  -2   19.00   10.00
  -7   8  -2    4.20   21.20
  -7   8  -2  -12.70   20.90
  -8   8  -2   11.90   12.60
  -8   8  -2   26.00   26.00
  -8   8  -2  -15.70   10.80
  -8   8  -2  -16.50   25.00
  10   8  -3    7.80   14.00
 -10  -8   3  -21.50   11.10
 -10  -8   3   13.60   19.10
 -10  -8   3  -15.20   18.00
   9   8  -3    9.90   14.60
  -9  -8   3   23.40   15.50
  -9  -8   3    9.70   15.30
   8   8  -3   16.50   13.30
  -8  -8   3   40.70   13.90
  -8  -8   3   35.20   12.80
   7   8  -3   47.90   10.80
  -7  -8   3   30.10   11.30
  -7  -8   3   52.59   12.70
   6   8  -3    4.90   13.80
  -6  -8   3   14.80   10.00
  -6  -8   3    8.70    8.80
   5   8  -3  421.46   22.30
  -5  -8   3  397.56   23.50
  -5  -8   3  408.96   24.10
   4   8  -3  897.91   39.00
  -4  -8   3  847.02   39.50
  -4  -8   3  823.72   39.40
   3   8  -3   83.19    8.30
  -3  -8   3   76.59    8.80
  -3  -8   3   69.09    7.30
   2   8  -3    5.60    5.90
  -2  -8   3    2.90    6.60
  -2  -8   3    0.70    4.50
  -2  -8   3  -13.40   10.70
   1   8  -3    4.80    5.70
   1   8  -3  -10.20   10.80
  -1  -8   3   -2.60    5.60
  -1  -8   3   28.90   12.20
  -1  -8   3    4.40    3.40
   0   8  -3 2289.37  102.89
   0   8  -3 2532.55   99.39
   0  -8   3 2228.78  100.09
   0  -8   3 2495.75  102.49
   0  -8   3 2293.77   99.99
  -1   8  -3   62.19   13.80
   1  -8   3   51.59   11.30
   1  -8   3   48.90   10.40
   1  -8   3   33.70    7.30
  -2   8  -3  186.38   16.20
  -2   8  -3  214.98   21.80
  -2   8  -3  184.98   13.90
   2  -8   3  185.58   19.20
   2  -8   3  165.28   16.10
   2  -8   3  187.98   15.00
  -3   8  -3    5.90   12.90
  -3   8  -3    9.00    6.70
  -3   8  -3    5.60   11.30
  -3   8  -3   -2.80    4.00
   3  -8   3    8.30    6.90
   3  -8   3    6.60   12.00
  -4   8  -3    5.00   13.30
  -4   8  -3    4.90    5.10
  -4   8  -3    6.30    6.60
  -4   8  -3    9.30   15.30
  -4   8  -3   12.00    6.00
   4  -8   3   20.90    8.50
  -5   8  -3   35.90   16.90
  -5   8  -3   25.30    6.90
  -5   8  -3   -1.90    9.10
  -5   8  -3   28.10   19.20
  -5   8  -3   24.80    7.40
   5  -8   3   21.40    9.90
  -6   8  -3   21.40    9.20
  -6   8  -3   10.40   23.00
  -6   8  -3   19.40    7.70
  -6   8  -3   -3.20   18.60
  -7   8  -3   10.10   23.30
  -7   8  -3   16.80    9.70
  -7   8  -3   24.10   22.70
  -7   8  -3  -22.00    9.80
  10   8  -4   14.20   16.20
 -10  -8   4   23.10   23.80
 -10  -8   4   38.70   18.60
   9   8  -4   36.10   14.90
  -9  -8   4   24.80   16.60
  -9  -8   4   17.30   15.50
   8   8  -4   47.20   12.50
  -8  -8   4   36.40   13.70
  -8  -8   4   59.39   15.50
   7   8  -4   10.70   10.10
  -7  -8   4    7.80   11.30
  -7  -8   4    7.80   12.30
   6   8  -4   33.90    9.70
  -6  -8   4   42.80    9.60
  -6  -8   4   63.19   11.80
   5   8  -4  179.58   15.60
   5   8  -4  169.98   15.60
  -5  -8   4  183.18   17.70
  -5  -8   4  169.68   17.40
   4   8  -4  270.87   16.70
   4   8  -4  257.87   16.90
  -4  -8   4  257.07   17.60
  -4  -8   4  246.98   18.10
   3   8  -4  528.35   25.00
   3   8  -4  498.05   23.90
  -3  -8   4  463.45   24.30
   2   8  -4  700.43   29.90
   2   8  -4  665.43   31.10
  -2  -8   4  683.43   32.10
  -2  -8   4  625.74   29.90
  -2  -8   4  677.73   36.20
   1   8  -4   28.30    7.10
  -1  -8   4   27.80    3.90
  -1  -8   4   21.50    7.00
  -1  -8   4   50.69   13.70
   0   8  -4 1607.04   76.29
   0   8  -4 1822.02   72.19
   0  -8   4 1676.63   72.99
   0  -8   4 1791.12   75.49
   0  -8   4 1565.04   74.09
  -1   8  -4  927.01   38.70
  -1   8  -4  807.82   45.10
   1  -8   4  794.82   41.00
   1  -8   4  915.01   42.00
   1  -8   4  765.02   39.10
  -2   8  -4  394.76   24.50
  -2   8  -4  395.16   29.80
  -2   8  -4  433.36   22.70
   2  -8   4  373.06   25.90
   2  -8   4  374.66   23.50
   2  -8   4  426.76   26.80
  -3   8  -4   23.10    4.30
  -3   8  -4   38.60    9.70
  -3   8  -4   46.80   14.70
  -3   8  -4   43.30   15.30
   3  -8   4   26.60   13.60
   3  -8   4   31.00    9.30
  -4   8  -4  128.79   19.90
  -4   8  -4  131.99   15.70
  -4   8  -4   91.99    8.20
  -4   8  -4  155.38   19.50
   4  -8   4  110.69   12.60
  -5   8  -4  308.77   21.10
  -5   8  -4  232.18   16.80
  -5   8  -4  273.37   36.40
  -5   8  -4  231.08   17.30
   5  -8   4  279.77   23.80
  -6   8  -4   27.30   23.00
  -6   8  -4   20.50    8.30
  -6   8  -4   28.60    9.40
  -6   8  -4   52.99   21.80
  -6   8  -4   39.30   10.40
  -7   8  -4   38.50   10.80
  -7   8  -4   63.39   13.80
   9   8  -5   39.60   14.20
  -9  -8   5   19.00   16.90
   8   8  -5   18.50   12.00
  -8  -8   5   20.90   13.40
   7   8  -5   -5.50    9.00
   7   8  -5  -19.10   10.90
  -7  -8   5   -2.50   11.00
   6   8  -5   45.90    8.80
   6   8  -5   43.30   10.20
  -6  -8   5   27.10   10.30
   5   8  -5  266.27   18.80
   5   8  -5  272.37   19.60
  -5  -8   5  265.57   19.10
  -5  -8   5  274.07   20.30
   4   8  -5   28.20    6.50
  -4  -8   5   38.80    9.70
  -4  -8   5   28.60    7.30
   3   8  -5  552.24   26.10
   3   8  -5  565.24   27.60
  -3  -8   5  517.95   28.20
  -3  -8   5  577.64   34.10
  -3  -8   5  548.15   26.80
   2   8  -5    7.90    7.30
   2   8  -5   -3.20    4.30
  -2  -8   5    7.40    7.90
  -2  -8   5   16.20   13.20
  -2  -8   5   11.30    5.10
   1   8  -5   24.30    7.70
  -1  -8   5   30.20    8.50
  -1  -8   5   36.20   13.50
  -1  -8   5   36.50    4.20
   0   8  -5   24.80   14.40
   0  -8   5   30.50    8.50
   0  -8   5   50.19   12.90
   0  -8   5   39.50   13.60
  -1   8  -5  647.94   30.60
  -1   8  -5  568.24   37.30
   1  -8   5  574.34   35.00
   1  -8   5  633.54   34.00
   1  -8   5  618.44   31.90
  -2   8  -5   42.80    9.00
  -2   8  -5   51.69   17.30
   2  -8   5   49.70   12.80
   2  -8   5   64.89   16.80
   2  -8   5   38.30   10.50
  -3   8  -5   94.29   19.40
  -3   8  -5  112.29   18.40
  -3   8  -5   87.19   10.90
   3  -8   5   97.99   13.40
  -4   8  -5   50.79   19.50
  -4   8  -5   26.20    5.90
  -4   8  -5   43.10   19.40
  -4   8  -5   38.30    9.30
   4  -8   5   31.40   12.90
  -5   8  -5   34.20   22.60
  -5   8  -5   40.80    7.30
  -5   8  -5   57.19    9.90
  -5   8  -5   79.89   19.90
  -5   8  -5   59.49   12.50
   5  -8   5   66.89   15.60
  -6   8  -5    8.80   25.10
  -6   8  -5   21.50   10.40
  -6   8  -5   -2.20    8.40
  -6   8  -5   54.69   24.30
  -6   8  -5   32.00   13.60
   9   8  -6   -5.80   14.60
  -9  -8   6  -20.40   11.90
  -9  -8   6    4.10   16.90
   8   8  -6   54.49   15.20
  -8  -8   6   62.49   16.10
  -8  -8   6   81.69   13.00
   7   8  -6   -9.80    9.20
   7   8  -6    3.70   10.90
  -7  -8   6    3.80   11.90
  -7  -8   6    0.30   10.80
   6   8  -6  283.77   22.10
   6   8  -6  289.67   22.00
  -6  -8   6  310.27   23.00
  -6  -8   6  290.77   24.80
   5   8  -6   45.90    8.20
   5   8  -6   53.99   10.40
  -5  -8   6   47.40    9.80
  -5  -8   6   49.00   10.80
   4   8  -6  309.77   19.20
   4   8  -6  330.37   21.10
  -4  -8   6  347.27   29.80
  -4  -8   6  327.37   21.30
  -4  -8   6  330.17   22.60
   3   8  -6   34.20    6.00
   3   8  -6   34.80    8.80
  -3  -8   6   31.30    6.90
  -3  -8   6   24.50   14.70
  -3  -8   6   39.00    9.90
   2   8  -6  506.85   23.60
   2   8  -6  524.15   27.10
  -2  -8   6  528.05   35.10
  -2  -8   6  497.55   28.70
  -2  -8   6  506.55   24.80
   1   8  -6   98.19   11.10
  -1  -8   6  129.59   19.20
  -1  -8   6  118.19   16.50
  -1  -8   6  106.39   12.80
   0   8  -6  288.37   28.20
   0  -8   6  317.47   26.20
   0  -8   6  268.07   26.80
   0  -8   6  282.47   22.50
  -1   8  -6   -0.30    8.70
  -1   8  -6    4.80   16.10
   1  -8   6  -13.30   12.60
   1  -8   6    0.00   10.20
   1  -8   6   -2.20   17.00
  -2   8  -6  573.94   30.50
  -2   8  -6  482.95   39.90
   2  -8   6  527.75   33.70
   2  -8   6  574.64   34.20
   2  -8   6  531.45   37.70
  -3   8  -6   12.70   19.50
  -3   8  -6   -3.20   10.00
   3  -8   6   35.70   13.90
  -4   8  -6  130.09   24.60
  -4   8  -6  132.89   23.40
  -4   8  -6   78.99   14.50
   4  -8   6  108.19   18.00
  -5   8  -6  -32.90   23.50
  -5   8  -6   13.60   15.70
  -5   8  -6    4.90   10.60
  -5   8  -6  -13.60   22.10
   9   8  -7  -14.10   20.10
  -9  -8   7  -13.20   16.70
  -9  -8   7    7.90   14.70
   8   8  -7   28.00   13.40
   8   8  -7   24.70   14.90
  -8  -8   7   41.40   18.70
  -8  -8   7   70.99   14.10
   7   8  -7  177.08   21.10
   7   8  -7  140.19   16.20
  -7  -8   7  141.09   15.60
  -7  -8   7  121.79   16.50
   6   8  -7   78.89   12.90
   6   8  -7   56.49   10.50
  -6  -8   7   53.79   12.30
  -6  -8   7   68.39   12.90
   5   8  -7   20.40    8.70
   5   8  -7   33.20   10.90
  -5  -8   7   29.60   11.40
  -5  -8   7   32.60   10.30
  -5  -8   7   54.69   19.60
   4   8  -7   83.39   11.60
   4   8  -7   72.69    8.50
  -4  -8   7  102.19   13.20
  -4  -8   7   92.89   19.30
  -4  -8   7   83.59    9.90
   3   8  -7  268.47   20.30
   3   8  -7  231.48   15.70
  -3  -8   7  250.27   18.00
  -3  -8   7  264.47   31.30
  -3  -8   7  243.18   22.90
   2   8  -7   35.30   10.50
   2   8  -7   22.60    5.20
  -2  -8   7   39.10   20.50
  -2  -8   7   25.80   11.50
  -2  -8   7   31.70   16.90
   1   8  -7    0.30   10.30
  -1  -8   7    7.20   15.00
  -1  -8   7    0.90   11.90
  -1  -8   7   11.70   20.00
   0  -8   7   18.30   11.60
   0  -8   7   16.30   20.30
   0  -8   7   28.50   14.90
  -1   8  -7    3.50    8.80
  -1   8  -7   27.70   17.70
   1  -8   7   11.30   12.80
   1  -8   7   -1.30   21.70
   1  -8   7    8.10   13.30
  -2   8  -7   39.50   11.80
  -2   8  -7   60.99   18.70
   2  -8   7   84.49   24.70
   2  -8   7   49.10   15.30
  -3   8  -7   -6.70   22.20
  -3   8  -7   23.90   14.60
   3  -8   7   -6.10   16.50
   3  -8   7    5.80   24.10
  -4   8  -7    2.50   25.00
   4  -8   7   19.90   18.70
   8   8  -8    0.10   13.90
  -8  -8   8   34.90   15.70
  -8  -8   8   15.80   14.80
   7   8  -8    6.60   11.60
   7   8  -8   42.10   15.60
  -7  -8   8   27.80   15.30
  -7  -8   8   34.40   15.00
   6   8  -8   -9.90   13.20
   6   8  -8   -8.00    9.10
  -6  -8   8   -8.80   12.00
  -6  -8   8   58.59   23.00
  -6  -8   8    7.20   13.60
   5   8  -8  160.88   15.50
   5   8  -8  152.28   17.50
  -5  -8   8  127.99   13.60
  -5  -8   8  133.49   16.40
  -5  -8   8  168.48   23.80
   4   8  -8   48.50   12.40
   4   8  -8   36.50    7.40
  -4  -8   8   62.59   20.80
  -4  -8   8   44.10   14.10
  -4  -8   8   28.00   10.10
   3   8  -8  234.18   21.60
   3   8  -8  233.58   15.90
  -3  -8   8  228.78   34.40
  -3  -8   8  246.28   19.50
  -3  -8   8  291.17   26.40
   2   8  -8   12.00   11.40
   2   8  -8   10.60    5.10
  -2  -8   8   10.90   17.30
  -2  -8   8   42.20   23.40
  -2  -8   8   14.40   12.50
   1   8  -8  167.88   16.10
  -1  -8   8  217.98   29.50
  -1  -8   8  194.68   19.60
  -1  -8   8  200.58   21.50
   0  -8   8    6.40   24.40
   0  -8   8    5.10   15.30
  -1   8  -8  201.98   20.00
   1  -8   8  277.27   42.30
   1  -8   8  323.57   30.00
   1  -8   8  276.27   30.90
  -2   8  -8   74.69   19.20
   2  -8   8    6.00   16.40
   2  -8   8   24.80   28.20
   3  -8   8   74.79   21.40
   7   8  -9  -22.30   11.90
  -7  -8   9   25.80   17.40
  -7  -8   9  -14.30   15.20
   6   8  -9   32.00   11.30
  -6  -8   9   11.00   14.20
  -6  -8   9   49.40   16.50
   5   8  -9   31.90    9.50
   5   8  -9   10.40   16.60
  -5  -8   9   33.90   15.40
  -5  -8   9    3.80   12.00
  -5  -8   9   44.30   26.00
   4   8  -9   -2.80    7.80
   4   8  -9   11.50   17.00
  -4  -8   9  -39.70   23.70
  -4  -8   9   -7.50   14.90
  -4  -8   9  -13.30    9.70
   3   8  -9   -9.30    6.70
   3   8  -9   -5.60   15.50
  -3  -8   9   12.80   28.90
   2   8  -9    3.20   15.30
  -2  -8   9   25.40   16.60
  -2  -8   9   48.00   29.70
  -2  -8   9   22.70   19.70
   1   8  -9   15.80   14.60
  -1  -8   9   45.00   28.60
  -1  -8   9   36.40   18.30
  -1  -8   9  -12.60   16.80
   0   8  -9    7.90   15.50
   0  -8   9    0.10   16.90
   0  -8   9   16.40   18.10
   0  -8   9   24.40   30.40
   1  -8   9   57.69   33.90
   1  -8   9   22.20   19.60
   4   8 -10   20.30    9.00
  -4  -8  10  -10.00   27.10
  -4  -8  10   63.09   19.30
  -4  -8  10   83.79   37.90
  -3  -8  10   61.39   34.40
  -3  -8  10   43.40   19.10
  -3  -8  10   -7.00   25.20
  -3   9  10   91.69   43.40
   3  -9 -10  -42.50   15.70
   3  -9 -10  -17.70   12.70
   1   9   9  161.08   45.10
  -1  -9  -9   73.29   13.20
   0   9   9   47.80   41.10
  -1   9   9  138.09   38.30
   1  -9  -9  107.09   17.60
   1  -9  -9   94.39   12.00
  -2   9   9   55.79   35.20
   2  -9  -9    2.10   10.00
   2  -9  -9    8.60   13.40
  -3   9   9  104.29   37.50
   3  -9  -9   52.19   12.30
   3  -9  -9   57.49   14.00
  -4   9   9  129.19   38.30
   4  -9  -9   65.69   12.80
   4  -9  -9   70.19   14.50
  -5   9   9   13.70   38.20
  -5   9   9    2.70   17.00
   5  -9  -9   29.20   11.30
   5  -9  -9   16.90   13.60
  -6   9   9    2.60   17.60
  -6   9   9   10.30   20.10
   6  -9  -9   -1.00   13.70
  -7   9   9   -7.00   24.00
  -7   9   9  -32.90   17.90
   7  -9  -9   -3.60   17.00
   2   9   8   44.30   39.90
   1   9   8   53.89   34.30
  -1  -9  -8   41.50   15.00
  -1  -9  -8   10.30   10.40
   0  -9  -8    2.20   11.90
   0  -9  -8  -15.70    8.70
  -1   9   8   30.80   29.80
   1  -9  -8    7.30    9.50
   1  -9  -8   23.00   11.00
  -2   9   8   -3.50   28.00
   2  -9  -8   -6.40    9.00
   2  -9  -8   -4.10   11.50
  -3   9   8   55.59   29.50
   3  -9  -8   30.50   10.30
   3  -9  -8   35.60   11.00
  -4   9   8   21.80   31.30
   4  -9  -8   14.00    9.30
   4  -9  -8    9.40   10.50
  -5   9   8    3.80   15.90
  -5   9   8   -3.70   13.60
   5  -9  -8    9.90   10.30
  -6   9   8   12.20   15.40
  -6   9   8   31.20   20.30
   6  -9  -8    8.00   11.40
  -7   9   8   23.40   15.80
  -7   9   8   16.70   24.40
   7  -9  -8   -2.20   13.60
   7  -9  -8   13.80   13.80
  -8   9   8   19.70   28.20
  -8   9   8  -22.80   17.50
   8  -9  -8    0.40   15.10
  -4  -9  -7   83.99   16.30
   3   9   7   49.90   32.00
  -3  -9  -7   29.50   14.80
  -3  -9  -7   11.50   14.60
  -3  -9  -7    2.60   26.30
   2   9   7  495.95   51.19
  -2  -9  -7  426.86   29.30
   1   9   7  121.49   31.60
  -1  -9  -7   56.79   11.40
  -1  -9  -7   45.10   10.20
   0   9   7  243.78   39.60
   0  -9  -7  195.98   21.00
   0  -9  -7  207.08   19.90
  -1   9   7  236.28   31.50
   1  -9  -7  196.68   19.30
   1  -9  -7  191.98   21.40
  -2   9   7  285.87   39.60
   2  -9  -7  293.37   20.60
   2  -9  -7  285.17   20.60
  -3   9   7  277.97   38.80
   3  -9  -7  289.87   20.40
   3  -9  -7  218.28   22.30
  -4   9   7  165.28   22.60
   4  -9  -7  156.98   18.10
   4  -9  -7  160.48   15.70
  -5   9   7  126.19   18.30
  -5   9   7   99.29   14.40
   5  -9  -7  113.59   10.90
   5  -9  -7  108.99   12.00
  -6   9   7    8.60   19.70
  -6   9   7    5.90   13.50
   6  -9  -7   27.70   11.20
   6  -9  -7    7.20    9.90
  -7   9   7   47.40   29.40
  -7   9   7   67.29   24.70
   7  -9  -7   18.50   10.90
   7  -9  -7   51.89   12.90
  -8   9   7   -5.30   17.00
  -8   9   7    7.60   25.20
   8  -9  -7   -0.10   15.20
   8  -9  -7   -1.70   13.80
  -9   9   7   -7.90   18.60
  -9   9   7   27.20   34.50
   9  -9  -7    2.70   14.80
  -5  -9  -6   12.30   15.30
  -5  -9  -6   17.00   43.60
  -5  -9  -6  -23.10   14.80
  -5  -9  -6   16.40   11.80
  -4  -9  -6    4.10   13.30
  -4  -9  -6   -9.10   11.90
  -4  -9  -6   -7.40   23.20
   3   9   6   54.79   28.70
  -3  -9  -6   36.30   12.90
  -3  -9  -6   45.50   11.40
  -3  -9  -6   62.89   20.70
   2   9   6   19.00   26.20
  -2  -9  -6    0.10   17.80
  -2  -9  -6   -2.60    8.60
   1   9   6   49.40   24.60
  -1  -9  -6   28.40    9.10
   0   9   6    8.50   21.20
   0  -9  -6    4.40    7.50
   0  -9  -6    3.10    8.30
  -1   9   6   28.10   19.50
   1  -9  -6    6.60    7.60
   1  -9  -6    8.30    7.20
  -2   9   6  186.88   29.90
   2  -9  -6  181.88   16.50
   2  -9  -6  182.38   16.20
  -3   9   6    8.90   10.70
  -3   9   6   -0.10   20.40
   3  -9  -6   -4.00    7.30
  -4   9   6  184.88   21.40
  -4   9   6  171.08   22.40
   4  -9  -6  160.38   16.30
   4  -9  -6  157.98   14.00
  -5   9   6   44.20   12.00
  -5   9   6   23.50   14.90
   5  -9  -6   24.70    6.70
   5  -9  -6   39.30    8.90
  -6   9   6   12.20   18.30
  -6   9   6   23.70   12.10
   6  -9  -6    8.30    9.10
   6  -9  -6   21.90    9.70
  -7   9   6   -1.60   14.00
  -7   9   6   17.80   21.70
   7  -9  -6   -2.70    9.90
   7  -9  -6   18.30    8.60
  -8   9   6   55.19   27.90
  -8   9   6   37.80   14.60
   8  -9  -6   41.90   13.20
   8  -9  -6   22.00   12.90
  -9   9   6   20.20   17.30
  -9   9   6   13.80   28.00
   9  -9  -6   -6.90   13.70
  -6  -9  -5   63.69   21.60
  -6  -9  -5   80.99   22.20
  -6  -9  -5   53.59   17.90
  -6  -9  -5   70.69   13.20
  -5  -9  -5   58.59   12.70
  -5  -9  -5   58.49   22.30
  -5  -9  -5   60.19   16.60
  -5  -9  -5   43.80   11.20
  -5  -9  -5   64.59   13.10
  -4  -9  -5  301.97   22.20
  -4  -9  -5  258.67   23.30
  -4  -9  -5  261.97   23.50
  -4  -9  -5  250.97   29.90
   3   9   5  433.86   42.10
  -3  -9  -5  381.66   26.00
  -3  -9  -5  429.66   24.80
  -3  -9  -5  374.96   33.30
   2   9   5  223.38   33.30
  -2  -9  -5  206.58   17.50
  -2  -9  -5  196.48   26.60
   1   9   5  339.37   32.80
  -1  -9  -5  326.27   20.70
  -1  -9  -5  350.26   28.20
   0   9   5  884.11   49.60
   0  -9  -5  918.21   42.10
   0  -9  -5  937.21   42.20
  -1   9   5  314.57   29.40
   1  -9  -5  351.26   19.80
   1  -9  -5  341.77   20.20
  -2   9   5  440.86   32.90
  -2   9   5  427.96   23.30
   2  -9  -5  478.55   24.00
   2  -9  -5  435.06   23.10
  -3   9   5  103.59   13.00
  -3   9   5  102.49   11.10
   3  -9  -5  103.19   11.40
   3  -9  -5   76.59    8.30
  -4   9   5 1443.96   64.89
  -4   9   5 1415.96   66.29
   4  -9  -5 1468.35   61.49
  -5   9   5  123.39   13.30
  -5   9   5  120.99   17.00
   5  -9  -5  139.89   16.10
  -6   9   5   12.70   10.90
  -6   9   5   19.20   17.40
   6  -9  -5   21.80    8.40
   6  -9  -5   17.70    8.80
  -7   9   5   -0.30   19.70
  -7   9   5   -1.20   11.80
   7  -9  -5    3.10    9.30
   7  -9  -5   -0.20    8.50
  -8   9   5   71.59   23.80
   8  -9  -5   36.20   12.20
  -9   9   5   -5.40   16.80
  -9   9   5   -5.70   29.60
   9  -9  -5   -6.90   12.50
   9  -9  -5  -18.50   15.30
  -7  -9  -4    3.80   21.90
  -7  -9  -4  -13.00   16.70
  -7  -9  -4   24.20   17.90
  -7  -9  -4   11.80   16.10
  -6  -9  -4   12.50   14.20
  -6  -9  -4   -0.80   10.90
  -6  -9  -4   41.20   26.10
  -6  -9  -4   23.70   18.40
  -6  -9  -4   11.70   10.70
  -5  -9  -4   -3.50    9.40
  -5  -9  -4    4.10   13.00
  -5  -9  -4   17.40   18.00
  -5  -9  -4   10.40   14.40
  -5  -9  -4   -8.80    8.90
  -4  -9  -4  253.47   19.20
  -4  -9  -4  220.18   28.50
  -4  -9  -4  243.48   21.40
   3   9   4  162.68   25.20
  -3  -9  -4  108.79   12.30
  -3  -9  -4  134.09   14.90
  -3  -9  -4  145.09   22.30
   2   9   4  168.58   26.60
   1   9   4  166.58   25.30
  -1  -9  -4  197.88   15.20
  -1  -9  -4  209.18   22.10
   0   9   4   -7.90   14.10
   0  -9  -4    9.80   13.40
   0  -9  -4   -0.60    6.10
  -1   9   4  349.07   28.40
   1  -9  -4  401.86   21.50
   1  -9  -4  400.76   20.40
  -2   9   4   24.80   14.00
  -2   9   4    9.90    8.70
   2  -9  -4    4.10    6.10
   2  -9  -4   -4.70    5.50
  -3   9   4   24.70    7.90
  -3   9   4   14.20   10.40
   3  -9  -4   22.50    5.30
   3  -9  -4   16.00    6.20
  -4   9   4   16.60    7.60
  -4   9   4   15.20   11.30
   4  -9  -4   18.80    6.70
   4  -9  -4    7.60    4.10
  -5   9   4  310.17   28.80
  -5   9   4  353.06   23.80
   5  -9  -4  369.56   21.30
  -6   9   4   59.39   10.60
  -6   9   4   55.59   17.40
   6  -9  -4   74.89    9.50
   6  -9  -4  107.99   12.60
  -7   9   4   25.50   11.90
  -7   9   4   11.00   20.50
   7  -9  -4   32.20    8.20
   7  -9  -4   21.50    9.20
  -8   9   4   -5.60   12.70
  -8   9   4  -12.50   24.00
   8  -9  -4  -10.00    9.70
   8  -9  -4   -4.60    8.90
  -9   9   4   33.70   16.60
  -9   9   4   38.50   29.10
   9  -9  -4   42.40   11.30
   9  -9  -4   32.70   15.20
  -7  -9  -3   37.20   11.50
  -7  -9  -3   84.09   17.00
  -7  -9  -3   98.89   31.20
  -7  -9  -3   59.09   13.10
  -6  -9  -3    4.90   20.30
  -6  -9  -3  -16.50    8.90
  -6  -9  -3    2.80   10.30
  -6  -9  -3    9.00   13.00
  -5  -9  -3  820.02   42.20
  -5  -9  -3  845.22   43.20
  -5  -9  -3  853.51   49.40
  -5  -9  -3  895.71   41.30
  -4  -9  -3    3.10    7.20
  -4  -9  -3    5.10   10.40
  -4  -9  -3   18.10   15.30
   3   9   3  669.63   41.50
  -3  -9  -3  771.52   34.10
  -3  -9  -3  700.83   39.30
  -3  -9  -3  698.63   34.90
   2   9   3   87.69   17.70
  -2  -9  -3   94.39   15.70
  -2  -9  -3   71.79    9.60
  -2  -9  -3   75.19    8.10
   1   9   3 1502.15   70.69
  -1  -9  -3 1553.74   65.59
  -1  -9  -3 1533.35   69.69
   0   9   3    6.90   12.50
   0  -9  -3   41.10   12.10
  -1   9   3 2295.87  105.69
   1  -9  -3 2526.95  103.39
   1  -9  -3 2520.65  102.99
  -2   9   3  239.58   18.20
  -2   9   3  238.88   17.30
   2  -9  -3  236.18   15.70
   2  -9  -3  236.38   13.20
  -3   9   3 1370.66   64.39
  -3   9   3 1388.96   62.59
   3  -9  -3 1460.55   61.99
   3  -9  -3 1504.15   60.29
  -4   9   3   16.60    7.20
  -4   9   3    8.00   11.50
   4  -9  -3    7.60    6.20
  -5   9   3  157.38   17.70
  -5   9   3  142.69   23.50
   5  -9  -3  144.59   15.10
   5  -9  -3  138.49   11.40
  -6   9   3  138.59   19.90
  -6   9   3  118.39   12.10
   6  -9  -3  173.48   11.80
   6  -9  -3  154.88   16.70
  -7   9   3  369.86   27.90
  -7   9   3  336.37   37.00
   7  -9  -3  330.17   19.10
   7  -9  -3  373.26   24.20
  -8   9   3    0.30   22.40
  -8   9   3    3.00   12.80
   8  -9  -3   17.70   10.10
   8  -9  -3   -8.70    8.00
  -9   9   3   24.90   15.90
  -9   9   3   61.79   29.20
   9  -9  -3   30.10    9.20
   9  -9  -3   27.30   12.20
  -8  -9  -2    3.90   14.20
  -8  -9  -2   26.60   51.99
  -8  -9  -2    7.80   15.40
  -8  -9  -2    5.70   11.70
  -7  -9  -2   22.30   13.10
  -7  -9  -2   16.60   13.60
  -7  -9  -2   48.20   23.30
  -7  -9  -2   26.30    9.60
  -6  -9  -2   14.40   12.30
  -6  -9  -2    4.40   19.40
  -6  -9  -2    2.30    8.40
  -6  -9  -2    8.10   10.60
  -5  -9  -2   18.40    7.60
  -5  -9  -2   11.70    8.60
  -5  -9  -2   13.00   16.90
  -5  -9  -2   11.90   11.10
  -4  -9  -2   15.10    9.90
  -4  -9  -2   40.80   22.80
  -3  -9  -2   12.00    8.40
  -3  -9  -2   26.70   13.70
   2   9   2  604.24   36.10
  -2  -9  -2  668.53   31.10
  -2  -9  -2  667.23   35.10
   1   9   2  681.53   36.00
  -1  -9  -2  681.43   31.60
  -1  -9  -2  683.93   34.80
  -1  -9  -2  655.03   32.20
   0   9   2  228.98   19.70
   0  -9  -2  281.67   16.70
   0  -9  -2  249.88   18.90
  -1   9   2  567.24   29.30
  -1   9   2  563.14   30.10
   1  -9  -2  632.04   28.00
   1  -9  -2  624.84   28.80
  -2   9   2  793.72   39.50
  -2   9   2  798.02   37.50
   2  -9  -2  844.82   37.10
   2  -9  -2  888.81   39.20
  -3   9   2   18.50    6.50
  -3   9   2   -1.90   10.40
   3  -9  -2   14.40    5.60
  -4   9   2 1568.34   73.99
  -4   9   2 1598.84   70.89
   4  -9  -2 1714.93   70.59
   4  -9  -2 1657.03   68.69
  -5   9   2  192.28   25.70
  -5   9   2  222.78   18.80
   5  -9  -2  239.88   12.60
   5  -9  -2  245.28   17.30
  -6   9   2   14.50   17.10
  -6   9   2    8.60    9.30
   6  -9  -2    6.00    5.30
   6  -9  -2    5.10    7.60
  -7   9   2   12.20   10.40
  -7   9   2    0.90   18.30
   7  -9  -2    1.20    6.40
   7  -9  -2   10.70    8.60
  -8   9   2    0.70   12.20
  -8   9   2   -2.60   21.50
   8  -9  -2   11.80    9.40
  -9   9   2    0.60   15.40
  -9   9   2   -2.50   25.20
   9  -9  -2  -19.90   11.90
  -8  -9  -1   53.69   32.90
  -8  -9  -1   38.60   14.80
  -8  -9  -1   38.70   10.60
  -8  -9  -1   26.50   16.20
  -7  -9  -1  221.28   19.40
  -7  -9  -1  235.68   32.90
  -7  -9  -1  235.18   23.10
  -7  -9  -1  217.38   25.70
  -6  -9  -1  629.04   41.50
  -6  -9  -1  597.64   33.70
  -6  -9  -1  575.64   32.80
   5   9   1  266.37   18.30
  -5  -9  -1  242.18   20.20
  -5  -9  -1  234.08   25.80
  -5  -9  -1  245.98   20.80
   4   9   1  491.95   25.30
  -4  -9  -1  505.15   30.90
  -4  -9  -1  458.45   26.50
   3   9   1  370.76   19.60
  -3  -9  -1  346.77   24.50
  -3  -9  -1  330.07   20.70
   2   9   1 2159.38   89.29
  -2  -9  -1 2122.69   91.69
  -2  -9  -1 2043.40   89.59
   1   9   1 2462.25  100.09
   1   9   1 2279.67  101.99
  -1  -9  -1 2444.26  101.99
  -1  -9  -1 2325.57  100.09
  -1  -9  -1 2384.96  101.09
   0   9   1 4507.55  195.88
   0   9   1 4621.54  195.88
   0  -9  -1 4766.52  195.68
   0  -9  -1 4814.42  195.68
   0  -9  -1 4719.93  194.58
  -1   9   1  820.52   39.30
  -1   9   1  836.62   40.90
   1  -9  -1  930.61   40.50
   1  -9  -1  946.81   38.70
   1  -9  -1  862.11   37.90
  -2   9   1 1385.76   60.19
  -2   9   1 1344.67   62.79
   2  -9  -1 1452.05   62.39
   2  -9  -1 1441.56   59.99
  -3   9   1   13.10    6.10
  -3   9   1   25.20   10.90
   3  -9  -1    3.70    4.90
  -4   9   1 2227.48   96.99
  -4   9   1 2213.78  100.69
   4  -9  -1 2341.07   94.89
   4  -9  -1 2358.36   96.89
  -5   9   1  567.34   37.00
  -5   9   1  573.14   30.20
   5  -9  -1  642.04   29.60
  -6   9   1  117.69   18.80
  -6   9   1  100.39   11.20
   6  -9  -1   89.09   11.40
  -7   9   1  108.19   13.00
  -7   9   1  114.99   21.60
   7  -9  -1  184.68   18.30
  -8   9   1  229.28   39.00
  -8   9   1  289.97   27.20
   8  -9  -1  216.88   22.80
  -9   9   1   -4.50   14.40
  -9   9   1  -23.40   25.40
   9  -9  -1  -10.10   11.90
  -9  -9   0   39.20   16.80
  -9  -9   0    6.10   14.50
  -9  -9   0   12.50   11.30
   8   9   0   -3.20   12.00
  -8  -9   0   15.20   13.40
  -8  -9   0    7.10   26.10
  -8  -9   0    9.60   16.40
  -8  -9   0   25.20    9.00
   7   9   0  183.68   19.90
  -7  -9   0  216.48   28.30
  -7  -9   0  219.38   25.10
  -7  -9   0  217.18   22.40
   6   9   0  247.78   22.00
  -6  -9   0  242.68   22.40
  -6  -9   0  231.58   21.00
   5   9   0   62.49   10.00
  -5  -9   0   42.30    8.60
  -5  -9   0   79.09   10.40
   4   9   0  337.87   19.60
  -4  -9   0  335.27   20.50
   3   9   0  506.35   24.80
  -3  -9   0  481.35   25.20
   2   9   0  692.23   30.80
  -2  -9   0  657.83   31.30
  -2  -9   0  667.73   33.10
   1   9   0  311.77   16.10
  -1  -9   0  272.67   21.10
  -1  -9   0  309.27   18.10
  -1  -9   0  291.77   16.60
  -1   9   0  385.66   18.80
  -1   9   0  392.26   24.20
  -1   9   0  387.66   18.30
   1  -9   0  413.16   18.70
   1  -9   0  433.16   19.40
   1  -9   0  424.96   23.50
  -2   9   0  592.24   27.70
  -2   9   0  583.24   32.60
   2  -9   0  639.24   31.60
   2  -9   0  610.74   27.40
  -3   9   0  467.75   29.40
  -3   9   0  489.35   23.30
   3  -9   0  493.55   28.20
   3  -9   0  425.36   21.40
   3  -9   0  493.35   22.80
  -4   9   0  346.27   26.90
  -4   9   0  327.87   19.00
   4  -9   0  303.77   16.40
   4  -9   0  354.86   18.40
  -5   9   0   59.99    8.40
  -5   9   0   67.59   15.80
   5  -9   0   58.39    7.70
   5  -9   0   66.79    6.70
  -6   9   0  272.87   21.20
  -6   9   0  230.98   31.10
   6  -9   0  258.47   19.80
  -7   9   0  148.29   23.60
  -7   9   0  187.48   22.20
   7  -9   0  189.98   19.00
  -8   9   0   -1.70   12.40
   8  -9   0   -7.90   10.10
  -9   9   0    5.70   16.90
  -9   9   0   22.80   27.00
   9   9  -1   11.00   13.90
  -9  -9   1    4.10    9.50
  -9  -9   1   12.70   15.80
  -9  -9   1   17.50   15.20
   8   9  -1  242.28   22.70
  -8  -9   1  277.27   29.60
  -8  -9   1  276.57   25.90
   7   9  -1  131.19   13.60
  -7  -9   1  120.09   14.20
  -7  -9   1  139.89   15.10
   6   9  -1  131.89   13.10
  -6  -9   1   86.99   11.60
  -6  -9   1  110.29   12.80
   5   9  -1  624.94   30.40
  -5  -9   1  610.64   30.90
  -5  -9   1  591.84   31.30
   4   9  -1 2412.36   99.19
  -4  -9   1 2294.77   99.39
  -4  -9   1 2294.67   99.29
   3   9  -1    2.30    6.60
  -3  -9   1   16.50    6.00
  -3  -9   1   12.20    7.10
   2   9  -1 1492.45   60.99
  -2  -9   1 1360.66   61.19
   1   9  -1  842.22   41.80
   1   9  -1  891.61   37.60
  -1  -9   1  854.51   41.40
  -1  -9   1  860.61   37.90
   0   9  -1 4758.82  194.58
   0   9  -1 4568.44  197.38
   0  -9   1 4906.61  197.18
   0  -9   1 4550.44  194.58
  -1   9  -1 2223.68  100.99
  -1   9  -1 2370.26   97.59
   1  -9   1 2428.46  100.79
   1  -9   1 2293.57   97.59
   1  -9   1 2422.26   97.79
  -2   9  -1 1972.80   87.89
  -2   9  -1 1955.80   83.99
  -2   9  -1 1980.70   84.29
   2  -9   1 2150.28   84.09
   2  -9   1 1915.21   84.39
   2  -9   1 2076.19   87.39
  -3   9  -1  373.46   18.40
  -3   9  -1  355.66   27.40
   3  -9   1  355.76   24.20
   3  -9   1  353.36   17.90
   3  -9   1  330.37   18.10
  -4   9  -1  443.26   22.40
  -4   9  -1  434.56   30.90
   4  -9   1  467.35   22.30
   4  -9   1  423.06   21.80
  -5   9  -1  231.08   17.30
  -5   9  -1  217.38   14.70
  -5   9  -1  231.38   28.80
   5  -9   1  221.18   15.20
   5  -9   1  233.08   16.30
  -6   9  -1  599.04   32.50
  -6   9  -1  645.04   30.20
  -6   9  -1  610.64   38.60
  -6   9  -1  607.64   43.70
   6  -9   1  661.93   32.00
  -7   9  -1  216.28   22.90
  -7   9  -1  168.58   25.30
  -7   9  -1  187.38   29.40
   7  -9   1  197.58   19.70
  -8   9  -1   43.20   12.90
  -8   9  -1   72.39   25.50
  -8   9  -1   23.60   24.00
   9   9  -2   18.60   13.70
  -9  -9   2   27.00   16.80
  -9  -9   2   -2.80   15.60
   8   9  -2   19.30   11.70
  -8  -9   2    6.30   13.00
  -8  -9   2   16.80   13.60
   7   9  -2   10.70   10.30
  -7  -9   2    2.00   12.50
  -7  -9   2   -9.50    9.90
   6   9  -2    3.00    8.60
  -6  -9   2   19.00   10.40
  -6  -9   2   -1.00    8.70
   5   9  -2  248.98   17.40
  -5  -9   2  241.58   18.10
  -5  -9   2  238.18   18.90
   4   9  -2 1682.53   70.39
  -4  -9   2 1659.53   70.99
  -4  -9   2 1570.14   70.69
   3   9  -2    7.40    6.10
  -3  -9   2    8.10    5.70
  -3  -9   2    7.50    6.90
  -2  -9   2  813.62   40.40
  -2  -9   2  824.52   36.00
  -2  -9   2  801.62   36.50
   1   9  -2  637.24   27.60
   1   9  -2  612.94   33.40
  -1  -9   2  645.84   33.00
  -1  -9   2  542.65   27.60
   0   9  -2  252.17   13.60
   0   9  -2  264.27   24.00
   0  -9   2  287.97   21.50
   0  -9   2  223.88   13.60
  -1   9  -2  728.53   30.60
  -1   9  -2  653.23   37.00
   1  -9   2  738.23   29.80
   1  -9   2  728.23   31.00
   1  -9   2  712.33   35.80
   1  -9   2  645.14   31.90
  -2   9  -2  663.33   36.60
  -2   9  -2  673.93   31.30
  -2   9  -2  706.93   29.40
   2  -9   2  692.83   29.30
   2  -9   2  691.73   35.00
   2  -9   2  636.64   31.20
  -3   9  -2    9.60    4.50
  -3   9  -2    4.40   12.60
  -3   9  -2    8.20    5.60
  -3   9  -2   22.90   10.10
   3  -9   2    7.60    4.20
   3  -9   2    2.90    6.10
   3  -9   2    2.60   10.70
  -4   9  -2   14.00    5.30
  -4   9  -2   18.30   12.10
  -4   9  -2    1.80    6.00
  -4   9  -2   13.30   15.80
   4  -9   2   18.10    7.00
   4  -9   2    7.10    5.30
  -5   9  -2   24.20    6.90
  -5   9  -2   27.40   14.80
  -5   9  -2   10.10   17.30
  -5   9  -2   14.80    7.10
   5  -9   2   20.80    7.80
  -6   9  -2   -2.20   17.90
  -6   9  -2   -6.90    8.00
  -6   9  -2    1.90    7.80
  -6   9  -2    1.80   20.10
  -7   9  -2    8.40   23.30
  -7   9  -2   26.20   21.30
  -7   9  -2    1.00    9.80
  -7   9  -2   18.80   10.50
  -8   9  -2   16.50   26.90
  -8   9  -2   14.80   12.50
  -8   9  -2   11.60   26.60
   9   9  -3   37.40   14.50
  -9  -9   3   32.30   15.60
  -9  -9   3   34.30   16.60
   8   9  -3    3.30   12.00
  -8  -9   3   -9.80   13.80
  -8  -9   3   -0.80   12.40
   7   9  -3  330.37   22.70
  -7  -9   3  365.26   25.70
  -7  -9   3  353.76   27.30
   6   9  -3  161.98   16.00
  -6  -9   3  135.59   13.40
  -6  -9   3  170.88   18.10
   5   9  -3  151.98   14.20
  -5  -9   3  130.19   16.00
  -5  -9   3  142.39   16.60
   4   9  -3   15.10    6.80
  -4  -9   3   19.30    8.40
  -4  -9   3   19.60    7.00
   3   9  -3 1413.56   59.79
  -3  -9   3 1362.06   60.09
  -3  -9   3 1372.16   59.59
   2   9  -3  217.98   13.90
  -2  -9   3  211.68   13.20
  -2  -9   3  180.28   21.20
  -2  -9   3  219.58   14.80
   1   9  -3 2482.95  109.59
   1   9  -3 2485.95  105.99
  -1  -9   3 2610.04  109.59
   0   9  -3   41.10   13.60
   0   9  -3   20.60    5.90
   0  -9   3   50.39   11.70
   0  -9   3   22.90    6.80
   0  -9   3   29.50    8.90
  -1   9  -3 1599.54   63.89
  -1   9  -3 1451.75   69.49
   1  -9   3 1432.76   65.19
   1  -9   3 1607.44   67.79
   1  -9   3 1429.76   64.89
  -2   9  -3   77.79   14.40
  -2   9  -3   93.79   11.30
  -2   9  -3   95.09   11.20
   2  -9   3   71.09    9.00
   2  -9   3   71.39   12.80
  -3   9  -3  752.62   36.10
  -3   9  -3  658.23   31.90
  -3   9  -3  712.53   41.20
  -3   9  -3  811.52   34.30
   3  -9   3  775.52   39.30
   3  -9   3  683.03   34.80
  -4   9  -3   13.30    7.00
  -4   9  -3   -2.70    5.50
  -4   9  -3   20.80   15.90
  -4   9  -3   20.90   12.90
   4  -9   3   10.20    8.50
  -5   9  -3  881.71   39.40
  -5   9  -3  842.02   44.50
  -5   9  -3  816.82   50.79
  -5   9  -3  756.32   37.40
   5  -9   3  781.52   39.80
  -6   9  -3    5.70    7.30
  -6   9  -3   30.60   18.40
  -6   9  -3  -13.30    8.40
  -6   9  -3   -1.70   22.70
  -7   9  -3   23.90   24.60
  -7   9  -3   70.59   11.60
  -7   9  -3   50.19   11.00
   9   9  -4   44.90   15.40
  -9  -9   4   62.79   17.00
  -9  -9   4   58.09   17.80
   8   9  -4   -0.40   13.00
  -8  -9   4   22.90   13.70
  -8  -9   4   12.60   12.70
   7   9  -4   38.10   10.60
  -7  -9   4   21.50   11.60
  -7  -9   4   28.30   13.20
   6   9  -4   85.59   11.40
  -6  -9   4   75.19   12.80
  -6  -9   4   62.19   10.70
  -5  -9   4  354.06   22.90
  -5  -9   4  332.87   22.40
   4   9  -4    9.90    7.80
  -4  -9   4   21.10    7.10
  -4  -9   4   15.40    8.70
   3   9  -4   31.30    7.30
  -3  -9   4   10.00   12.20
  -3  -9   4   26.10    6.10
   2   9  -4   12.60    6.40
  -2  -9   4    8.10    7.00
  -2  -9   4    2.40    4.60
  -2  -9   4   12.80   12.90
   1   9  -4  348.57   27.80
   1   9  -4  383.66   20.10
  -1  -9   4  340.07   21.30
  -1  -9   4  424.66   28.90
  -1  -9   4  410.76   17.60
   0   9  -4   -1.70   14.10
   0   9  -4    3.90    6.30
   0  -9   4    5.40    6.80
   0  -9   4   16.90   11.00
   0  -9   4   22.10   12.20
  -1   9  -4  219.08   26.70
   1  -9   4  186.88   16.60
   1  -9   4  191.08   18.90
   1  -9   4  194.58   20.70
  -2   9  -4  172.28   25.40
  -2   9  -4  161.08   14.60
   2  -9   4  147.09   16.30
   2  -9   4  145.99   17.90
   2  -9   4  143.19   20.60
  -3   9  -4  146.49   15.50
  -3   9  -4  149.09   19.10
  -3   9  -4  179.28   26.70
   3  -9   4  118.59   12.10
   3  -9   4  126.49   16.50
  -4   9  -4  250.67   31.30
  -4   9  -4  191.18   15.00
  -4   9  -4  288.67   19.30
  -4   9  -4  268.27   23.80
   4  -9   4  228.18   21.60
  -5   9  -4   12.50   10.20
  -5   9  -4  -11.90    6.70
  -5   9  -4   -0.40   20.70
  -5   9  -4   19.60   17.10
  -5   9  -4   -2.40    7.30
   5  -9   4    8.60   11.20
  -6   9  -4    0.60    8.40
  -6   9  -4   26.60   19.80
  -6   9  -4   -9.10   10.20
  -6   9  -4  -10.10    8.00
  -6   9  -4    3.00   23.10
  -7   9  -4    6.10   24.10
  -7   9  -4   -2.10   10.40
  -7   9  -4  -34.40   34.20
  -7   9  -4   -0.30   12.60
   9   9  -5  -26.60   14.10
  -9  -9   5   -1.20   16.80
   8   9  -5   56.99   13.00
  -8  -9   5   55.09   14.90
   7   9  -5   -0.50    9.90
  -7  -9   5    1.10   11.60
   6   9  -5   27.30   10.10
  -6  -9   5   23.10   10.10
   5   9  -5  166.08   16.50
   5   9  -5  139.89   15.60
  -5  -9   5  139.49   17.40
   4   9  -5 1478.75   63.19
   4   9  -5 1414.86   62.29
  -4  -9   5 1416.06   62.89
  -4  -9   5 1447.66   63.69
   3   9  -5   97.79   11.10
   3   9  -5  101.19   10.40
  -3  -9   5   98.89   15.10
  -3  -9   5  107.49   10.70
  -3  -9   5  101.39   12.50
   2   9  -5  455.75   24.00
  -2  -9   5  473.45   25.40
  -2  -9   5  477.45   31.10
  -2  -9   5  445.46   22.10
   1   9  -5  352.06   19.30
  -1  -9   5  296.17   21.20
  -1  -9   5  345.97   27.90
   0   9  -5  883.11   46.30
   0   9  -5  906.71   40.20
   0  -9   5  962.30   45.50
   0  -9   5  848.62   42.10
   0  -9   5  819.92   44.00
  -1   9  -5  352.36   20.30
  -1   9  -5  302.57   30.00
   1  -9   5  286.07   25.10
   1  -9   5  293.07   22.10
   1  -9   5  320.77   25.20
  -2   9  -5  189.38   30.70
  -2   9  -5  257.97   18.50
   2  -9   5  216.68   23.80
   2  -9   5  218.98   21.10
   2  -9   5  253.67   24.00
  -3   9  -5  438.36   30.00
  -3   9  -5  371.16   37.10
  -3   9  -5  458.35   26.30
   3  -9   5  482.95   32.50
   3  -9   5  440.86   28.90
  -4   9  -5  284.77   22.70
  -4   9  -5  279.77   36.50
  -4   9  -5  308.17   27.40
   4  -9   5  293.07   26.30
  -5   9  -5   31.70   22.60
  -5   9  -5   51.79    9.70
  -5   9  -5   92.49   21.30
  -5   9  -5   33.90   11.20
  -5   9  -5   42.90    7.40
   5  -9   5   51.39   15.40
  -6   9  -5   53.89    9.00
  -6   9  -5   73.29   23.40
  -6   9  -5   43.80   25.70
  -6   9  -5   61.59   14.70
  -6   9  -5   68.79   10.80
   9   9  -6    8.90   14.00
  -9  -9   6  -13.10   13.50
  -9  -9   6    4.00   17.50
   8   9  -6   29.80   13.40
  -8  -9   6   55.29   17.30
  -8  -9   6   50.69   13.50
   7   9  -6    1.10   11.40
  -7  -9   6    9.30   12.50
  -7  -9   6   29.00   11.90
   6   9  -6    4.10    9.00
   6   9  -6   31.70   11.60
  -6  -9   6   16.30   10.40
  -6  -9   6   10.00   11.30
   5   9  -6   45.20   10.10
   5   9  -6   41.10    8.70
  -5  -9   6   21.70   10.70
  -5  -9   6   28.80    9.50
   4   9  -6  179.18   16.90
   4   9  -6  136.69   14.80
  -4  -9   6  164.28   27.50
  -4  -9   6  173.18   18.90
  -4  -9   6  163.08   16.70
   3   9  -6   15.60    8.50
   3   9  -6    6.20    5.50
  -3  -9   6    0.90    9.00
  -3  -9   6   15.50   15.20
  -3  -9   6   10.60    6.50
   2   9  -6  189.68   16.20
  -2  -9   6  185.68   27.00
  -2  -9   6  147.79   12.90
  -2  -9   6  179.18   19.10
   1   9  -6   14.20    8.50
  -1  -9   6   27.20   16.90
  -1  -9   6    7.80   14.60
  -1  -9   6   21.00    9.70
   0   9  -6   -6.20   10.00
   0   9  -6    3.90   15.60
   0  -9   6   19.40   14.40
   0  -9   6    1.10   15.40
   0  -9   6    3.40   10.10
  -1   9  -6   27.80   17.60
  -1   9  -6   26.80    8.70
   1  -9   6   29.20   18.10
   1  -9   6   37.30   10.80
   1  -9   6   41.60   14.20
  -2   9  -6   13.90    9.00
  -2   9  -6   38.30   20.30
   2  -9   6   23.70   13.10
   2  -9   6    9.10   18.40
   2  -9   6   15.80   15.40
  -3   9  -6   41.30   21.10
  -3   9  -6   29.00   10.50
   3  -9   6   37.20   14.60
  -4   9  -6  -16.70   11.40
  -4   9  -6   -3.00   21.50
  -4   9  -6  -29.10   19.20
   4  -9   6   -9.70   17.90
  -5   9  -6    4.60   11.30
  -5   9  -6  -17.30   26.00
  -5   9  -6  -28.50   22.10
  -5   9  -6  -20.10   15.90
  -9  -9   7   21.70   15.40
  -9  -9   7   -5.10   16.80
   8   9  -7  -42.00   15.40
  -8  -9   7   -2.30   15.30
  -8  -9   7   -0.40   13.80
   7   9  -7   43.80   13.50
   7   9  -7   15.00    9.80
  -7  -9   7   56.59   13.70
  -7  -9   7   41.60   14.60
   6   9  -7    4.50    9.30
   6   9  -7   27.10   12.00
  -6  -9   7    1.10   11.60
  -6  -9   7    1.00   11.70
   5   9  -7  114.29   13.90
   5   9  -7   75.19   11.20
  -5  -9   7  143.89   22.70
  -5  -9   7  101.99   12.30
  -5  -9   7   98.69   13.60
   4   9  -7  149.19   14.00
   4   9  -7  139.69   14.60
  -4  -9   7  166.38   17.70
  -4  -9   7  144.99   14.80
  -4  -9   7  137.29   24.70
   3   9  -7  283.97   20.60
   3   9  -7  243.78   16.70
  -3  -9   7  279.97   24.20
  -3  -9   7  284.27   31.20
  -3  -9   7  280.27   18.50
   2   9  -7  291.27   20.90
  -2  -9   7  282.57   31.10
  -2  -9   7  313.17   25.20
  -2  -9   7  271.37   32.20
   1   9  -7  195.68   19.20
  -1  -9   7  195.18   29.20
  -1  -9   7  179.68   17.60
  -1  -9   7  173.88   26.20
   0   9  -7  255.87   20.20
   0  -9   7  239.68   30.00
   0  -9   7  227.18   27.10
   0  -9   7  222.48   24.80
  -1   9  -7   71.89   11.70
  -1   9  -7  105.59   19.60
   1  -9   7   90.89   22.80
   1  -9   7   55.19   13.60
   1  -9   7   92.69   16.50
  -2   9  -7  404.06   37.40
  -2   9  -7  409.96   29.00
   2  -9   7  462.35   40.40
   2  -9   7  493.45   41.10
   2  -9   7  514.75   35.10
  -3   9  -7   15.20   15.40
  -3   9  -7   18.60   22.40
   3  -9   7   35.00   15.30
  -4   9  -7   48.90   25.70
   4  -9   7   72.79   18.30
  -8  -9   8   11.20   16.30
  -8  -9   8   -5.70   16.30
   7   9  -8   10.40   10.80
   7   9  -8    0.00   17.10
  -7  -9   8    1.00   14.00
  -7  -9   8   15.30   15.00
   6   9  -8    2.80    9.20
   6   9  -8  -14.50   13.20
  -6  -9   8   67.09   24.00
  -6  -9   8   22.30   13.10
  -6  -9   8   19.90   14.10
   5   9  -8   10.20    8.60
   5   9  -8  -12.10   13.00
  -5  -9   8    6.50   10.90
  -5  -9   8   47.70   21.10
  -5  -9   8   20.50   14.50
   4   9  -8   23.20    7.60
   4   9  -8   38.80   13.00
  -4  -9   8   20.60    9.80
  -4  -9   8   14.00   13.30
  -4  -9   8   15.90   20.70
   3   9  -8   27.10    6.30
   3   9  -8   24.40   11.70
  -3  -9   8   37.00   21.90
  -3  -9   8   46.10   14.70
  -3  -9   8   26.00    9.10
   2   9  -8   32.00   10.40
  -2  -9   8    9.30   22.70
  -2  -9   8   -5.20   13.40
  -2  -9   8  -12.60   17.10
   1   9  -8   16.40   12.50
  -1  -9   8    3.50   16.30
  -1  -9   8   21.90   15.60
  -1  -9   8   13.00   20.90
   0   9  -8    2.90   11.50
   0  -9   8  -14.90   16.40
   0  -9   8    5.10   24.30
   0  -9   8   -6.00   15.70
   1  -9   8   21.30   18.10
   1  -9   8   25.70   27.50
   1  -9   8   35.90   16.00
  -2   9  -8   61.79   22.00
   2  -9   8   34.30   19.70
   2  -9   8   46.20   27.80
   7   9  -9   25.30   12.40
  -7  -9   9    7.80   17.20
   6   9  -9  -22.10   10.10
  -6  -9   9   19.70   16.60
  -6  -9   9  -11.60   13.50
   5   9  -9   -5.10    8.60
   5   9  -9    6.00   18.60
  -5  -9   9    5.80   25.00
  -5  -9   9    2.40   12.20
  -5  -9   9   17.40   16.00
   4   9  -9   54.49    8.60
   4   9  -9   81.59   18.80
  -4  -9   9   95.29   19.20
  -4  -9   9   69.99   11.40
  -4  -9   9   66.79   26.10
   3   9  -9   43.80   16.70
  -3  -9   9  113.19   18.80
  -3  -9   9  109.49   31.40
   2   9  -9   -8.80   15.00
  -2  -9   9   55.69   30.30
  -2  -9   9    6.60   16.10
  -2  -9   9   15.30   21.90
   1   9  -9  135.49   18.30
  -1  -9   9  101.49   21.80
  -1  -9   9  116.29   19.10
  -1  -9   9  149.99   30.80
   0   9  -9    9.00   16.50
   0  -9   9  -14.20   17.40
   0  -9   9   16.60   30.40
   0  -9   9  -16.40   19.30
  -1   9  -9   94.09   19.70
   1  -9   9  129.19   34.40
   1  -9   9   85.09   20.10
  -4  -9  10   24.70   19.50
  -3  -9  10   42.30   18.90
  -3  -9  10   12.30   34.10
   0  10   9   85.29   41.30
   0 -10  -9   -0.20   11.00
  -1  10   9   50.19   36.90
   1 -10  -9  -21.60   14.50
   1 -10  -9    3.20   10.80
  -2  10   9  -10.40   34.60
   2 -10  -9  -22.70    9.40
   2 -10  -9  -24.20   13.20
  -3  10   9   35.30   34.60
   3 -10  -9  -17.80   10.30
   3 -10  -9   -5.30   13.20
  -4  10   9   29.60   37.30
   4 -10  -9    7.80   13.60
   4 -10  -9   27.10   12.10
  -5  10   9   11.30   16.50
  -5  10   9   25.80   40.00
   5 -10  -9   19.50   12.40
   5 -10  -9   22.10   14.00
  -6  10   9   -1.10   19.80
   6 -10  -9  -26.50   15.60
  -7  10   9   14.20   25.30
  -7  10   9  -15.60   18.60
   7 -10  -9    8.70   17.30
   2  10   8   11.80   36.30
  -2 -10  -8  -31.70   11.00
   1  10   8  128.49   36.90
  -1 -10  -8   70.39   11.70
  -1 -10  -8   86.19   15.90
   0  10   8   44.60   39.60
   0 -10  -8   48.20   10.70
   0 -10  -8   39.50   12.10
  -1  10   8  281.37   46.10
   1 -10  -8  220.78   22.60
   1 -10  -8  214.58   21.30
  -2  10   8   42.30   28.50
   2 -10  -8   -1.10    9.30
   2 -10  -8    3.00   11.60
  -3  10   8  118.69   30.90
   3 -10  -8   70.49   10.90
   3 -10  -8   98.09   12.90
  -4  10   8   42.60   31.20
  -4  10   8   28.60   14.00
   4 -10  -8   20.20   10.60
   4 -10  -8   13.20    9.40
  -5  10   8   79.29   18.30
   5 -10  -8   52.89   11.50
  -6  10   8    7.90   19.90
  -6  10   8    7.30   17.30
   6 -10  -8   17.60   11.40
  -7  10   8   69.39   26.00
  -7  10   8   52.79   18.20
   7 -10  -8   47.60   14.20
   7 -10  -8   32.00   15.80
  -8  10   8   29.00   27.30
  -8  10   8   -9.30   19.00
   8 -10  -8  -26.70   15.50
  -4 -10  -7   45.10   14.80
   3  10   7   -1.70   31.80
  -3 -10  -7    4.10   15.40
  -3 -10  -7   19.60   13.80
  -3 -10  -7  -16.50   26.20
   2  10   7   19.00   39.10
  -2 -10  -7   35.80   11.70
  -2 -10  -7    9.10   21.70
   1  10   7    6.10   29.70
  -1 -10  -7   -5.40    9.20
  -1 -10  -7    7.40   10.00
   0  10   7  123.19   29.20
   0 -10  -7   72.09   10.20
   0 -10  -7   84.39   11.90
  -1  10   7   16.80   25.30
   1 -10  -7    8.50    9.70
   1 -10  -7    5.90    8.80
  -2  10   7  218.08   30.20
   2 -10  -7  158.18   18.10
   2 -10  -7  161.18   17.30
  -3  10   7   38.10   25.70
   3 -10  -7    8.30    9.40
   3 -10  -7    8.50    8.40
  -4  10   7   77.19   15.20
   4 -10  -7   41.90    9.60
   4 -10  -7   70.59    9.70
  -5  10   7   27.40   13.00
  -5  10   7   16.60   15.80
   5 -10  -7   22.20    9.50
   5 -10  -7   30.90    8.60
  -6  10   7   78.19   15.10
  -6  10   7   81.29   21.10
   6 -10  -7   60.49   10.90
  -7  10   7   20.00   20.80
  -7  10   7   31.70   23.10
   7 -10  -7   19.30   11.70
   7 -10  -7   28.30   12.40
  -8  10   7   15.00   16.40
  -8  10   7   48.10   26.10
   8 -10  -7   22.70   16.00
   8 -10  -7   18.60   13.50
  -9  10   7  -14.20   19.30
  -9  10   7   23.40   33.40
   9 -10  -7   -5.30   14.80
  -5 -10  -6   18.20   11.60
  -5 -10  -6  -11.80   14.70
  -5 -10  -6   -2.80   13.70
  -4 -10  -6  211.08   35.70
  -4 -10  -6  224.18   25.30
  -4 -10  -6  199.18   23.50
   3  10   6   87.59   30.30
  -3 -10  -6   89.49   14.00
  -3 -10  -6   83.69   12.80
  -3 -10  -6   90.19   23.00
   2  10   6  341.27   42.10
  -2 -10  -6  332.77   32.50
  -2 -10  -6  389.76   24.10
   1  10   6   62.79   25.80
  -1 -10  -6   59.49   10.30
   0  10   6  386.06   37.60
   0 -10  -6  406.56   24.20
   0 -10  -6  430.46   24.90
  -1  10   6   77.49   22.20
   1 -10  -6   75.69    9.30
   1 -10  -6   63.89    9.80
  -2  10   6 1356.26   68.89
   2 -10  -6 1346.67   59.69
   2 -10  -6 1344.37   59.99
  -3  10   6   75.19   11.90
  -3  10   6   91.49   22.80
   3 -10  -6   63.29    8.60
   3 -10  -6   52.19    8.50
  -4  10   6  111.29   13.10
  -4  10   6  124.99   15.80
   4 -10  -6  121.49   12.70
   4 -10  -6  100.09   10.60
  -5  10   6   -2.70   11.30
  -5  10   6   13.50   15.40
   5 -10  -6   11.00    8.60
   5 -10  -6    8.30    6.30
  -6  10   6  193.18   31.70
  -6  10   6  164.58   17.60
   6 -10  -6  195.08   19.80
   6 -10  -6  186.78   18.10
  -7  10   6  -10.40   13.70
  -7  10   6   23.80   20.40
   7 -10  -6   14.50   10.60
   7 -10  -6   -3.00    9.40
  -8  10   6   21.40   15.10
  -8  10   6   38.50   24.90
   8 -10  -6   39.90   13.20
   8 -10  -6   25.30   13.00
  -9  10   6   -2.60   31.40
  -9  10   6    3.10   18.40
   9 -10  -6   -8.90   13.50
  -6 -10  -5    6.30   12.00
  -6 -10  -5   -8.90   19.40
  -6 -10  -5   26.90   16.70
  -6 -10  -5    8.10   20.30
  -5 -10  -5  -18.30   12.00
  -5 -10  -5   12.00   13.50
  -5 -10  -5   -5.10   15.00
  -5 -10  -5    9.60   22.90
  -4 -10  -5   59.49   13.60
  -4 -10  -5   75.19   21.30
  -4 -10  -5   80.29   12.60
  -4 -10  -5   68.19   13.20
   3  10   5  331.27   39.60
  -3 -10  -5  367.36   31.60
  -3 -10  -5  371.16   23.60
  -3 -10  -5  345.87   25.30
   2  10   5   66.59   24.00
  -2 -10  -5   58.99   10.10
  -2 -10  -5   70.29   18.90
   1  10   5   63.19   21.70
  -1 -10  -5   71.89    9.60
  -1 -10  -5   75.79   16.50
   0  10   5  104.99   20.00
   0 -10  -5   86.89    9.70
   0 -10  -5   90.69    9.50
  -1  10   5  215.18   28.00
   1 -10  -5  232.28   16.70
   1 -10  -5  262.67   17.90
  -2  10   5  344.47   30.90
   2 -10  -5  336.47   19.50
   2 -10  -5  357.26   20.50
  -3  10   5   50.89    9.60
  -3  10   5   44.20   11.40
   3 -10  -5   45.60    7.20
   3 -10  -5   39.90    7.40
  -4  10   5   26.50    9.70
  -4  10   5    9.50   13.00
   4 -10  -5    7.70    7.30
   4 -10  -5    9.00    5.80
  -5  10   5   -0.90   13.80
  -5  10   5   16.50    9.90
   5 -10  -5    5.60    4.40
   5 -10  -5    2.80    7.50
  -6  10   5   -1.80   17.60
  -6  10   5    1.10   11.40
   6 -10  -5    5.50    8.20
   6 -10  -5   -2.30    8.00
  -7  10   5   48.50   13.40
  -7  10   5   38.50   20.60
   7 -10  -5   31.70    9.00
   7 -10  -5   49.60   10.30
  -8  10   5    4.70   16.70
  -8  10   5   -3.50   21.80
   8 -10  -5   -9.70   10.90
   8 -10  -5  -21.90   10.90
  -9  10   5  -16.60   15.40
  -9  10   5    2.50   26.70
   9 -10  -5   -5.50   20.70
  -7 -10  -4   75.39   24.00
  -7 -10  -4   56.99   18.90
  -7 -10  -4   38.90   14.40
  -6 -10  -4   88.09   20.00
  -6 -10  -4   55.79   15.20
  -6 -10  -4   71.79   12.00
  -6 -10  -4   70.99   13.40
  -6 -10  -4  116.09   27.00
  -5 -10  -4   64.09   10.30
  -5 -10  -4   82.69   21.50
  -5 -10  -4   56.79   14.30
  -4 -10  -4   79.09   11.50
  -4 -10  -4   52.79   13.20
  -4 -10  -4   87.09   19.30
   3  10   4 1161.98   63.99
  -3 -10  -4 1267.37   54.89
  -3 -10  -4 1199.38   55.49
  -3 -10  -4 1219.98   60.29
   2  10   4  326.17   31.70
  -2 -10  -4  345.27   20.60
  -2 -10  -4  310.17   20.90
  -2 -10  -4  315.37   30.90
   1  10   4  564.54   37.90
  -1 -10  -4  567.84   34.20
  -1 -10  -4  624.14   29.00
   0  10   4  176.38   24.20
   0 -10  -4  211.88   14.90
   0 -10  -4  228.18   21.60
  -1  10   4  986.40   51.39
   1 -10  -4 1049.99   45.70
   1 -10  -4 1066.09   46.40
  -2  10   4 1062.19   49.80
  -2  10   4 1057.79   53.89
   2 -10  -4 1157.18   49.20
   2 -10  -4 1144.29   48.10
  -3  10   4   33.50   11.00
  -3  10   4   30.30    8.20
   3 -10  -4   37.30    5.80
   3 -10  -4   32.50    6.70
  -4  10   4  273.87   21.20
  -4  10   4  258.17   24.30
   4 -10  -4  275.37   13.90
   4 -10  -4  287.57   18.20
  -5  10   4  279.57   28.90
  -5  10   4  339.47   23.60
   5 -10  -4  318.27   20.70
  -6  10   4  579.04   40.90
  -6  10   4  599.84   34.40
   6 -10  -4  608.24   29.00
   6 -10  -4  627.84   31.80
  -7  10   4   55.19   12.10
  -7  10   4   73.69   20.30
   7 -10  -4   80.39    9.60
   7 -10  -4   50.89   10.00
  -8  10   4   -3.10   12.90
  -8  10   4   20.80   25.50
   8 -10  -4   19.60    9.60
   8 -10  -4   12.90    9.10
  -9  10   4   -3.90   14.50
  -9  10   4   18.10   26.70
   9 -10  -4    4.90   10.10
   9 -10  -4   13.70   13.20
  -7 -10  -3   11.80   13.00
  -7 -10  -3    7.20   15.10
  -7 -10  -3   47.00   33.80
  -7 -10  -3  -11.90   10.20
  -6 -10  -3    5.20    9.20
  -6 -10  -3   22.70   10.40
  -6 -10  -3   11.60   20.80
  -6 -10  -3   30.90   14.80
  -5 -10  -3   24.30    9.60
  -5 -10  -3   39.00   12.30
  -5 -10  -3   43.30   19.70
  -4 -10  -3  627.64   33.90
  -4 -10  -3  597.64   39.30
  -4 -10  -3  698.03   32.40
   3  10   3   40.20   18.00
  -3 -10  -3   37.20   22.40
  -3 -10  -3   44.10    9.40
  -3 -10  -3   24.30    7.50
   2  10   3  335.97   28.60
  -2 -10  -3  335.07   25.10
  -2 -10  -3  329.87   20.60
   1  10   3  171.58   23.60
  -1 -10  -3  183.18   16.50
  -1 -10  -3  182.98   20.50
   0  10   3  162.58   21.50
   0 -10  -3  234.08   14.00
   0 -10  -3  192.18   20.10
  -1  10   3    0.80   12.70
  -1  10   3   11.90    8.90
   1 -10  -3    4.30    7.00
   1 -10  -3    7.90    5.90
  -2  10   3  698.13   35.60
   2 -10  -3  749.33   33.60
  -3  10   3  512.85   27.30
  -3  10   3  493.55   29.70
   3 -10  -3  532.05   25.80
   3 -10  -3  523.35   23.10
  -4  10   3  159.48   17.10
  -4  10   3  164.58   21.70
   4 -10  -3  182.18   14.50
  -5  10   3   53.09   15.00
  -5  10   3   49.90    9.50
   5 -10  -3   47.70    7.80
   5 -10  -3   46.00    6.60
  -6  10   3  191.88   29.50
  -6  10   3  215.38   21.40
   6 -10  -3  198.08   17.90
   6 -10  -3  199.48   13.10
  -7  10   3   -7.10   18.80
  -7  10   3    6.80   11.40
   7 -10  -3   19.00    7.20
   7 -10  -3    7.40    8.80
  -8  10   3   -4.60   13.50
  -8  10   3    2.30   23.00
   8 -10  -3   -1.40    7.80
   8 -10  -3   16.00    9.70
  -9  10   3    8.20   25.80
  -9  10   3   -4.80   14.00
   9 -10  -3   -6.50   11.70
  -8 -10  -2   77.09   17.70
  -8 -10  -2   56.99   15.70
  -8 -10  -2   79.49   13.90
  -7 -10  -2  212.28   25.40
  -7 -10  -2  222.78   36.90
  -7 -10  -2  216.38   20.00
  -7 -10  -2  176.98   19.20
  -6 -10  -2   21.20   10.90
  -6 -10  -2   40.90   14.10
  -6 -10  -2   38.50   19.70
  -6 -10  -2   27.90    9.10
  -5 -10  -2    9.40    8.90
  -5 -10  -2   12.60   11.60
  -5 -10  -2    0.60   17.60
  -4 -10  -2  542.85   30.00
  -4 -10  -2  542.95   34.50
  -3 -10  -2 1711.83   79.29
  -3 -10  -2 1785.82   76.09
   2  10   2  334.67   26.30
  -2 -10  -2  361.76   20.40
  -2 -10  -2  357.46   24.90
   1  10   2  520.55   31.60
  -1 -10  -2  534.95   28.00
  -1 -10  -2  546.85   26.60
  -1 -10  -2  556.84   30.10
   0  10   2  602.34   31.40
   0  10   2  605.04   32.80
   0 -10  -2  667.73   30.70
   0 -10  -2  673.03   32.70
  -1  10   2 1669.93   75.09
  -1  10   2 1629.64   74.39
   1 -10  -2 1774.62   74.09
   1 -10  -2 1830.62   73.59
  -2  10   2  904.41   43.40
  -2  10   2  861.91   41.10
   2 -10  -2  934.61   40.60
   2 -10  -2  956.00   42.70
  -3  10   2 2581.04  110.79
  -3  10   2 2574.74  113.09
   3 -10  -2 2707.73  110.49
  -4  10   2   63.19    8.70
  -4  10   2   64.79   13.80
   4 -10  -2   66.29    7.90
  -5  10   2   92.29   10.00
  -5  10   2   72.99   15.40
   5 -10  -2   88.79    8.90
   5 -10  -2  108.89    8.20
  -6  10   2   61.09   10.60
  -6  10   2   52.19   17.70
   6 -10  -2   65.59    9.40
  -7  10   2  279.97   25.30
  -7  10   2  261.27   35.00
   7 -10  -2  294.77   21.30
  -8  10   2   47.90   13.50
  -8  10   2   57.29   22.50
   8 -10  -2   35.00   10.00
  -9  10   2    5.20   14.60
  -9  10   2    1.90   25.90
   9 -10  -2   14.00   11.90
  -8 -10  -1   68.19   33.10
  -8 -10  -1  -11.00   14.90
  -8 -10  -1    7.40   11.40
  -8 -10  -1   13.60   13.80
  -7 -10  -1  216.58   23.60
  -7 -10  -1  215.98   19.80
  -7 -10  -1  240.08   25.60
  -7 -10  -1  279.37   33.20
  -6 -10  -1    1.00    9.50
  -6 -10  -1    5.70   12.10
  -6 -10  -1   22.20   19.70
   5  10   1   -6.60    8.60
  -5 -10  -1   -2.10   10.90
  -5 -10  -1   -1.30   15.50
  -5 -10  -1   -2.90    8.80
   4  10   1    4.80    8.50
  -4 -10  -1    7.70   13.40
  -4 -10  -1   -3.10    9.10
   3  10   1  737.33   33.60
  -3 -10  -1  716.33   37.70
  -3 -10  -1  699.63   34.50
   2  10   1  486.25   23.20
  -2 -10  -1  440.16   23.90
  -2 -10  -1  456.25   27.00
   1  10   1  108.59   15.90
   1  10   1   98.09   10.80
  -1 -10  -1   69.39    8.30
  -1 -10  -1   60.39   10.40
  -1 -10  -1   81.99   12.30
   0  10   1    1.60    9.70
   0  10   1   50.69   10.80
   0 -10  -1   47.10    9.40
   0 -10  -1   -0.60    6.20
  -1  10   1  283.17   18.20
  -1  10   1  329.57   21.30
   1 -10  -1  374.76   20.80
   1 -10  -1  288.77   16.20
   1 -10  -1  342.07   17.40
  -2  10   1   85.39   11.80
  -2  10   1  101.29   11.90
   2 -10  -1  102.99   10.70
   2 -10  -1   92.59   15.50
  -3  10   1  948.11   48.30
  -3  10   1  981.10   44.70
   3 -10  -1 1047.90   48.00
   3 -10  -1 1044.90   44.20
  -4  10   1   18.20    6.90
  -4  10   1    2.20   12.20
   4 -10  -1    8.90    3.30
   4 -10  -1    4.40    5.60
  -5  10   1   45.30    8.30
  -5  10   1   64.29   15.20
   5 -10  -1   46.50    7.50
  -6  10   1   -4.50    8.40
  -6  10   1    1.10   15.70
   6 -10  -1   -5.30    6.90
  -7  10   1   31.40   10.50
  -7  10   1   13.40   19.70
   7 -10  -1   16.60    8.70
  -8  10   1   12.30   12.40
  -8  10   1    9.00   24.70
   8 -10  -1   13.90   10.20
  -9  10   1    1.40   14.50
  -9  10   1   -0.30   25.60
   9 -10  -1  -14.00   12.10
  -9 -10   0  -17.00   11.60
  -9 -10   0   18.30   17.20
  -9 -10   0    3.00   15.20
   8  10   0   53.69   14.70
  -8 -10   0   60.19   15.70
  -8 -10   0   30.60   10.60
  -8 -10   0   97.49   29.00
   7  10   0  131.19   15.10
  -7 -10   0  139.49   23.40
  -7 -10   0  140.49   15.50
  -7 -10   0  107.09   14.60
   6  10   0  404.46   24.30
  -6 -10   0  401.06   27.00
  -6 -10   0  360.86   25.50
  -6 -10   0  433.86   34.00
   5  10   0    0.50    8.40
  -5 -10   0    0.00    9.10
  -5 -10   0    1.60    8.30
   4  10   0  509.85   25.70
  -4 -10   0  485.65   26.50
   3  10   0 1639.64   67.89
  -3 -10   0 1503.15   67.99
   2  10   0 1739.83   73.49
  -2 -10   0 1721.33   75.29
  -2 -10   0 1719.53   73.89
   1  10   0  617.34   33.80
   1  10   0  673.23   29.90
  -1 -10   0  706.93   31.50
  -1 -10   0  623.24   30.40
  -1 -10   0  673.93   33.90
   0  10   0 1222.98   51.99
   0  10   0 1126.39   55.39
   0  10   0 1237.38   51.29
   0 -10   0 1148.89   51.49
   0 -10   0 1228.78   51.89
   0 -10   0 1250.17   54.89
  -1  10   0  637.64   34.20
  -1  10   0  682.23   29.40
  -1  10   0  691.83   29.00
   1 -10   0  616.34   30.00
   1 -10   0  697.23   29.80
  -2  10   0 1653.73   75.09
  -2  10   0 1651.83   71.79
   2 -10   0 1730.43   74.59
   2 -10   0 1747.73   71.59
  -3  10   0 1509.05   65.49
  -3  10   0 1505.45   69.79
   3 -10   0 1385.46   64.39
   3 -10   0 1641.64   65.39
   3 -10   0 1622.14   69.19
  -4  10   0  485.15   24.60
  -4  10   0  476.75   32.10
   4 -10   0  492.35   23.80
   4 -10   0  457.15   22.10
  -5  10   0    8.00    7.20
  -5  10   0    8.20   15.10
   5 -10   0    2.70    5.40
   5 -10   0    5.70    6.20
  -6  10   0  366.66   34.20
  -6  10   0  375.86   24.20
   6 -10   0  362.36   24.50
  -7  10   0   86.39   12.40
  -7  10   0  113.79   22.80
   7 -10   0  112.29   10.90
  -8  10   0   49.60   12.80
  -8  10   0   39.60   26.70
   8 -10   0   38.30   11.40
  -9  10   0    7.90   16.00
  -9  10   0   -6.80   26.30
   9  10  -1  -19.50   14.60
  -9 -10   1  -11.40    9.90
  -9 -10   1  -14.10   16.90
  -9 -10   1   12.30   15.50
   8  10  -1   22.60   12.50
  -8 -10   1   30.90   13.70
  -8 -10   1   18.70   14.30
   7  10  -1   25.90   11.60
  -7 -10   1   36.70   12.50
  -7 -10   1   25.40   11.40
  -6 -10   1    6.00    9.00
  -6 -10   1    5.40   10.90
   5  10  -1   68.89   10.10
  -5 -10   1   51.09    9.40
  -5 -10   1   55.59    9.90
   4  10  -1   11.10    7.30
  -4 -10   1   11.20    8.20
  -4 -10   1    1.60    6.20
   3  10  -1 1057.89   44.70
  -3 -10   1  949.80   44.80
   2  10  -1   83.89    7.90
  -2 -10   1   75.39    7.90
  -2 -10   1   63.99   11.80
   1  10  -1  318.87   16.60
   1  10  -1  310.27   23.40
  -1 -10   1  346.57   23.70
  -1 -10   1  300.37   17.00
   0  10  -1    1.60    4.60
   0 -10   1    7.20    5.30
   0 -10   1   13.90    4.80
  -1  10  -1   77.69    7.00
  -1  10  -1   71.09   12.30
   1 -10   1   81.99    8.00
   1 -10   1   76.99   11.80
  -2  10  -1  451.35   21.00
  -2  10  -1  406.86   27.90
  -2  10  -1  434.56   20.50
   2 -10   1  412.36   21.40
   2 -10   1  476.75   20.60
   2 -10   1  460.55   26.80
  -3  10  -1  710.03   31.40
  -3  10  -1  668.23   38.90
   3 -10   1  719.23   30.90
   3 -10   1  646.54   31.10
   3 -10   1  711.83   36.70
  -4  10  -1   -3.80   13.90
  -4  10  -1   12.70    5.60
   4 -10   1    4.70    5.20
   4 -10   1    9.50    5.80
  -5  10  -1   17.20    6.70
  -5  10  -1    5.80   15.90
   5 -10   1    9.70    6.80
   5 -10   1   -2.70    6.10
  -6  10  -1   28.90   17.60
  -6  10  -1   20.90    8.20
  -6  10  -1   13.70   18.90
   6 -10   1   -7.20    7.70
  -7  10  -1  182.68   25.80
  -7  10  -1  210.88   22.30
  -7  10  -1  189.78   28.80
   7 -10   1  187.08   19.60
  -8  10  -1   -3.50   24.10
  -8  10  -1   -8.10   22.80
  -8  10  -1   14.60   11.60
   9  10  -2   17.60   13.70
  -9 -10   2   11.70   15.20
  -9 -10   2   11.20   16.30
   8  10  -2   47.80   13.80
  -8 -10   2   21.10   13.40
  -8 -10   2   62.79   16.20
   7  10  -2  299.97   22.00
  -7 -10   2  303.97   26.10
  -7 -10   2  306.77   24.60
   6  10  -2   67.79   12.40
  -6 -10   2   65.19   11.50
  -6 -10   2   45.40   10.30
   5  10  -2  109.39   11.20
  -5 -10   2  105.09   11.90
   4  10  -2   61.39    8.70
  -4 -10   2   69.59    9.90
  -4 -10   2   57.69    8.20
   3  10  -2 2611.74  107.39
  -3 -10   2 2540.25  107.49
  -3 -10   2 2490.95  107.59
   2  10  -2 1000.50   41.90
  -2 -10   2  945.21   46.30
  -2 -10   2  926.51   41.70
  -2 -10   2  938.01   42.30
   1  10  -2 1840.72   75.59
   1  10  -2 1771.42   79.59
  -1 -10   2 1692.03   75.69
  -1 -10   2 1855.41   79.39
   0  10  -2  660.43   37.20
   0  10  -2  721.33   30.10
   0 -10   2  644.64   30.20
   0 -10   2  689.03   36.00
  -1  10  -2  556.24   24.90
  -1  10  -2  548.55   33.40
   1 -10   2  585.14   31.30
   1 -10   2  563.74   24.50
   1 -10   2  580.74   24.10
   1 -10   2  500.75   26.60
  -2  10  -2  374.56   27.70
  -2  10  -2  371.96   17.00
  -2  10  -2  361.96   18.90
  -2  10  -2  360.16   18.30
   2 -10   2  378.46   16.90
   2 -10   2  377.06   25.20
   2 -10   2  321.17   19.20
  -3  10  -2 1670.93   73.19
  -3  10  -2 1694.63   79.19
  -3  10  -2 1763.02   75.19
   3 -10   2 1696.63   74.29
   3 -10   2 1844.92   73.29
   3 -10   2 1750.92   78.19
  -4  10  -2  529.25   29.10
  -4  10  -2  521.35   25.40
  -4  10  -2  544.15   36.90
   4 -10   2  566.04   25.30
   4 -10   2  485.65   26.30
  -5  10  -2    1.60    7.00
  -5  10  -2   22.50    7.00
  -5  10  -2    7.50   13.40
  -5  10  -2    6.20   18.20
   5 -10   2    8.40    6.50
   5 -10   2    6.80    7.90
  -6  10  -2    8.50    8.20
  -6  10  -2   31.20    8.40
  -6  10  -2   17.70   21.90
  -6  10  -2   45.80   17.60
  -7  10  -2  156.08   27.00
  -7  10  -2  204.58   30.10
  -7  10  -2  175.38   21.60
  -8  10  -2   52.89   13.80
  -8  10  -2  118.49   29.00
  -8  10  -2   75.19   30.30
   9  10  -3   20.60   15.70
  -9 -10   3   18.80   16.60
  -9 -10   3    7.40   15.10
   8  10  -3   -1.40   12.40
  -8 -10   3    3.10   14.80
  -8 -10   3   -4.00   12.20
   7  10  -3   -2.20    9.90
  -7 -10   3    8.30   12.60
  -7 -10   3   -3.70   11.40
   6  10  -3  200.18   17.70
  -6 -10   3  234.08   21.20
  -6 -10   3  230.78   20.80
   5  10  -3   53.39    9.30
  -5 -10   3   40.10    8.30
  -5 -10   3   58.79   10.40
   4  10  -3  160.68   14.10
  -4 -10   3  158.78   15.50
  -4 -10   3  164.38   14.90
   3  10  -3  537.15   24.90
  -3 -10   3  498.25   24.90
  -3 -10   3  480.65   25.50
   2  10  -3  716.03   31.20
  -2 -10   3  654.53   31.60
  -2 -10   3  683.83   37.00
  -2 -10   3  649.64   30.30
   1  10  -3   -2.30    5.80
   1  10  -3   -6.30   12.50
  -1 -10   3    0.70    4.10
  -1 -10   3   22.70   12.90
   0  10  -3  204.88   13.10
   0  10  -3  207.58   25.30
   0 -10   3  191.78   14.40
   0 -10   3  202.28   15.40
   0 -10   3  236.98   22.60
  -1  10  -3  149.69   11.50
   1 -10   3  212.78   20.30
   1 -10   3  163.78   13.80
   1 -10   3  137.99   14.00
  -2  10  -3  337.17   28.50
  -2  10  -3  361.56   20.30
  -2  10  -3  360.96   17.40
   2 -10   3  324.37   20.30
   2 -10   3  348.07   24.90
  -3  10  -3   38.20    6.90
  -3  10  -3   38.70   11.00
  -3  10  -3   26.70    4.90
  -3  10  -3   21.20   14.40
   3 -10   3   22.70    8.20
   3 -10   3   28.10   13.80
  -4  10  -3  607.24   41.10
  -4  10  -3  677.13   30.40
  -4  10  -3  575.04   28.60
  -4  10  -3  617.84   33.80
   4 -10   3  626.04   31.70
  -5  10  -3   34.90   19.90
  -5  10  -3   25.90    6.80
  -5  10  -3    9.10    7.80
  -5  10  -3   31.80   15.70
   5 -10   3   16.40    9.80
  -6  10  -3   34.20    8.40
  -6  10  -3   28.20   22.30
  -6  10  -3   30.00   23.10
  -7  10  -3   53.99   22.10
  -7  10  -3    0.10   10.10
  -7  10  -3    3.80   27.30
  -7  10  -3   -8.10   10.80
   9  10  -4    6.00   14.60
  -9 -10   4   14.90   14.90
  -9 -10   4   21.80   17.30
   8  10  -4   24.10   12.50
  -8 -10   4    7.90   13.70
  -8 -10   4   22.50   15.50
   7  10  -4   84.49   11.70
  -7 -10   4   95.89   15.20
  -7 -10   4   61.39   12.80
   6  10  -4  597.94   31.30
  -6 -10   4  596.14   33.50
  -6 -10   4  632.34   33.70
   5  10  -4  342.67   20.60
  -5 -10   4  306.67   22.00
  -5 -10   4  317.77   22.10
   4  10  -4  292.77   17.60
  -4 -10   4  236.28   19.20
  -4 -10   4  260.67   18.10
   3  10  -4   35.60    7.70
  -3 -10   4   29.90    7.90
  -3 -10   4   15.60   12.90
  -3 -10   4   33.20    6.20
   2  10  -4 1187.08   49.30
  -2 -10   4 1060.89   48.00
  -2 -10   4 1115.79   53.89
  -2 -10   4 1110.69   49.80
   1  10  -4 1059.89   46.00
   1  10  -4 1016.60   51.59
  -1 -10   4 1075.89   44.20
  -1 -10   4 1007.70   47.10
  -1 -10   4 1057.39   52.19
   0  10  -4  196.58   13.60
   0  10  -4  156.68   24.20
   0 -10   4  191.08   15.60
   0 -10   4  176.58   16.80
   0 -10   4  209.98   21.90
  -1  10  -4  602.04   27.80
  -1  10  -4  555.44   37.70
   1 -10   4  579.24   31.10
   1 -10   4  637.64   34.00
   1 -10   4  569.34   29.90
  -2  10  -4  337.47   30.40
   2 -10   4  334.07   22.10
   2 -10   4  352.36   26.30
   2 -10   4  342.27   23.10
  -3  10  -4 1313.97   56.29
  -3  10  -4 1139.19   62.39
  -3  10  -4 1286.87   58.09
   3 -10   4 1244.48   56.99
   3 -10   4 1303.97   61.09
  -4  10  -4   99.49   16.20
  -4  10  -4   72.29   19.80
  -4  10  -4   49.30    6.90
  -4  10  -4   91.29   10.50
   4 -10   4   71.39   12.30
  -5  10  -4   55.89   22.80
  -5  10  -4   52.59    7.60
  -5  10  -4   78.69   17.20
  -5  10  -4   52.89    8.20
  -5  10  -4   84.49   10.90
   5 -10   4   49.00   12.40
  -6  10  -4   74.69   25.60
  -6  10  -4   32.80   11.50
  -6  10  -4   98.29   20.80
  -6  10  -4   63.49    9.20
  -7  10  -4   31.20   30.50
  -7  10  -4   76.59   24.20
  -7  10  -4   62.39   14.10
  -7  10  -4   46.80   10.90
   9  10  -5  -20.50   15.00
  -9 -10   5   -2.60   16.00
   8  10  -5    6.30   12.40
  -8 -10   5   -3.30   13.60
   7  10  -5   45.30   12.00
  -7 -10   5   58.69   14.60
  -7 -10   5   51.49   12.70
   6  10  -5    0.70   10.50
  -6 -10   5    4.70    9.80
   5  10  -5    9.70    9.00
  -5 -10   5    2.80    8.10
   4  10  -5    9.90    8.00
  -4 -10   5   15.30   14.10
  -4 -10   5   17.00    7.20
  -4 -10   5   16.90    8.90
   3  10  -5   51.99    9.20
  -3 -10   5   49.40   15.40
  -3 -10   5   44.80    7.00
  -3 -10   5   49.80    9.60
   2  10  -5  335.77   20.40
  -2 -10   5  334.67   22.00
  -2 -10   5  389.86   28.60
  -2 -10   5  352.06   18.00
   1  10  -5  230.78   16.00
  -1 -10   5  247.98   25.80
  -1 -10   5  215.08   18.60
   0  10  -5  101.39   17.80
   0  10  -5   95.39    9.40
   0 -10   5   87.39   14.90
   0 -10   5  101.19   15.70
   0 -10   5   74.69   10.60
  -1  10  -5   83.19   17.80
  -1  10  -5   54.99    8.40
   1 -10   5   54.79   10.70
   1 -10   5   66.49   14.70
   1 -10   5   58.79   16.00
  -2  10  -5   57.39    9.50
  -2  10  -5   69.19   19.60
   2 -10   5   51.69   10.80
   2 -10   5   78.99   15.80
   2 -10   5   73.69   15.60
  -3  10  -5  370.86   37.30
  -3  10  -5  418.76   24.30
   3 -10   5  388.36   32.10
   3 -10   5  372.96   27.40
  -4  10  -5   96.49   17.80
  -4  10  -5   53.39   11.70
  -4  10  -5   92.79   22.50
   4 -10   5   57.29   14.20
  -5  10  -5  -14.00   18.00
  -5  10  -5   -8.80    6.60
  -5  10  -5  -15.00   10.40
  -5  10  -5   13.20    8.50
  -5  10  -5  -23.10   22.50
   5 -10   5   -4.50   13.50
  -6  10  -5  -29.80   22.60
  -6  10  -5    5.00    9.80
  -6  10  -5   40.40   13.90
  -6  10  -5  -12.60   27.20
  -6  10  -5   -5.50    8.20
   9  10  -6   -9.70   15.60
  -9 -10   6    0.00   18.30
  -9 -10   6  -11.30   14.50
   8  10  -6    9.70   13.70
  -8 -10   6    5.40   17.50
  -8 -10   6   37.60   13.20
   7  10  -6    6.40   11.60
  -7 -10   6    1.90   13.00
  -7 -10   6   10.60   12.20
   6  10  -6  190.98   20.50
  -6 -10   6  228.48   23.10
  -6 -10   6  207.78   23.70
   5  10  -6   -9.30    9.50
   5  10  -6   14.30    7.80
  -5 -10   6    5.00    8.90
  -5 -10   6    4.70   10.70
   4  10  -6  129.49   13.90
   4  10  -6  121.49   12.70
  -4 -10   6  133.99   15.70
  -4 -10   6  114.49   12.70
   3  10  -6   59.59    9.80
  -3 -10   6   55.29   11.20
  -3 -10   6   60.29   17.60
  -3 -10   6   46.80    7.60
   2  10  -6 1376.16   57.79
  -2 -10   6 1292.77   64.09
  -2 -10   6 1289.07   59.19
  -2 -10   6 1230.68   55.49
   1  10  -6   69.59   10.10
  -1 -10   6   92.19   18.00
  -1 -10   6   57.19   16.00
  -1 -10   6   74.49   12.70
   0  10  -6  393.06   23.00
   0  10  -6  388.96   33.40
   0 -10   6  374.86   28.90
   0 -10   6  377.06   26.20
   0 -10   6  399.36   30.40
  -1  10  -6   60.29   19.30
   1 -10   6   61.99   12.20
   1 -10   6   77.69   16.60
   1 -10   6  106.29   19.80
  -2  10  -6  398.16   25.00
  -2  10  -6  354.86   38.40
   2 -10   6  416.16   31.50
   2 -10   6  369.06   32.20
   2 -10   6  411.06   28.80
  -3  10  -6   78.49   23.10
  -3  10  -6   61.79   10.90
   3 -10   6   81.09   15.70
  -4  10  -6  201.08   29.30
  -4  10  -6  273.77   24.30
  -5  10  -6  -31.00   21.50
  -5  10  -6  -12.50   16.00
  -5  10  -6  -15.40   27.20
  -5  10  -6   14.70   10.00
   5 -10   6   16.50   16.50
  -9 -10   7   -6.10   18.10
   8  10  -7    5.90   16.70
  -8 -10   7   29.00   14.60
  -8 -10   7   45.30   17.00
   7  10  -7   19.90   12.90
  -7 -10   7   27.00   13.50
  -7 -10   7   23.10   13.40
   6  10  -7   81.29   13.60
   6  10  -7   71.99   11.10
  -6 -10   7   93.19   13.90
  -6 -10   7   81.69   12.90
   5  10  -7   32.80    9.30
   5  10  -7   33.30   10.80
  -5 -10   7   63.29   20.30
  -5 -10   7   23.00   10.30
  -5 -10   7   40.70   12.70
   4  10  -7   61.89    8.50
   4  10  -7   65.39   11.20
  -4 -10   7   61.49    9.80
  -4 -10   7   51.19   12.80
  -4 -10   7   72.39   18.50
   3  10  -7   11.80    9.80
  -3 -10   7   19.50    7.50
  -3 -10   7   11.10   11.60
  -3 -10   7   21.40   18.50
   2  10  -7  193.28   18.10
  -2 -10   7  181.08   30.30
  -2 -10   7  157.38   16.50
  -2 -10   7  173.48   29.20
   1  10  -7   26.00   10.40
  -1 -10   7   14.50   19.90
  -1 -10   7    6.70   12.30
  -1 -10   7   23.60   17.30
   0  10  -7   83.89   11.90
   0 -10   7   66.99   13.60
   0 -10   7   90.49   18.50
   0 -10   7   89.49   22.80
  -1  10  -7   21.70   18.50
   1 -10   7   11.80   12.60
   1 -10   7   15.00   15.60
   1 -10   7   32.10   20.90
  -2  10  -7   34.50   21.10
   2 -10   7   47.60   23.20
   2 -10   7   21.30   18.20
  -3  10  -7    3.60   15.20
  -3  10  -7   11.00   23.50
   3 -10   7    2.30   15.90
  -4  10  -7   24.60   26.10
   4 -10   7   34.40   18.80
  -8 -10   8    5.50   16.50
  -8 -10   8    4.10   15.50
   7  10  -8   93.59   17.90
  -7 -10   8   52.79   15.60
  -7 -10   8   70.49   17.00
   6  10  -8   -4.10    9.40
   6  10  -8   24.10   15.70
  -6 -10   8   59.89   24.00
  -6 -10   8   13.70   14.60
  -6 -10   8    1.60   12.40
   5  10  -8  103.99   14.70
   5  10  -8   67.49    9.60
  -5 -10   8   73.29   12.40
  -5 -10   8   80.69   15.90
  -5 -10   8  108.69   21.80
   4  10  -8   40.00   12.10
  -4 -10   8   34.30   14.40
  -4 -10   8   38.90   21.50
  -4 -10   8   19.70    9.50
   3  10  -8  107.69   13.90
  -3 -10   8   72.19    9.60
  -3 -10   8   93.69   15.40
   2  10  -8   10.40   10.60
  -2 -10   8    3.30   13.40
  -2 -10   8  -17.70   17.80
  -2 -10   8   13.20   23.80
   1  10  -8  208.28   21.60
  -1 -10   8  242.88   31.30
  -1 -10   8  252.97   27.70
  -1 -10   8  228.98   34.30
   0  10  -8   84.99   13.10
   0 -10   8   69.89   18.70
   0 -10   8   81.39   17.70
   0 -10   8   92.39   26.80
  -1  10  -8   76.29   13.50
   1 -10   8   98.09   21.10
   1 -10   8   81.09   18.60
   1 -10   8  111.59   28.10
  -2  10  -8   65.29   22.20
   2 -10   8   11.50   16.90
   2 -10   8   28.30   26.60
  -7 -10   9   17.10   17.80
  -7 -10   9  -12.00   14.50
  -6 -10   9  -11.90   13.90
  -6 -10   9   -2.20   16.60
  -6 -10   9   58.89   25.30
   5  10  -9   27.30   23.10
  -5 -10   9   14.10   12.70
  -5 -10   9   27.60   24.90
  -5 -10   9   31.00   16.80
   4  10  -9   -9.30   19.00
  -4 -10   9    7.60   10.20
  -4 -10   9   -6.10   25.90
   3  10  -9   -1.20   18.00
  -3 -10   9   12.20   27.90
  -3 -10   9  -23.00   23.50
  -3 -10   9   -5.30   15.70
   2  10  -9  -14.40   15.80
  -2 -10   9    1.50   27.40
  -2 -10   9   -5.50   16.70
  -2 -10   9  -33.20   21.90
   1  10  -9   15.00   15.40
  -1 -10   9   36.70   28.30
  -1 -10   9  -13.30   20.60
  -1 -10   9   -3.70   18.00
   0  10  -9   29.20   16.70
   0 -10   9   35.70   21.20
   0 -10   9   24.00   18.60
   0 -10   9   36.40   31.20
   0  11   9   26.80   40.10
  -1  11   9   12.80   33.80
   1 -11  -9  -11.30   11.00
   1 -11  -9   -1.30   15.70
  -2  11   9   15.50   33.50
   2 -11  -9   -8.90   10.30
   2 -11  -9    6.00   13.80
  -3  11   9  162.78   39.20
   3 -11  -9  108.99   13.70
   3 -11  -9  130.69   17.00
  -4  11   9   75.49   36.30
   4 -11  -9   60.99   14.10
   4 -11  -9   55.89   12.10
  -5  11   9   -9.40   35.30
  -5  11   9  -25.10   17.10
   5 -11  -9  -23.30   13.30
   5 -11  -9  -35.10   12.60
  -6  11   9   -2.10   20.20
   6 -11  -9   14.50   16.80
   2  11   8  101.09   41.20
   1  11   8   -3.90   36.00
  -1 -11  -8   16.60   14.50
  -1 -11  -8  -25.80    9.90
   0  11   8  138.69   37.90
   0 -11  -8   89.09   14.80
   0 -11  -8   86.99   12.70
  -1  11   8   14.30   40.50
   1 -11  -8   -7.00    9.30
   1 -11  -8    3.60   12.10
  -2  11   8  116.59   32.40
   2 -11  -8   85.29   11.60
   2 -11  -8   67.89   13.10
  -3  11   8   10.30   30.10
   3 -11  -8    6.50    9.20
   3 -11  -8    8.70   10.40
  -4  11   8  173.08   37.30
   4 -11  -8  124.29   13.40
   4 -11  -8  109.89   12.10
  -5  11   8   34.00   16.50
   5 -11  -8   34.40   10.80
  -6  11   8   12.40   20.60
   6 -11  -8   -6.90   11.50
  -7  11   8   -5.80   24.50
  -7  11   8   -2.30   17.10
   7 -11  -8   -3.40   15.30
   7 -11  -8  -13.10   13.90
  -8  11   8    2.50   20.30
  -8  11   8   36.00   29.20
   8 -11  -8   21.30   16.20
  -4 -11  -7   -0.60   15.00
   3  11   7   32.10   37.90
  -3 -11  -7   12.80   14.10
  -3 -11  -7   18.20   15.80
  -3 -11  -7   -2.50   28.90
   2  11   7  367.56   63.69
  -2 -11  -7  352.66   25.90
  -2 -11  -7  290.87   37.90
   1  11   7  210.08   35.20
  -1 -11  -7  145.49   13.70
  -1 -11  -7  172.88   20.10
   0  11   7  132.09   28.80
   0 -11  -7   88.59   12.30
   0 -11  -7   83.49   11.30
  -1  11   7   30.10   24.40
   1 -11  -7   18.10    9.70
   1 -11  -7    0.20    8.50
  -2  11   7  114.99   28.10
   2 -11  -7   97.69   11.20
   2 -11  -7   82.69   10.60
  -3  11   7   57.39   27.00
   3 -11  -7   54.09   10.00
   3 -11  -7   40.80    9.50
  -4  11   7  109.69   28.40
  -4  11   7   90.29   14.70
   4 -11  -7   58.49   10.40
   4 -11  -7   85.79   10.40
  -5  11   7   63.59   14.30
  -5  11   7   50.49   17.60
   5 -11  -7   39.90   10.70
   5 -11  -7   46.00    8.90
  -6  11   7    3.50   19.50
  -6  11   7   -3.10   14.10
   6 -11  -7   -8.40    9.80
  -7  11   7   -0.90   21.70
  -7  11   7   21.30   15.70
   7 -11  -7   12.00   11.90
   7 -11  -7    8.60   12.80
  -8  11   7   21.40   17.20
  -8  11   7    6.50   27.80
   8 -11  -7  -12.70   13.90
   8 -11  -7   13.30   19.30
  -5 -11  -6   33.50   16.20
  -4 -11  -6   18.70   26.00
  -4 -11  -6   -8.90   21.70
  -4 -11  -6   -3.30   13.10
   3  11   6   17.20   30.10
  -3 -11  -6   -8.00   10.00
  -3 -11  -6  -40.80   18.10
  -3 -11  -6   -0.90   12.10
   2  11   6   32.90   28.20
  -2 -11  -6   19.20    9.40
  -2 -11  -6   30.80   18.70
   1  11   6  360.76   41.70
  -1 -11  -6  374.16   24.10
  -1 -11  -6  376.36   33.00
   0  11   6   21.30   21.60
   0 -11  -6    8.80    9.10
  -1  11   6  424.16   38.90
   1 -11  -6  484.75   26.20
   1 -11  -6  476.65   28.80
  -2  11   6   51.09   21.60
   2 -11  -6   19.00   12.80
   2 -11  -6   16.10    8.40
  -3  11   6  411.66   38.40
  -3  11   6  420.76   27.40
   3 -11  -6  471.75   23.70
   3 -11  -6  427.26   25.60
  -4  11   6   44.50   12.00
  -4  11   6   55.89   14.10
   4 -11  -6   40.90    7.50
   4 -11  -6   39.60    9.00
  -5  11   6  316.27   27.10
  -5  11   6  288.37   29.80
   5 -11  -6  301.57   22.60
   5 -11  -6  301.77   17.00
  -6  11   6   87.69   20.50
  -6  11   6  102.49   15.40
   6 -11  -6   84.79   11.20
  -7  11   6   23.10   13.90
  -7  11   6   25.30   21.70
   7 -11  -6   25.90   11.30
   7 -11  -6   22.20    9.50
  -8  11   6   29.00   24.40
  -8  11   6   39.90   14.30
   8 -11  -6    5.90   13.90
   8 -11  -6   26.30   12.90
  -9  11   6    6.70   27.70
  -9  11   6  -32.30   17.60
   9 -11  -6  -20.20   14.80
  -6 -11  -5   74.59   18.10
  -6 -11  -5   76.09   20.60
  -6 -11  -5   77.09   20.70
  -5 -11  -5   50.79   25.70
  -5 -11  -5   33.70   14.10
  -5 -11  -5   -2.70   12.90
  -5 -11  -5   13.80   15.20
  -4 -11  -5  214.68   29.20
  -4 -11  -5  185.78   17.50
  -4 -11  -5  179.58   21.80
  -4 -11  -5  187.28   19.80
   3  11   5  146.09   29.40
  -3 -11  -5  138.19   21.30
  -3 -11  -5   84.69   11.60
  -3 -11  -5  119.59   14.40
   2  11   5  134.19   26.60
  -2 -11  -5  143.29   22.50
  -2 -11  -5  126.49   16.00
   1  11   5  359.66   36.00
  -1 -11  -5  437.96   23.70
  -1 -11  -5  408.76   31.20
   0  11   5 1228.48   63.49
   0 -11  -5 1309.07   56.99
   0 -11  -5 1271.87   57.99
  -1  11   5   14.10   17.20
   1 -11  -5   29.40    7.70
   1 -11  -5   14.90    7.10
  -2  11   5    5.30   17.30
  -2  11   5    8.40    9.30
   2 -11  -5    1.60    6.90
   2 -11  -5    5.20    6.40
  -3  11   5  614.24   34.70
   3 -11  -5  695.73   30.90
   3 -11  -5  678.03   32.60
  -4  11   5  631.94   33.90
  -4  11   5  595.54   35.70
   4 -11  -5  633.64   28.50
   4 -11  -5  607.54   31.20
  -5  11   5   51.19   11.10
  -5  11   5   58.59   16.30
   5 -11  -5   49.99    5.50
   5 -11  -5   40.10    8.70
  -6  11   5    8.40   10.80
  -6  11   5   16.60   18.90
   6 -11  -5    7.90    8.50
   6 -11  -5    8.20    8.50
  -7  11   5   11.80   12.00
  -7  11   5   27.00   22.00
   7 -11  -5   15.00    9.10
   7 -11  -5    5.30    9.20
  -8  11   5   48.70   14.80
  -8  11   5   24.50   24.30
   8 -11  -5   64.39   12.00
   8 -11  -5   54.49   12.50
  -9  11   5    0.30   15.40
  -9  11   5   12.00   30.30
   9 -11  -5   17.70   15.80
  -7 -11  -4   16.30   18.40
  -7 -11  -4   32.20   23.00
  -7 -11  -4   10.30   12.90
  -7 -11  -4  -10.30   19.40
  -6 -11  -4   -4.10   12.00
  -6 -11  -4   16.20   14.70
  -6 -11  -4   17.00   11.80
  -6 -11  -4   44.30   18.70
  -6 -11  -4   36.00   27.20
  -5 -11  -4   14.30    9.10
  -5 -11  -4   23.30   18.50
  -5 -11  -4    6.40   12.70
  -4 -11  -4   45.90   18.20
  -4 -11  -4   18.40    9.40
  -4 -11  -4   41.80   12.50
   3  11   4  146.29   23.80
  -3 -11  -4   84.99   10.60
  -3 -11  -4  110.29   13.10
  -3 -11  -4  113.49   19.90
   2  11   4  387.36   33.60
  -2 -11  -4  381.96   28.20
  -2 -11  -4  368.36   21.40
  -2 -11  -4  356.26   22.90
  -2 -11  -4  350.16   21.60
   1  11   4    9.80   17.40
  -1 -11  -4    0.50    6.30
  -1 -11  -4   16.80   12.40
   0  11   4  585.24   36.70
   0 -11  -4  625.74   29.60
   0 -11  -4  632.94   35.30
  -1  11   4   28.40   15.50
   1 -11  -4   30.60    6.90
   1 -11  -4   22.70    6.30
  -2  11   4  565.94   34.70
  -2  11   4  549.85   29.90
   2 -11  -4  596.54   28.50
   2 -11  -4  575.04   26.80
  -3  11   4  494.45   29.30
  -3  11   4  492.65   27.50
   3 -11  -4  512.65   23.30
   3 -11  -4  482.15   25.60
  -4  11   4   80.49   10.80
  -4  11   4   89.09   14.30
   4 -11  -4   75.69    9.10
   4 -11  -4   97.89    8.20
  -5  11   4  977.70   46.60
  -5  11   4  932.01   50.89
   5 -11  -4 1010.20   45.30
  -6  11   4  375.26   27.80
  -6  11   4  381.56   35.30
   6 -11  -4  412.36   24.60
   6 -11  -4  388.16   21.00
  -7  11   4   67.99   22.80
  -7  11   4   74.59   13.20
   7 -11  -4   57.89   10.40
   7 -11  -4   92.89    9.70
  -8  11   4    7.80   24.20
  -8  11   4    0.80   14.20
   8 -11  -4   37.10   10.00
   8 -11  -4   17.90    9.40
  -9  11   4    8.70   28.90
  -9  11   4   24.40   17.60
   9 -11  -4    0.80   14.40
   9 -11  -4   19.00   10.20
  -7 -11  -3    8.10   16.60
  -7 -11  -3    0.80   11.00
  -7 -11  -3   35.80   34.40
  -6 -11  -3   39.00   15.10
  -6 -11  -3   66.89   22.60
  -6 -11  -3   34.80   10.70
  -6 -11  -3   32.00   12.30
  -5 -11  -3 1545.15   71.29
  -5 -11  -3 1514.85   76.79
  -5 -11  -3 1624.14   69.39
  -4 -11  -3  105.89   11.40
  -4 -11  -3   86.59   13.30
  -4 -11  -3  109.59   19.90
   3  11   3   30.90   17.90
  -3 -11  -3   46.40   10.30
  -3 -11  -3   58.29   15.90
   2  11   3  137.29   20.60
  -2 -11  -3  106.49   11.10
  -2 -11  -3  132.79   20.00
  -2 -11  -3  111.59   12.80
   1  11   3 2974.70  130.59
  -1 -11  -3 3011.80  129.49
  -1 -11  -3 3105.19  126.29
  -1 -11  -3 2883.51  126.19
   0  11   3  100.19   16.20
   0 -11  -3  165.18   13.30
   0 -11  -3  144.79   18.90
  -1  11   3  681.03   37.80
  -1  11   3  704.33   35.00
   1 -11  -3  755.92   33.50
   1 -11  -3  717.13   33.80
  -2  11   3  282.37   21.20
   2 -11  -3  305.37   20.00
   2 -11  -3  299.37   18.30
  -3  11   3  500.45   26.50
  -3  11   3  469.85   29.60
   3 -11  -3  498.05   24.90
  -4  11   3  184.28   23.30
  -4  11   3  191.58   17.90
   4 -11  -3  171.28   15.10
   4 -11  -3  186.48    9.50
  -5  11   3  610.54   32.20
  -5  11   3  577.34   37.60
   5 -11  -3  600.44   27.30
  -6  11   3   10.00    9.80
  -6  11   3   10.40   17.10
   6 -11  -3   -4.60    6.10
   6 -11  -3    2.80    7.30
  -7  11   3   20.90   11.90
  -7  11   3   33.50   20.30
   7 -11  -3   25.00    7.40
   7 -11  -3    7.40    9.10
  -8  11   3    9.60   22.20
  -8  11   3   -1.30   12.60
   8 -11  -3   -1.20    9.80
   8 -11  -3   -2.00    8.00
  -9  11   3   63.99   28.10
  -9  11   3   61.99   17.20
   9 -11  -3   60.09   14.10
  -8 -11  -2   10.70   12.50
  -8 -11  -2   -8.20   15.00
  -8 -11  -2   13.10   16.10
  -7 -11  -2   82.69   27.40
  -7 -11  -2   46.00   11.50
  -7 -11  -2   45.60   15.40
  -7 -11  -2   33.00   12.90
  -6 -11  -2   12.10   19.00
  -6 -11  -2   14.80   10.00
  -6 -11  -2   -8.40    8.50
  -6 -11  -2    8.60   14.40
  -5 -11  -2   -8.70   12.10
  -5 -11  -2    3.00   17.50
  -4 -11  -2   -0.70    9.80
  -4 -11  -2    8.20   14.20
  -3 -11  -2   97.69   11.70
  -3 -11  -2  119.29   16.50
   2  11   2  988.10   49.60
  -2 -11  -2 1001.20   45.20
  -2 -11  -2  999.90   46.80
  -2 -11  -2  992.10   48.40
   1  11   2 1377.46   63.59
  -1 -11  -2 1389.26   59.89
  -1 -11  -2 1327.67   62.59
  -1 -11  -2 1407.06   60.89
   0  11   2  141.19   18.30
   0  11   2  141.49   17.90
   0 -11  -2  179.58   13.60
   0 -11  -2  188.98   16.10
   0 -11  -2  185.58   17.60
  -1  11   2  306.77   21.20
  -1  11   2  280.67   21.10
   1 -11  -2  324.27   18.00
   1 -11  -2  311.17   19.30
  -2  11   2  271.07   21.50
  -2  11   2  265.17   18.10
   2 -11  -2  285.87   20.10
   2 -11  -2  282.47   16.80
  -3  11   2  652.73   31.30
  -3  11   2  597.44   34.80
   3 -11  -2  661.03   30.30
  -4  11   2 1376.66   60.69
  -4  11   2 1342.17   64.39
   4 -11  -2 1403.16   60.09
  -5  11   2   15.80    8.20
  -5  11   2   13.50   14.20
   5 -11  -2   19.50    7.00
   5 -11  -2   22.20    4.80
  -6  11   2   24.70   17.30
  -6  11   2   17.30    9.70
   6 -11  -2   30.10    8.30
  -7  11   2   11.10   19.60
  -7  11   2    3.40   10.30
   7 -11  -2    7.30    8.80
  -8  11   2   35.30   13.90
  -8  11   2   34.50   22.60
   8 -11  -2    1.40   10.40
  -9  11   2  -28.80   15.10
  -9  11   2   19.00   27.00
   9 -11  -2  -19.80   12.10
  -8 -11  -1    1.10   15.10
  -8 -11  -1   13.90   10.70
  -8 -11  -1   51.69   36.80
  -8 -11  -1   20.60   14.80
  -7 -11  -1  113.19   23.60
  -7 -11  -1   62.89   14.80
  -7 -11  -1   60.09   12.10
  -7 -11  -1   59.79   11.20
  -6 -11  -1  426.46   29.30
  -6 -11  -1  458.25   35.80
  -6 -11  -1  470.95   29.30
  -5 -11  -1   20.30    9.80
  -5 -11  -1   20.10   11.70
  -5 -11  -1   41.90   16.80
   4  11   1  782.82   36.60
  -4 -11  -1  758.72   38.00
  -4 -11  -1  773.72   41.60
   3  11   1  201.08   15.90
  -3 -11  -1  241.18   21.50
  -3 -11  -1  229.58   17.80
   2  11   1   98.29   11.60
  -2 -11  -1  103.09   14.30
  -2 -11  -1   52.39   12.20
  -2 -11  -1   70.89    8.90
   1  11   1  346.57   18.10
   1  11   1  323.87   22.60
  -1 -11  -1  342.97   21.80
  -1 -11  -1  303.27   18.90
  -1 -11  -1  345.47   22.80
   0  11   1 2300.77  101.59
   0  11   1 2303.07  100.99
   0 -11  -1 2447.56  100.69
   0 -11  -1 2455.95  101.19
   0 -11  -1 2318.47   99.39
  -1  11   1 1218.58   58.49
  -1  11   1 1249.47   56.79
   1 -11  -1 1366.96   58.19
   1 -11  -1 1322.47   55.59
   1 -11  -1 1366.36   56.19
  -2  11   1 1210.98   57.69
  -2  11   1 1224.08   54.69
   2 -11  -1 1312.77   54.49
   2 -11  -1 1309.57   57.09
   2 -11  -1 1251.87   53.39
  -3  11   1  400.16   22.00
  -3  11   1  410.96   27.70
   3 -11  -1  404.76   20.90
   3 -11  -1  396.46   26.10
  -4  11   1  925.71   47.40
  -4  11   1  932.61   41.90
   4 -11  -1 1029.80   41.40
   4 -11  -1  784.52   39.20
  -5  11   1  466.75   26.40
  -5  11   1  453.35   33.30
   5 -11  -1  515.95   25.30
   5 -11  -1  472.55   21.20
  -6  11   1   43.40    9.70
  -6  11   1   66.89   18.80
   6 -11  -1   54.99    8.50
  -7  11   1   26.50   19.30
  -7  11   1   37.70   11.40
   7 -11  -1   14.90    8.80
  -8  11   1   66.99   13.30
   8 -11  -1   51.29   11.40
  -9  11   1   39.30   26.80
  -9  11   1   13.40   14.80
   9 -11  -1   21.30   12.90
  -9 -11   0    1.40   11.60
  -9 -11   0   43.30   16.10
  -9 -11   0   19.60   17.50
   8  11   0   -8.30   13.50
  -8 -11   0   27.40   27.70
  -8 -11   0    3.90   14.90
  -8 -11   0   11.80   14.50
   7  11   0   41.70   12.70
  -7 -11   0   57.89   22.10
  -7 -11   0   35.40   14.40
  -7 -11   0   25.50   11.50
   6  11   0   12.70    9.90
  -6 -11   0    8.20   11.90
  -6 -11   0    1.70   10.10
  -6 -11   0   20.90   18.40
   5  11   0  737.43   36.40
  -5 -11   0  767.92   37.80
  -5 -11   0  719.13   37.30
  -5 -11   0  801.12   42.40
   4  11   0    1.00    7.00
  -4 -11   0   -1.50    8.50
  -4 -11   0    2.40   12.30
   3  11   0   27.60    7.70
  -3 -11   0   20.80    8.40
  -3 -11   0    8.20   11.10
   2  11   0  298.47   16.80
  -2 -11   0  239.08   22.70
  -2 -11   0  290.87   19.90
  -2 -11   0  305.87   18.10
   1  11   0 1202.08   52.19
   1  11   0 1194.68   55.69
  -1 -11   0 1162.48   52.59
  -1 -11   0 1255.47   55.59
  -1 -11   0 1243.38   53.59
   0  11   0    8.70   12.00
   0  11   0   13.90    8.20
   0  11   0    8.80    5.30
   0 -11   0   -2.80    7.00
   0 -11   0    1.10    5.90
   0 -11   0   18.70   10.70
  -1  11   0 1127.69   54.59
  -1  11   0 1237.48   50.69
  -1  11   0 1210.18   50.39
   1 -11   0 1204.18   54.19
   1 -11   0 1114.19   50.39
   1 -11   0 1234.98   50.99
  -2  11   0  272.77   23.40
  -2  11   0  275.07   16.20
   2 -11   0  290.37   21.70
   2 -11   0  285.67   15.50
  -3  11   0   13.60    6.00
  -3  11   0    6.60   12.20
   3 -11   0   11.30   10.10
   3 -11   0    6.30    4.70
   3 -11   0    5.20    5.10
  -4  11   0    3.10    6.20
  -4  11   0    5.10   13.50
   4 -11   0    4.20    4.90
   4 -11   0    2.90    5.40
  -5  11   0  709.83   34.60
  -5  11   0  680.43   42.40
   5 -11   0  682.03   31.80
   5 -11   0  768.42   34.00
  -6  11   0  -10.90   18.40
  -6  11   0    4.60    8.40
  -7  11   0   40.60   21.70
  -7  11   0   36.50   11.00
   7 -11   0   30.00    9.40
  -8  11   0   18.80   13.00
  -8  11   0   -6.90   24.80
   8 -11   0   11.60   11.00
  -9  11   0   -3.70   15.00
  -9  11   0    7.00   27.00
   9 -11   0  -19.80   12.70
   9  11  -1   30.40   15.30
  -9 -11   1   23.10   17.00
  -9 -11   1   22.20   15.30
   8  11  -1   95.59   14.60
  -8 -11   1   82.89   18.20
   7  11  -1   31.80   11.40
  -7 -11   1   38.40   13.10
  -7 -11   1   45.80   12.20
   6  11  -1   78.89   11.00
  -6 -11   1   63.69   10.60
  -6 -11   1   54.19   12.50
   5  11  -1  511.65   26.80
  -5 -11   1  468.95   27.60
  -5 -11   1  509.85   27.80
   4  11  -1  984.30   43.50
  -4 -11   1  921.01   43.60
  -4 -11   1  948.01   43.80
   3  11  -1  384.56   21.20
  -3 -11   1  411.16   22.00
   2  11  -1 1313.07   55.59
  -2 -11   1 1301.07   59.29
  -2 -11   1 1244.08   55.79
   1  11  -1 1400.26   56.69
   1  11  -1 1313.57   60.89
  -1 -11   1 1249.38   56.79
  -1 -11   1 1332.97   60.39
   0  11  -1 2400.46  100.29
   0  11  -1 2412.86  104.49
   0 -11   1 2491.85   99.99
   0 -11   1 2515.95  103.79
   0 -11   1 2177.18  100.29
  -1  11  -1  307.47   15.60
  -1  11  -1  348.77   25.10
   1 -11   1  266.27   15.70
   1 -11   1  387.16   23.80
   1 -11   1  356.16   16.30
  -2  11  -1   83.69   14.00
  -2  11  -1  114.69   10.10
   2 -11   1  106.19    8.90
   2 -11   1   87.29   12.00
   2 -11   1   69.89    7.20
  -3  11  -1  218.88   24.80
  -3  11  -1  238.08   14.80
   3 -11   1  231.18   21.80
   3 -11   1  196.58   13.80
   3 -11   1  226.38   13.40
  -4  11  -1  709.73   43.00
  -4  11  -1  733.93   33.70
   4 -11   1  681.93   33.10
   4 -11   1  787.42   33.50
  -5  11  -1   21.70   18.10
  -5  11  -1   23.10    7.20
   5 -11   1   24.40    7.10
   5 -11   1   13.90    6.50
  -6  11  -1  480.95   32.80
  -6  11  -1  428.86   40.80
  -6  11  -1  470.45   27.20
   6 -11   1  476.05   26.00
  -7  11  -1   66.19   11.00
  -7  11  -1   70.89   21.00
  -7  11  -1   41.60   22.60
   7 -11   1   69.09   10.20
  -8  11  -1   14.70   25.00
  -8  11  -1   15.00   11.60
  -8  11  -1    4.10   25.10
   9  11  -2  -11.60   15.10
  -9 -11   2   -1.20   17.00
  -9 -11   2   -1.70   14.60
   8  11  -2   15.20   12.80
  -8 -11   2   36.80   14.90
  -8 -11   2   42.00   15.70
   7  11  -2    8.20   11.60
  -7 -11   2   12.60   12.80
  -7 -11   2   -4.40   11.00
   6  11  -2   24.70   10.10
  -6 -11   2   29.30   12.00
  -6 -11   2   23.70   10.10
   5  11  -2   33.10    8.30
  -5 -11   2   23.20    9.80
  -5 -11   2   15.20    8.40
   4  11  -2 1413.86   59.49
  -4 -11   2 1338.37   59.69
  -4 -11   2 1317.97   59.79
   3  11  -2  655.83   30.40
  -3 -11   2  638.24   30.80
  -3 -11   2  652.33   31.20
   2  11  -2  271.87   15.10
  -2 -11   2  220.08   22.80
  -2 -11   2  250.07   16.30
   1  11  -2  328.07   16.60
   1  11  -2  278.17   25.20
  -1 -11   2  355.06   25.80
  -1 -11   2  286.97   17.20
   0  11  -2  162.48   10.70
   0  11  -2  188.28   23.70
   0 -11   2  136.29   11.30
  -1  11  -2 1305.27   63.99
  -1  11  -2 1436.56   57.99
   1 -11   2 1432.26   57.49
   1 -11   2 1271.77   58.99
   1 -11   2 1402.36   62.79
  -2  11  -2  963.40   42.40
  -2  11  -2 1024.60   43.20
  -2  11  -2  947.91   49.50
  -2  11  -2 1037.60   42.20
   2 -11   2  903.71   43.80
   2 -11   2 1039.70   42.30
   2 -11   2 1024.10   48.10
  -3  11  -2  124.09   10.90
  -3  11  -2   99.79   16.90
  -3  11  -2  116.99   13.20
   3 -11   2  103.99   15.30
   3 -11   2  105.39   12.70
   3 -11   2  102.09    9.70
  -4  11  -2   18.60    5.70
  -4  11  -2    4.30   15.50
  -4  11  -2   17.10   11.80
   4 -11   2   17.00   14.20
   4 -11   2    5.10    5.30
   4 -11   2    1.70    7.30
  -5  11  -2   13.20    6.90
  -5  11  -2    9.50   18.70
  -5  11  -2   -0.30   14.00
   5 -11   2   -3.70    6.30
   5 -11   2    6.80    8.00
  -6  11  -2   16.10   16.70
  -6  11  -2   17.00    8.50
  -6  11  -2    4.80   21.40
   6 -11   2    4.60    9.10
  -7  11  -2   59.69   21.60
  -7  11  -2   53.49   25.80
  -7  11  -2   55.19   10.70
  -8  11  -2  -14.10   30.50
  -8  11  -2   21.90   13.10
  -8  11  -2   71.39   27.40
   9  11  -3   83.19   16.10
  -9 -11   3   92.29   18.10
  -9 -11   3   55.39   17.20
   8  11  -3   -6.10   13.30
  -8 -11   3    2.80   13.20
  -8 -11   3    7.80   12.00
   7  11  -3   32.10   11.60
  -7 -11   3   26.50   13.20
  -7 -11   3   18.40   11.20
   6  11  -3    1.60    9.50
  -6 -11   3   -7.20    8.80
  -6 -11   3    3.30   11.50
   5  11  -3  584.54   30.10
  -5 -11   3  597.54   31.50
  -5 -11   3  611.14   31.40
   4  11  -3  184.48   14.50
  -4 -11   3  181.38   16.80
  -4 -11   3  171.88   15.90
   3  11  -3  508.15   24.40
  -3 -11   3  468.55   25.00
  -3 -11   3  466.15   24.10
  -3 -11   3  480.65   31.50
   2  11  -3  285.77   16.00
  -2 -11   3  255.77   15.10
  -2 -11   3  253.97   16.80
  -2 -11   3  246.88   24.60
   1  11  -3  705.43   31.70
   1  11  -3  701.63   39.10
  -1 -11   3  659.23   31.90
  -1 -11   3  768.02   39.70
  -1 -11   3  663.63   30.30
   0  11  -3  129.29   17.30
   0  11  -3  126.19   11.20
   0 -11   3  135.99   14.10
   0 -11   3  146.89   14.40
   0 -11   3  159.48   21.90
  -1  11  -3 3156.48  126.99
  -1  11  -3 2898.71  132.09
   1 -11   3 2969.10  128.09
   1 -11   3 3140.69  130.99
  -2  11  -3  105.79   10.00
  -2  11  -3  139.99   13.30
  -2  11  -3  152.98   24.70
   2 -11   3  151.58   20.30
   2 -11   3  115.99   14.10
  -3  11  -3   50.49   11.90
  -3  11  -3   44.30   15.80
  -3  11  -3   48.80    6.10
   3 -11   3   59.59    9.30
   3 -11   3   62.59   14.10
  -4  11  -3   74.29    7.30
  -4  11  -3   82.49   18.80
  -4  11  -3   73.49    8.90
  -4  11  -3  100.69   14.90
   4 -11   3   77.79   10.30
  -5  11  -3 1437.66   63.59
  -5  11  -3 1451.25   75.09
  -5  11  -3 1526.55   68.49
   5 -11   3 1460.95   65.69
  -6  11  -3  102.89   23.20
  -6  11  -3   51.49    9.10
  -6  11  -3   59.29   24.20
   6 -11   3   45.90   12.00
  -7  11  -3   22.10   23.10
  -7  11  -3    5.80   10.10
   9  11  -4   26.00   14.70
  -9 -11   4   19.90   16.20
  -9 -11   4   46.70   20.60
   8  11  -4    4.00   12.40
  -8 -11   4   22.10   15.70
  -8 -11   4    3.40   13.10
   7  11  -4   58.09   13.00
  -7 -11   4   97.39   16.20
  -7 -11   4   60.59   12.60
   6  11  -4  390.76   24.30
  -6 -11   4  394.16   26.70
  -6 -11   4  405.36   27.30
   5  11  -4  987.60   44.40
  -5 -11   4  960.10   45.60
  -5 -11   4  927.71   45.00
   4  11  -4   87.49   10.40
  -4 -11   4   80.49   11.20
  -4 -11   4   75.09    8.90
   3  11  -4  484.45   24.90
  -3 -11   4  519.75   32.50
  -3 -11   4  490.55   25.90
  -3 -11   4  462.05   24.20
   2  11  -4  577.34   27.20
  -2 -11   4  530.15   25.50
  -2 -11   4  551.34   34.20
  -2 -11   4  553.74   27.90
   1  11  -4   23.20   14.80
   1  11  -4   40.00    7.50
  -1 -11   4   30.00    4.30
  -1 -11   4   63.49   14.80
  -1 -11   4   37.00    8.60
   0  11  -4  629.94   28.00
   0  11  -4  574.84   37.00
   0 -11   4  625.24   34.50
   0 -11   4  557.54   29.90
   0 -11   4  571.84   29.60
  -1  11  -4    3.00    6.40
  -1  11  -4   14.60   16.50
   1 -11   4   17.90   13.00
   1 -11   4   10.30    7.80
   1 -11   4    9.10   10.90
  -2  11  -4  385.86   19.80
  -2  11  -4  356.96   33.30
   2 -11   4  382.56   23.50
   2 -11   4  386.06   28.30
   2 -11   4  374.96   23.80
  -3  11  -4  132.79   18.00
  -3  11  -4  107.29   20.30
   3 -11   4   87.59   11.70
   3 -11   4  109.89   16.60
  -4  11  -4   40.00   15.50
  -4  11  -4   55.59    9.70
  -4  11  -4   41.50   19.70
  -4  11  -4   23.50    5.90
   4 -11   4   33.90   10.90
  -5  11  -4    4.70    7.40
  -5  11  -4   -0.50   22.30
  -5  11  -4    4.70    6.80
  -5  11  -4   -0.10    8.70
  -5  11  -4   12.20   16.70
   5 -11   4   -2.70   11.30
  -6  11  -4   30.40    8.80
  -6  11  -4   32.10   19.60
  -6  11  -4   23.80   25.50
  -7  11  -4  -23.50   29.20
  -7  11  -4   22.30   10.40
  -7  11  -4   30.30   22.60
   9  11  -5   14.80   14.90
  -9 -11   5   16.20   18.60
  -9 -11   5    7.90   15.70
   8  11  -5   18.60   12.40
  -8 -11   5   40.00   15.50
  -8 -11   5   49.99   15.50
   7  11  -5   -3.80   10.80
  -7 -11   5   16.20   14.20
  -7 -11   5    4.80   11.80
   6  11  -5    4.70   10.40
  -6 -11   5    5.20   12.60
  -6 -11   5    7.20   10.10
   5  11  -5   74.39   10.40
  -5 -11   5   56.29    9.70
   4  11  -5  674.13   32.40
  -4 -11   5  686.33   40.00
  -4 -11   5  626.34   32.10
  -4 -11   5  651.23   33.20
  -3 -11   5  660.13   31.40
  -3 -11   5  679.73   34.10
  -3 -11   5  657.63   39.00
   2  11  -5    7.10    7.80
  -2 -11   5   11.10    9.00
  -2 -11   5    8.90    5.10
  -2 -11   5    9.60   14.50
   1  11  -5   14.50    7.50
  -1 -11   5   33.50   14.70
  -1 -11   5   16.00    8.40
   0  11  -5 1373.86   55.89
   0  11  -5 1217.68   62.09
   0 -11   5 1283.27   57.39
   0 -11   5 1292.37   60.99
   0 -11   5 1181.98   58.49
  -1  11  -5  414.26   21.80
  -1  11  -5  358.36   33.90
   1 -11   5  392.26   27.20
   1 -11   5  416.76   30.30
   1 -11   5  395.26   25.40
  -2  11  -5  114.89   21.90
  -2  11  -5  136.59   13.50
   2 -11   5  153.38   18.30
   2 -11   5  113.99   13.70
   2 -11   5  125.09   17.20
  -3  11  -5  127.29   21.80
   3 -11   5  122.89   14.80
  -4  11  -5  152.88   24.70
  -4  11  -5  181.38   19.70
  -4  11  -5  205.98   24.10
   4 -11   5  210.88   24.50
  -5  11  -5   31.30   11.00
  -5  11  -5   23.20   18.90
  -5  11  -5   18.90    9.00
  -5  11  -5   16.40    6.90
  -5  11  -5    7.60   23.30
   5 -11   5   28.80   14.00
  -6  11  -5   62.59    9.20
  -6  11  -5   49.30   27.70
  -6  11  -5   98.39   25.50
   9  11  -6  -12.70   16.70
  -9 -11   6   10.40   15.40
  -9 -11   6    6.10   18.20
   8  11  -6   12.50   13.60
  -8 -11   6   20.50   14.10
   7  11  -6   19.60   11.60
  -7 -11   6   42.70   13.00
  -7 -11   6   25.10   13.00
   6  11  -6  104.79   13.50
  -6 -11   6   97.09   14.20
  -6 -11   6   87.49   14.10
   5  11  -6  294.37   22.40
  -5 -11   6  351.66   34.40
  -5 -11   6  331.77   24.90
  -5 -11   6  293.87   22.90
   4  11  -6   62.79   10.90
  -4 -11   6   47.50   16.90
  -4 -11   6   47.70   11.40
  -4 -11   6   49.30    8.80
   3  11  -6  440.36   25.00
  -3 -11   6  426.76   22.70
  -3 -11   6  422.06   33.20
  -3 -11   6  411.36   26.60
   2  11  -6   12.70    8.50
  -2 -11   6   50.19   17.90
  -2 -11   6   24.40    5.70
  -2 -11   6   25.60   10.60
   1  11  -6  463.65   24.80
  -1 -11   6  432.96   33.50
  -1 -11   6  445.56   27.70
  -1 -11   6  435.56   30.90
   0  11  -6   28.80   18.90
   0  11  -6   14.10    8.40
   0 -11   6   29.80   16.10
   0 -11   6   24.90   15.50
   0 -11   6   24.80   11.40
  -1  11  -6  366.76   35.50
  -1  11  -6  312.77   31.00
   1 -11   6  375.36   30.70
   1 -11   6  400.26   27.50
   1 -11   6  397.86   31.00
  -2  11  -6   32.10   21.60
   2 -11   6   30.90   18.10
   2 -11   6   19.70   16.30
   2 -11   6   42.30   13.10
  -3  11  -6   -5.40   21.80
   3 -11   6  -15.30   12.90
  -4  11  -6  -16.30   24.40
   4 -11   6   22.90   19.20
  -5  11  -6   14.00   27.80
  -5  11  -6   33.50   11.10
  -5  11  -6   26.50   23.40
   5 -11   6   26.90   17.70
   8  11  -7    5.20   16.40
  -8 -11   7   16.20   16.40
  -8 -11   7    7.30   15.10
   7  11  -7  -15.80   14.20
  -7 -11   7   13.20   14.20
  -7 -11   7   15.50   13.80
   6  11  -7   -3.80   12.40
  -6 -11   7    1.10   13.10
  -6 -11   7   16.50   22.00
  -6 -11   7   -0.30   11.10
   5  11  -7   47.70   10.70
  -5 -11   7   57.89   11.10
  -5 -11   7   66.09   14.00
  -5 -11   7   90.49   21.00
   4  11  -7   86.99   12.90
[truncated: 499,026 more chars]
