# Supplementary material for: Crystal structure and Hirshfeld surface analysis of (E)-3-[(4-methyl­benzyl­idene)amino]-5-phenylthiazolidin-2-iminium bromide N,N-di­methyl­formamide monosolvate
Source: Acta Crystallogr E Crystallogr Commun. 2020 Sep 30;76(Pt 10):1694–8. doi: 10.1107/S2056989020012712 (PMC7534233; doi:10.1107/S2056989020012712)
Supplement: Supplementary file 2 [file e-76-01694-Isup2.hkl]

data_I                                                                          
_shelx_title ' ALI-4 in P2(1)/c'                                                
_shelx_refln_list_code          4                                               
_shelx_F_calc_maximum      175.97                                               
_exptl_crystal_F_000       928.00                                               
_reflns_d_resolution_high  0.8206                                               
                                                                                
loop_                                                                           
 _space_group_symop_operation_xyz                                               
 'x, y, z'                                                                      
 '-x, y+1/2, -z+1/2'                                                            
 '-x, -y, -z'                                                                   
 'x, -y-1/2, z-1/2'                                                             
                                                                                
_cell_length_a     8.4326                                                       
_cell_length_b    31.7777                                                       
_cell_length_c     8.4680                                                       
_cell_angle_alpha  90.000                                                       
_cell_angle_beta  110.052                                                       
_cell_angle_gamma  90.000                                                       
                                                                                
_shelx_F_squared_multiplier     1.000                                           
                                                                                
loop_                                                                           
 _refln_index_h                                                                 
 _refln_index_k                                                                 
 _refln_index_l                                                                 
 _refln_F_squared_calc                                                          
 _refln_F_squared_meas                                                          
 _refln_F_squared_sigma                                                         
 _refln_observed_status                                                         
   1   0   0       1919.09       1749.57        58.54 o                         
   2   0   0       1459.89       1402.88        31.26 o                         
   3   0   0       1630.69       1563.96        32.79 o                         
   4   0   0      13169.97      13260.39       246.29 o                         
   5   0   0        479.18        448.89        17.23 o                         
   6   0   0       1462.55       1509.62        37.96 o                         
   7   0   0        499.43        451.24        38.83 o                         
   8   0   0         15.58         28.82        14.78 o                         
   9   0   0         97.46        154.71        31.21 o                         
   1   1   0        353.90        343.05         5.95 o                         
   2   1   0       4013.34       4120.22        57.53 o                         
   3   1   0        255.11        250.89         8.16 o                         
   4   1   0         10.90          8.25         5.60 o                         
   5   1   0       1529.27       1564.11        24.80 o                         
   6   1   0          0.41         12.79         6.66 o                         
   7   1   0          7.10         23.42         8.48 o                         
   8   1   0         12.17         25.64        10.62 o                         
   9   1   0        117.82        146.13        14.79 o                         
   1   2   0       2004.49       2070.26        31.15 o                         
   2   2   0       3106.78       3187.45        50.89 o                         
   3   2   0        157.15        164.40         6.67 o                         
   4   2   0       4272.77       4390.48        65.83 o                         
   5   2   0        251.15        229.26         8.84 o                         
   6   2   0        807.68        898.83        17.71 o                         
   7   2   0         43.00         36.54         8.62 o                         
   8   2   0        182.49        248.14        12.82 o                         
   9   2   0         43.47         91.32        14.46 o                         
   1   3   0        357.99        376.91         8.74 o                         
   2   3   0       2711.64       2734.45        41.42 o                         
   3   3   0       5770.18       5812.53        94.64 o                         
   4   3   0         53.38         63.21         5.45 o                         
   5   3   0       2691.52       2765.44        41.07 o                         
   6   3   0        134.98        119.86         9.49 o                         
   7   3   0        236.43        264.31        11.77 o                         
   8   3   0         67.94         88.70        11.14 o                         
   9   3   0        268.81        330.71        23.37 o                         
   0   4   0        376.18        369.56        10.39 o                         
   1   4   0       1536.66       1733.43        34.91 o                         
   2   4   0       1433.61       1466.93        25.13 o                         
   3   4   0       1558.32       1573.35        27.69 o                         
   4   4   0          2.49          3.48         4.83 o                         
   5   4   0          9.48         25.24         6.11 o                         
   6   4   0        594.82        677.15        16.20 o                         
   7   4   0         57.74         54.66         8.27 o                         
   8   4   0         21.15         28.55        10.33 o                         
   9   4   0          4.28          8.21        13.91 o                         
   1   5   0      11769.65      11887.33       275.18 o                         
   2   5   0       2522.30       2534.86        41.95 o                         
   3   5   0       5883.74       5709.85        91.11 o                         
   4   5   0       1250.67       1227.61        23.74 o                         
   5   5   0       3978.79       4011.14        68.42 o                         
   6   5   0        187.38        217.34        10.51 o                         
   7   5   0        223.37        267.39        11.97 o                         
   8   5   0         18.83         10.17        14.70 o                         
   9   5   0        291.43        337.23        19.67 o                         
   0   6   0       3671.23       3615.00        63.05 o                         
   1   6   0        445.08        525.81        11.46 o                         
   2   6   0       3762.03       4001.24        64.64 o                         
   3   6   0         71.66         79.58        10.53 o                         
   4   6   0       3059.40       2895.19        45.20 o                         
   5   6   0        200.85        205.26        14.42 o                         
   6   6   0        151.81        141.03         9.49 o                         
   7   6   0          0.63          9.61         9.31 o                         
   8   6   0         10.40         21.93        11.26 o                         
   9   6   0         90.50         74.20        17.78 o                         
   1   7   0       3140.77       3262.75        53.08 o                         
   2   7   0       2634.23       2650.79        48.95 o                         
   3   7   0       4003.96       3773.41        70.89 o                         
   4   7   0       1259.25       1334.89        25.70 o                         
   5   7   0        197.81        215.27         9.81 o                         
   6   7   0         81.59        103.30         9.15 o                         
   7   7   0        553.43        636.96        19.84 o                         
   8   7   0         53.05         42.33        12.16 o                         
   9   7   0         86.16        112.15        19.09 o                         
   0   8   0      22565.24      22527.91       380.86 o                         
   1   8   0       2040.35       1962.07        29.65 o                         
   2   8   0      16843.49      16596.56       281.67 o                         
   3   8   0         80.71        118.56         6.91 o                         
   4   8   0       4253.71       4055.20        66.59 o                         
   5   8   0        453.90        429.34        18.18 o                         
   6   8   0        658.01        673.93        23.22 o                         
   7   8   0        226.33        211.80        14.03 o                         
   8   8   0        189.19        191.45        13.90 o                         
   9   8   0         10.22         36.94        18.08 o                         
   1   9   0        868.09        992.28        47.32 o                         
   2   9   0       1756.61       1733.04        37.60 o                         
   3   9   0       1258.50       1302.86        25.29 o                         
   4   9   0        876.26        902.30        21.58 o                         
   5   9   0        195.94        170.20         9.02 o                         
   6   9   0        650.02        677.84        24.59 o                         
   7   9   0        485.24        528.72        22.93 o                         
   8   9   0          8.72         17.80        12.56 o                         
   9   9   0         46.30         43.54        18.66 o                         
   0  10   0       3396.64       3330.69        59.53 o                         
   1  10   0       1898.76       1819.33        27.43 o                         
   2  10   0       5025.64       4743.00        77.19 o                         
   3  10   0       4002.16       4254.71        87.80 o                         
   4  10   0       1315.80       1315.58        28.06 o                         
   5  10   0          2.06          9.98         7.66 o                         
   6  10   0       1023.46       1045.40        27.54 o                         
   7  10   0        359.19        316.93        17.16 o                         
   8  10   0        136.95        133.04        16.30 o                         
   9  10   0          2.11          0.27        18.89 o                         
   1  11   0       3392.23       3307.19        43.79 o                         
   2  11   0        736.34        775.37        17.90 o                         
   3  11   0         33.02         33.27         6.62 o                         
   4  11   0          4.17          6.81         7.02 o                         
   5  11   0       2066.73       1994.52        36.44 o                         
   6  11   0          8.70         17.08        12.46 o                         
   7  11   0         99.49         97.93        13.15 o                         
   8  11   0         49.27         21.86        15.15 o                         
   9  11   0         33.26         16.62        18.55 o                         
   0  12   0        301.37        381.00        20.76 o                         
   1  12   0        126.01        180.05        10.22 o                         
   2  12   0       4031.44       4045.67        58.98 o                         
   3  12   0       1056.50       1092.90        22.08 o                         
   4  12   0          7.97         17.05         7.18 o                         
   5  12   0        343.99        325.63        14.76 o                         
   6  12   0         71.03         85.75        13.54 o                         
   7  12   0        406.93        361.16        17.39 o                         
   8  12   0         52.68         68.95        15.26 o                         
   9  12   0          3.80        -14.55        18.83 o                         
   1  13   0       4571.08       4524.56        59.10 o                         
   2  13   0        633.97        773.66        18.08 o                         
   3  13   0      10026.59      10099.31       158.08 o                         
   4  13   0         26.96         33.73         7.52 o                         
   5  13   0        871.44        844.38        21.44 o                         
   6  13   0         60.07         71.08         9.90 o                         
   7  13   0        345.24        354.72        22.12 o                         
   8  13   0         29.31         14.35        15.20 o                         
   9  13   0         29.96         19.00        17.43 o                         
   0  14   0       2543.53       2480.48        46.88 o                         
   1  14   0         56.70         56.43         7.06 o                         
   2  14   0          3.95         36.18         7.71 o                         
   3  14   0         63.22        139.77        16.54 o                         
   4  14   0         19.61         23.42         7.66 o                         
   5  14   0        113.78         90.46         8.93 o                         
   6  14   0        113.24         93.42        10.18 o                         
   7  14   0         62.09         71.61        13.58 o                         
   8  14   0          2.34         -7.51        14.87 o                         
   1  15   0       1784.96       1551.77        24.19 o                         
   2  15   0        740.26        756.78        16.97 o                         
   3  15   0       3888.35       3932.99        62.66 o                         
   4  15   0         72.85         61.87         8.53 o                         
   5  15   0        257.12        261.15        12.54 o                         
   6  15   0         13.71         19.46         9.65 o                         
   7  15   0        365.05        428.15        23.08 o                         
   8  15   0         27.87         29.20        15.17 o                         
   0  16   0       1881.99       1887.31        42.23 o                         
   1  16   0       3880.70       4041.70        56.86 o                         
   2  16   0       5802.05       5581.13        80.49 o                         
   3  16   0        453.03        414.08        16.14 o                         
   4  16   0       1005.62        920.54        22.51 o                         
   5  16   0         25.91         32.42         9.41 o                         
   6  16   0        505.95        500.81        21.51 o                         
   7  16   0         86.90         69.55        13.96 o                         
   8  16   0        345.86        307.18        25.70 o                         
   1  17   0          6.45         81.38        10.27 o                         
   2  17   0        213.13        295.16        22.01 o                         
   3  17   0        263.36        286.77        14.32 o                         
   4  17   0          0.37         10.74         8.77 o                         
   5  17   0         37.81         45.51        10.11 o                         
   6  17   0          7.41         21.64        10.24 o                         
   7  17   0         12.31         13.33        15.65 o                         
   8  17   0          1.56         -8.05        17.19 o                         
   0  18   0        923.34        812.92        25.45 o                         
   1  18   0       2726.45       2762.08        39.06 o                         
   2  18   0       9576.76       9630.87       136.18 o                         
   3  18   0       1049.07       1131.74        27.80 o                         
   4  18   0       1334.38       1327.65        27.35 o                         
   5  18   0         67.65         56.05        10.44 o                         
   6  18   0        634.20        619.38        22.35 o                         
   7  18   0          4.15         -6.29        14.24 o                         
   8  18   0        370.99        324.85        20.36 o                         
   1  19   0        188.50        218.66         9.22 o                         
   2  19   0          3.15         37.39        12.55 o                         
   3  19   0        792.51        734.55        18.97 o                         
   4  19   0        402.76        350.52        14.71 o                         
   5  19   0         37.83         56.85        11.51 o                         
   6  19   0         21.82         27.58        10.89 o                         
   7  19   0        247.47        209.89        15.96 o                         
   8  19   0         51.59         19.09        18.71 o                         
   0  20   0       2489.01       2528.93        54.64 o                         
   1  20   0         29.06         35.67         7.57 o                         
   2  20   0       2992.00       2921.44        49.14 o                         
   3  20   0         67.48         62.92         9.13 o                         
   4  20   0       1171.49       1235.71        29.96 o                         
   5  20   0          7.56         -8.32        10.90 o                         
   6  20   0        108.93        131.68        12.23 o                         
   7  20   0          1.44         12.91        12.71 o                         
   8  20   0        117.17         80.64        19.51 o                         
   1  21   0       3633.36       3688.99        53.64 o                         
   2  21   0          9.26         34.66         9.88 o                         
   3  21   0       1883.28       1843.89        47.11 o                         
   4  21   0         60.60         63.15        11.17 o                         
   5  21   0        348.34        356.26        15.89 o                         
   6  21   0          2.46          1.33        11.39 o                         
   7  21   0        441.71        413.54        18.52 o                         
   8  21   0         78.25         49.04        18.89 o                         
   0  22   0        905.18        827.10        27.25 o                         
   1  22   0        260.56        328.17        14.95 o                         
   2  22   0        693.69        676.17        20.86 o                         
   3  22   0        812.59        776.55        22.62 o                         
   4  22   0        568.12        561.96        19.63 o                         
   5  22   0        150.67        145.24        21.46 o                         
   6  22   0         83.90        104.85        18.94 o                         
   7  22   0         56.15         61.72        19.93 o                         
   1  23   0       3124.73       3176.99        48.28 o                         
   2  23   0         94.60        111.78        11.21 o                         
   3  23   0       1229.73       1215.20        28.47 o                         
   4  23   0        549.26        549.58        24.56 o                         
   5  23   0        819.60        850.68        27.23 o                         
   6  23   0          0.91          6.86        18.55 o                         
   7  23   0         92.89         81.12        14.72 o                         
   0  24   0         22.58         35.02        15.81 o                         
   1  24   0        167.97        209.11        11.84 o                         
   2  24   0        766.30        810.23        23.61 o                         
   3  24   0        128.70        139.48        13.00 o                         
   4  24   0         36.41         45.51        14.29 o                         
   5  24   0        128.52        110.59        14.87 o                         
   6  24   0        115.24        107.78        18.13 o                         
   7  24   0         14.57          0.12        15.61 o                         
   1  25   0        907.97        971.98        22.65 o                         
   2  25   0         54.35         64.37        12.67 o                         
   3  25   0        904.77        901.77        26.38 o                         
   4  25   0         35.26         11.20        14.49 o                         
   5  25   0        160.80        202.59        18.01 o                         
   6  25   0          0.05         15.16        21.67 o                         
   7  25   0         42.22         43.64        16.93 o                         
   0  26   0       1897.01       1959.23        48.11 o                         
   1  26   0         38.78         47.07        10.27 o                         
   2  26   0       1061.19       1061.92        27.95 o                         
   3  26   0         19.30         26.17        12.44 o                         
   4  26   0        501.91        551.01        24.55 o                         
   5  26   0         51.53         44.59        16.23 o                         
   6  26   0         81.69         82.15        26.17 o                         
   7  26   0         20.87         42.12        39.84 o                         
   1  27   0        848.63        867.70        22.72 o                         
   2  27   0         65.98         76.29        12.65 o                         
   3  27   0        125.66        129.55        12.98 o                         
   4  27   0        167.58        179.35        19.96 o                         
   5  27   0        182.22        194.02        16.68 o                         
   6  27   0          7.18          1.86        17.37 o                         
   0  28   0       4370.02       4373.14       103.22 o                         
   1  28   0          3.46         35.29        12.11 o                         
   2  28   0         14.93          8.81        12.39 o                         
   3  28   0         37.78         28.31        12.74 o                         
   4  28   0        931.08        980.17        35.07 o                         
   5  28   0        106.50        122.65        16.70 o                         
   6  28   0         25.29         34.64        24.49 o                         
   1  29   0        102.87        134.80        13.88 o                         
   2  29   0          1.54         -5.37        13.11 o                         
   3  29   0        125.26        134.07        20.14 o                         
   4  29   0          1.59        -17.99        17.99 o                         
   5  29   0        116.14        117.44        17.29 o                         
   6  29   0          2.05        -16.37        19.55 o                         
   0  30   0        184.89        152.80        20.95 o                         
   1  30   0        163.97        187.18        15.32 o                         
   2  30   0        239.46        208.06        16.02 o                         
   3  30   0         79.39         67.00        14.07 o                         
   4  30   0        278.82        307.33        28.65 o                         
   5  30   0         36.35         36.82        22.76 o                         
   6  30   0         82.31         55.61        21.76 o                         
   1  31   0        536.58        563.27        23.49 o                         
   2  31   0        111.11        133.42        15.14 o                         
   3  31   0        210.75        246.10        24.77 o                         
   4  31   0         23.70         -8.03        19.32 o                         
   5  31   0        335.03        305.73        35.34 o                         
   0  32   0         82.49        125.24        22.64 o                         
   1  32   0        136.16        123.07        22.07 o                         
   2  32   0          9.18         -8.65        17.85 o                         
   3  32   0         12.25        -11.36        15.42 o                         
   4  32   0         50.18         15.51        24.68 o                         
   5  32   0         58.29         46.52        34.96 o                         
   1  33   0        554.64        521.75        27.84 o                         
   2  33   0          0.00        -15.17        15.17 o                         
   3  33   0          8.10        -14.13        18.84 o                         
   4  33   0          8.61        -13.50        34.30 o                         
   5  33   0        272.79        292.93        86.27 o                         
   0  34   0        690.60        714.47        43.62 o                         
   1  34   0         19.39          1.47        17.69 o                         
   2  34   0         58.72         60.80        17.36 o                         
   3  34   0         37.22          1.52        17.96 o                         
   4  34   0        423.95        426.51       115.40 o                         
   1  35   0         39.04         21.08        19.21 o                         
   2  35   0          8.41         -9.56        17.68 o                         
   3  35   0         60.84         63.33        31.00 o                         
   4  35   0         16.91        -28.09        28.09 o                         
   0  36   0        481.86        280.67        40.41 o                         
   1  36   0         43.43          0.39        34.53 o                         
   2  36   0        156.31        126.40        28.31 o                         
   3  36   0          0.68         -6.18        29.19 o                         
   1  37   0         58.06         89.25        52.66 o                         
   2  37   0          5.24        -21.28        21.28 o                         
   0  38   0         22.67         92.29        75.99 o                         
   1  38   0         39.61        159.57        98.58 o                         
  -9   1   1        129.74        139.35        15.10 o                         
  -8   1   1        160.95        204.42        10.92 o                         
  -7   1   1        487.30        524.95        15.00 o                         
  -6   1   1       1211.90       1264.25        22.24 o                         
  -5   1   1        131.96        113.49         5.97 o                         
  -4   1   1       1566.46       1636.06        27.04 o                         
  -3   1   1        287.53        229.19         8.10 o                         
  -2   1   1      19976.09      20060.47       313.37 o                         
  -1   1   1         26.78         33.70         2.40 o                         
   0   1   1       2457.27       2292.35        41.40 o                         
   1   1   1       7873.00       8107.52       119.45 o                         
   2   1   1      11738.86      11238.91       147.82 o                         
   3   1   1       1844.23       1832.41        29.71 o                         
   4   1   1         41.19         38.95         6.11 o                         
   5   1   1        198.24        245.00        10.28 o                         
   6   1   1        392.48        403.53        14.92 o                         
   7   1   1        274.27        358.82        14.12 o                         
   8   1   1        580.33        616.88        23.05 o                         
   9   1   1         29.24          6.83        16.50 o                         
  -9   2   1         11.27         24.70        11.29 o                         
  -8   2   1         32.36         31.60         8.72 o                         
  -7   2   1         36.91         54.04         7.38 o                         
  -6   2   1        864.76        845.69        19.19 o                         
  -5   2   1          6.61         17.01         5.21 o                         
  -4   2   1        817.32        754.78        13.98 o                         
  -3   2   1         47.12         50.39         3.94 o                         
  -2   2   1       3154.12       3101.76        56.23 o                         
  -1   2   1         27.80         34.98         3.70 o                         
   0   2   1        300.24        302.88        20.86 o                         
   2   2   1        113.31         75.76         7.06 o                         
   3   2   1       7942.38       7794.93       109.19 o                         
   4   2   1          1.88         11.92         5.85 o                         
   5   2   1        516.66        505.62        14.41 o                         
   6   2   1        194.97        226.50        10.01 o                         
   7   2   1        349.18        356.29        18.72 o                         
   8   2   1        182.50        188.86        12.38 o                         
   9   2   1          2.78         21.45        13.42 o                         
  -9   3   1          0.30        -11.80        11.80 o                         
  -8   3   1         26.58         24.87         8.29 o                         
  -7   3   1         30.78         45.91         7.17 o                         
  -6   3   1         16.49         33.48         6.72 o                         
  -5   3   1        203.87        195.62         8.07 o                         
  -4   3   1       1978.97       2100.16        31.20 o                         
  -3   3   1       2283.12       2285.80        42.43 o                         
  -2   3   1       2506.52       2450.85        42.98 o                         
  -1   3   1       3955.93       3904.32        61.87 o                         
   0   3   1         36.46         49.01        21.05 o                         
   1   3   1        266.25        265.50         8.48 o                         
   2   3   1       2747.15       2704.89        41.99 o                         
   3   3   1          7.16         17.26         6.94 o                         
   4   3   1        692.75        670.35        14.51 o                         
   5   3   1         34.17         37.39         7.09 o                         
   6   3   1        399.63        421.78        15.53 o                         
   7   3   1          0.44          2.99         9.30 o                         
   8   3   1         53.40         63.47        11.12 o                         
   9   3   1         10.02         -3.82        15.29 o                         
  -9   4   1         79.76         56.93        12.38 o                         
  -8   4   1        655.37        614.29        24.41 o                         
  -7   4   1       1040.11       1172.33        21.25 o                         
  -6   4   1        561.25        527.39        14.39 o                         
  -5   4   1       1787.21       1791.37        29.39 o                         
  -4   4   1       2773.69       2621.90        43.35 o                         
  -3   4   1       9957.23       9831.16       185.82 o                         
  -1   4   1      14803.79      15250.06       315.93 o                         
   0   4   1        983.97       1065.92        25.66 o                         
   1   4   1        230.27        255.67        12.83 o                         
   2   4   1      10811.52      10584.17       211.24 o                         
   3   4   1      10523.81      10463.18       178.68 o                         
   4   4   1        219.64        217.35        10.49 o                         
   5   4   1       1374.15       1325.23        24.91 o                         
   6   4   1        227.32        266.36        10.92 o                         
   7   4   1        631.68        660.02        21.60 o                         
   8   4   1         31.33         47.20        11.16 o                         
   9   4   1        118.06        122.31        16.14 o                         
  -9   5   1         84.52         78.28        15.77 o                         
  -8   5   1         39.45         32.47         9.67 o                         
  -7   5   1        159.94        162.63         9.22 o                         
  -6   5   1        609.50        674.02        17.61 o                         
  -5   5   1       1395.11       1476.95        25.93 o                         
  -4   5   1       1169.23       1160.84        22.72 o                         
  -3   5   1       6006.40       5788.04        98.35 o                         
  -2   5   1      30964.97      31636.19       585.01 o                         
  -1   5   1       2228.23       2240.04        54.79 o                         
   0   5   1        585.60        694.24        28.12 o                         
   1   5   1       5617.90       5671.79        75.32 o                         
   2   5   1       2546.87       2548.93        49.50 o                         
   3   5   1        112.34        117.96         9.56 o                         
   4   5   1        705.67        684.05        15.05 o                         
   5   5   1        841.10        830.63        17.56 o                         
   6   5   1          0.59         -4.55         7.65 o                         
   7   5   1        253.95        280.92        15.19 o                         
   8   5   1        170.01        177.46        14.20 o                         
   9   5   1          6.80        -12.28        21.33 o                         
  -9   6   1         42.43         10.32        16.04 o                         
  -8   6   1         57.12         55.60        11.65 o                         
  -7   6   1        229.43        257.05        12.47 o                         
  -6   6   1        256.78        236.49        13.17 o                         
  -5   6   1        120.85        116.79         7.91 o                         
  -4   6   1       1190.65       1136.21        22.49 o                         
  -3   6   1       2750.05       2865.78        47.36 o                         
  -2   6   1       9237.55       9219.41       151.66 o                         
  -1   6   1      11970.90      12324.29       208.76 o                         
   0   6   1       1006.29       1049.88        30.33 o                         
   1   6   1      10681.16      10575.72       155.64 o                         
   2   6   1       1117.78       1175.48        18.56 o                         
   3   6   1       7035.96       7339.69       116.72 o                         
   4   6   1        589.13        620.02        14.53 o                         
   5   6   1       1191.30       1198.96        27.43 o                         
   6   6   1         66.24         46.24         9.29 o                         
   7   6   1         59.58         83.84        11.30 o                         
   8   6   1         10.97         14.98        13.08 o                         
   9   6   1         81.30         84.49        18.65 o                         
  -9   7   1         42.86          2.16        14.25 o                         
  -8   7   1        190.62        199.05        15.30 o                         
  -7   7   1        938.58        893.01        33.14 o                         
  -6   7   1       1379.21       1439.39        36.63 o                         
  -5   7   1         18.74         19.72         6.82 o                         
  -4   7   1         30.09         40.18         7.63 o                         
  -3   7   1       2545.68       2443.41        38.11 o                         
  -2   7   1      18720.04      18488.26       313.16 o                         
  -1   7   1       1629.04       1544.99        30.33 o                         
   0   7   1       4201.89       4276.98        70.42 o                         
   1   7   1       1017.42       1010.00        24.04 o                         
   2   7   1       3690.97       3642.35        52.53 o                         
   3   7   1        629.69        606.08        13.85 o                         
   4   7   1       2560.41       2477.18        37.87 o                         
   5   7   1         13.29         35.57         8.72 o                         
   6   7   1        167.11        189.52        10.18 o                         
   7   7   1        517.98        604.52        21.92 o                         
   8   7   1        126.12        138.45        17.62 o                         
   9   7   1         10.90          5.54        18.60 o                         
  -9   8   1          0.46        -13.66        13.66 o                         
  -8   8   1         15.91         21.12        13.77 o                         
  -7   8   1          0.75         11.69        11.87 o                         
  -6   8   1          6.01         27.92        11.53 o                         
  -5   8   1        183.65        170.67        10.45 o                         
  -4   8   1        657.50        658.91        19.19 o                         
  -3   8   1        647.42        658.31        15.41 o                         
  -2   8   1       2322.44       2172.94        40.34 o                         
  -1   8   1       4592.86       4376.99        66.36 o                         
   0   8   1         48.42         57.63        15.15 o                         
   1   8   1       6980.41       7218.54        95.86 o                         
   2   8   1         43.43         57.99         5.55 o                         
   3   8   1          5.01         10.98         6.10 o                         
   4   8   1        518.82        529.52        15.08 o                         
   5   8   1        931.64        981.02        20.19 o                         
   6   8   1        148.97        119.96        10.45 o                         
   7   8   1        182.58        168.39        12.42 o                         
   8   8   1          9.82         13.59        16.62 o                         
   9   8   1         15.55         -2.99        19.56 o                         
  -9   9   1         13.14          5.94        13.87 o                         
  -8   9   1        619.45        695.49        31.36 o                         
  -7   9   1        404.50        362.84        23.84 o                         
  -6   9   1        321.22        285.77        16.83 o                         
  -5   9   1       1720.34       1645.73        34.77 o                         
  -4   9   1       6462.06       6394.41       102.74 o                         
  -3   9   1         19.15         29.53         7.90 o                         
  -2   9   1       4164.31       3915.60        69.16 o                         
  -1   9   1       2480.17       2402.70        36.15 o                         
   0   9   1      13765.84      13809.96       191.93 o                         
   1   9   1       6471.96       6638.91        88.70 o                         
   2   9   1       5844.46       5680.19        80.48 o                         
   3   9   1       1009.39        958.16        19.82 o                         
   4   9   1       1329.79       1247.06        26.01 o                         
   5   9   1        605.33        636.02        16.64 o                         
   6   9   1       1699.04       1679.33        33.42 o                         
   7   9   1        487.52        574.24        22.74 o                         
   8   9   1        119.01        109.45        16.32 o                         
  -9  10   1          9.80        -14.32        14.32 o                         
  -8  10   1         30.48         49.50        14.59 o                         
  -7  10   1         81.64         68.18        12.56 o                         
  -6  10   1          4.71         -0.37        11.04 o                         
  -5  10   1        128.66        146.27        10.38 o                         
  -4  10   1          3.26         22.63         5.89 o                         
  -3  10   1       2569.11       2756.05        55.38 o                         
  -2  10   1        276.47        234.20        11.80 o                         
  -1  10   1        823.16        870.62        22.62 o                         
   0  10   1         43.37         45.90        19.72 o                         
   1  10   1        257.09        216.67        10.12 o                         
   2  10   1       1220.43       1222.12        20.96 o                         
   3  10   1       2002.42       1913.83        32.74 o                         
   4  10   1          4.73         15.73         7.35 o                         
   5  10   1         14.68          7.56         8.02 o                         
   6  10   1          3.30         25.61        12.10 o                         
   7  10   1        581.16        579.22        23.23 o                         
   8  10   1          1.30         23.42        18.97 o                         
  -9  11   1         86.46         64.15        17.47 o                         
  -8  11   1        198.06        200.76        23.51 o                         
  -7  11   1        105.21         87.64        12.97 o                         
  -6  11   1        139.41        164.36        12.00 o                         
  -5  11   1       1342.67       1323.85        26.99 o                         
  -4  11   1       2705.87       2553.35        53.09 o                         
  -3  11   1        978.47       1089.04        25.42 o                         
  -2  11   1       3382.82       3496.72        54.35 o                         
  -1  11   1       3767.89       3633.27        53.09 o                         
   0  11   1       6808.26       6694.34        89.84 o                         
   1  11   1        870.25        895.85        24.15 o                         
   2  11   1        260.40        243.82        15.76 o                         
   3  11   1        590.79        601.32        16.09 o                         
   4  11   1       1949.79       2035.83        37.59 o                         
   5  11   1         52.14         59.99         9.17 o                         
   6  11   1       1196.19       1254.09        31.38 o                         
   7  11   1        133.24        181.39        13.01 o                         
   8  11   1         39.58         39.97        15.87 o                         
  -9  12   1         26.86         23.17        17.27 o                         
  -8  12   1          1.95        -13.02        15.47 o                         
  -7  12   1        279.30        263.21        15.15 o                         
  -6  12   1        764.12        771.77        25.72 o                         
  -5  12   1       1073.74       1111.03        27.71 o                         
  -4  12   1       1562.77       1458.58        28.37 o                         
  -3  12   1       6372.93       6666.96       108.06 o                         
  -2  12   1       1738.79       1688.48        29.31 o                         
  -1  12   1       2087.70       1904.89        30.67 o                         
   0  12   1      14100.48      14110.82       186.42 o                         
   1  12   1      12977.74      12983.30       176.14 o                         
   2  12   1       1299.40       1380.22        24.11 o                         
   3  12   1       1926.93       1838.52        32.12 o                         
   4  12   1       1314.26       1305.00        26.09 o                         
   5  12   1       1602.40       1559.58        30.25 o                         
   6  12   1        183.92        224.02        13.01 o                         
   7  12   1        325.42        311.14        17.66 o                         
   8  12   1          0.14        -12.26        16.17 o                         
  -9  13   1          2.27        -18.07        18.07 o                         
  -8  13   1         48.49         71.24        15.10 o                         
  -7  13   1        181.81        181.59        14.01 o                         
  -6  13   1          8.19         14.43        11.14 o                         
  -5  13   1        183.76        178.19        10.54 o                         
  -4  13   1       1929.90       1900.14        39.21 o                         
  -3  13   1       1958.85       2062.99        41.94 o                         
  -2  13   1         42.13         57.52         7.97 o                         
  -1  13   1        789.94        846.25        20.65 o                         
   0  13   1       1876.95       2090.23        41.87 o                         
   1  13   1         82.14        115.38        15.06 o                         
   2  13   1        246.91        264.88        12.38 o                         
   3  13   1        349.28        413.16        14.66 o                         
   4  13   1          5.73         10.75         7.98 o                         
   5  13   1        316.95        368.31        16.85 o                         
   6  13   1         58.66         80.81        10.30 o                         
   7  13   1          3.01         13.24        14.40 o                         
   8  13   1          5.02          4.70        15.28 o                         
  -9  14   1        152.01        196.39        20.73 o                         
  -8  14   1         13.30         27.15        15.23 o                         
  -7  14   1        204.87        199.21        15.19 o                         
  -6  14   1        817.84        787.60        26.76 o                         
  -5  14   1       1040.30       1032.26        24.18 o                         
  -4  14   1       1078.29       1091.65        24.49 o                         
  -3  14   1       2866.62       2803.72        51.08 o                         
  -2  14   1        572.58        572.99        16.03 o                         
  -1  14   1        312.96        249.07        10.08 o                         
   0  14   1       2601.31       2619.32        38.63 o                         
   1  14   1      19703.53      20980.65       275.95 o                         
   2  14   1        573.56        585.46        17.35 o                         
   3  14   1        372.28        362.17        13.72 o                         
   4  14   1       1786.91       1758.90        34.99 o                         
   5  14   1       4521.55       4581.74        77.79 o                         
   6  14   1        166.35        171.14        12.04 o                         
   7  14   1         22.80         39.11        18.40 o                         
   8  14   1          4.23          0.19        15.17 o                         
  -9  15   1         93.97         54.88        19.12 o                         
  -8  15   1         36.02         19.57        15.98 o                         
  -7  15   1         52.65         21.60        13.43 o                         
  -6  15   1         51.97         59.15        10.34 o                         
  -5  15   1        422.43        379.18        14.99 o                         
  -4  15   1         82.00         53.10         8.22 o                         
  -3  15   1        100.90        116.30         8.26 o                         
  -2  15   1        155.74        131.56         8.77 o                         
  -1  15   1        497.25        466.60        24.79 o                         
   0  15   1        813.66        761.14        21.44 o                         
   1  15   1        868.53       1143.17        25.79 o                         
   2  15   1        174.88        164.25         7.61 o                         
   3  15   1         29.26         48.24         6.97 o                         
   4  15   1        167.06        161.10         9.68 o                         
   5  15   1        398.88        472.05        21.42 o                         
   6  15   1        149.16        151.01        12.20 o                         
   7  15   1         18.30         15.25        15.76 o                         
   8  15   1          0.91        -11.92        15.42 o                         
  -9  16   1         17.83         12.97        19.37 o                         
  -8  16   1          2.68          1.70        15.64 o                         
  -7  16   1        178.53        171.69        15.16 o                         
  -6  16   1         85.50         69.19         9.54 o                         
  -5  16   1        533.13        508.60        21.36 o                         
  -4  16   1         92.39         87.85        11.02 o                         
  -3  16   1       1354.68       1426.63        27.57 o                         
  -2  16   1        170.01        180.80         9.06 o                         
  -1  16   1       4101.41       4219.13        59.35 o                         
   0  16   1       1053.95       1040.02        20.33 o                         
   1  16   1       1104.57       1080.43        19.67 o                         
   2  16   1        144.70        157.60         7.59 o                         
   3  16   1         24.07         24.62         8.61 o                         
   4  16   1        101.07         94.63         8.77 o                         
   5  16   1       2048.40       2199.49        41.95 o                         
   6  16   1         34.45         48.92        11.88 o                         
   7  16   1         37.22         58.78        15.79 o                         
   8  16   1         76.28         85.20        19.10 o                         
  -8  17   1         28.05         17.41        18.89 o                         
  -7  17   1         20.18         -1.52        13.70 o                         
  -6  17   1         89.11         84.75        10.09 o                         
  -5  17   1       2424.25       2399.02        48.69 o                         
  -4  17   1       1330.31       1230.68        30.04 o                         
  -3  17   1        202.58        201.42        10.05 o                         
  -2  17   1       1012.43        948.70        20.34 o                         
  -1  17   1       9427.54       9578.88       128.68 o                         
   0  17   1       7749.13       7647.69       103.56 o                         
   1  17   1        474.84        452.57        13.45 o                         
   2  17   1        652.57        599.89        15.55 o                         
   3  17   1        390.67        367.98        15.19 o                         
   4  17   1       1096.67       1085.94        27.40 o                         
   5  17   1          3.21          0.93         9.90 o                         
   6  17   1        629.34        651.42        21.51 o                         
   7  17   1          6.35          4.71        14.81 o                         
   8  17   1          3.40        -14.46        22.27 o                         
  -8  18   1         11.16         25.32        16.39 o                         
  -7  18   1         41.30         66.01        16.20 o                         
  -6  18   1          1.49         -8.83         9.86 o                         
  -5  18   1         23.96         40.78         9.21 o                         
  -4  18   1        205.30        173.87        14.33 o                         
  -3  18   1          8.00         12.78         8.57 o                         
  -2  18   1          0.25         -3.67         8.09 o                         
  -1  18   1        408.90        511.13        16.19 o                         
   0  18   1        181.83        273.13        14.50 o                         
   1  18   1        137.31        162.68         8.51 o                         
   2  18   1         50.62         56.57         7.28 o                         
   3  18   1          0.62         14.77         8.75 o                         
   4  18   1         24.86         28.56         8.37 o                         
   5  18   1          5.07         11.40        10.07 o                         
   6  18   1         19.53         17.07        10.87 o                         
   7  18   1         20.08         30.53        13.78 o                         
   8  18   1          3.77        -11.33        18.16 o                         
  -8  19   1         72.86         41.76        17.81 o                         
  -7  19   1        199.69        178.16        21.93 o                         
  -6  19   1         66.38         65.93        10.61 o                         
  -5  19   1        716.11        734.08        23.18 o                         
  -4  19   1       1733.25       1852.09        36.61 o                         
  -3  19   1        143.34        160.07        10.20 o                         
  -2  19   1        548.44        506.45        16.63 o                         
  -1  19   1        363.54        351.16        14.24 o                         
   0  19   1       5816.62       5758.89        79.66 o                         
   1  19   1        142.82        134.44         8.28 o                         
   2  19   1       1247.53       1226.53        23.90 o                         
   3  19   1        485.83        492.43        18.54 o                         
   4  19   1        365.33        369.06        15.23 o                         
   5  19   1        268.43        294.97        12.94 o                         
   6  19   1        392.64        379.01        20.44 o                         
   7  19   1          6.23          8.90        13.19 o                         
   8  19   1          1.87        -56.66        56.66 o                         
  -8  20   1         13.73        -19.60        19.60 o                         
  -7  20   1         22.84         15.79        14.95 o                         
  -6  20   1         49.54         64.95        11.02 o                         
  -5  20   1         96.42        106.96        10.94 o                         
  -4  20   1        690.76        740.92        28.30 o                         
  -3  20   1        369.87        355.46        15.56 o                         
  -2  20   1        998.54       1024.09        22.42 o                         
  -1  20   1         22.09         20.74         8.63 o                         
   0  20   1        574.86        633.18        17.13 o                         
   1  20   1       2274.37       2146.57        34.38 o                         
   2  20   1        418.05        403.83        15.12 o                         
   3  20   1        564.67        575.20        21.58 o                         
   4  20   1         40.61         31.72        11.08 o                         
   5  20   1        581.01        590.61        20.21 o                         
   6  20   1         12.68          7.74        12.37 o                         
   7  20   1          1.79        -14.05        14.05 o                         
  -8  21   1          6.70        -18.35        18.35 o                         
  -7  21   1         16.17         25.31        11.84 o                         
  -6  21   1         71.24         98.57        13.10 o                         
  -5  21   1          1.37          2.43        10.25 o                         
  -4  21   1        125.94        140.99        14.68 o                         
  -3  21   1        458.34        489.15        17.61 o                         
  -2  21   1        777.76        778.98        20.20 o                         
  -1  21   1         14.84         30.01         9.20 o                         
   0  21   1        142.48        153.34        10.15 o                         
   1  21   1        741.18        753.77        18.88 o                         
   2  21   1       1197.65       1193.45        24.30 o                         
   3  21   1         41.14         34.52        10.24 o                         
   4  21   1         33.75         37.47        11.07 o                         
   5  21   1          4.75         20.03        10.74 o                         
   6  21   1          7.00         16.51        19.14 o                         
   7  21   1         31.05         51.92        14.82 o                         
  -8  22   1          4.42        -20.39        20.39 o                         
  -7  22   1         26.73         24.00        16.92 o                         
  -6  22   1        358.66        364.85        24.04 o                         
  -5  22   1        371.26        451.96        26.65 o                         
  -4  22   1        769.22        820.34        25.92 o                         
  -3  22   1        556.67        550.90        19.33 o                         
  -2  22   1        585.23        617.49        21.22 o                         
  -1  22   1        253.35        235.84        11.94 o                         
   0  22   1        943.78        932.77        21.71 o                         
   1  22   1       1670.79       1719.77        29.96 o                         
   2  22   1        165.21        167.81         9.95 o                         
   3  22   1        942.66        945.46        25.52 o                         
   4  22   1        502.37        475.72        20.17 o                         
   5  22   1        635.11        705.44        42.91 o                         
   6  22   1         16.58         36.31        16.32 o                         
   7  22   1        172.04        160.53        24.38 o                         
  -8  23   1         25.41        -14.67        23.01 o                         
  -7  23   1         45.55         48.96        13.56 o                         
  -6  23   1         88.07        123.69        18.53 o                         
  -5  23   1        797.76        806.15        31.17 o                         
  -4  23   1        872.26        880.40        26.91 o                         
  -3  23   1       1832.25       1822.75        33.97 o                         
  -2  23   1       1233.27       1167.88        25.78 o                         
  -1  23   1        208.02        228.30        11.51 o                         
   0  23   1       1504.55       1547.24        28.39 o                         
   1  23   1        245.77        257.03        11.89 o                         
   2  23   1          1.81          9.20         8.66 o                         
   3  23   1        112.11        116.22        11.90 o                         
   4  23   1         52.12         63.04        12.47 o                         
   5  23   1        300.16        265.32        16.66 o                         
   6  23   1        220.45        201.55        23.00 o                         
   7  23   1        151.89        110.91        21.77 o                         
  -7  24   1        102.13        116.79        33.06 o                         
  -6  24   1        197.96        189.70        16.85 o                         
  -5  24   1        637.41        692.35        46.68 o                         
  -4  24   1          5.29         -0.33        12.77 o                         
  -3  24   1        407.91        411.30        17.23 o                         
  -2  24   1        646.38        674.61        20.97 o                         
  -1  24   1        145.07        157.32        11.34 o                         
   0  24   1          6.44         49.52        10.36 o                         
   1  24   1        300.97        292.89        12.47 o                         
   2  24   1        347.86        373.33        15.97 o                         
   3  24   1        531.21        552.17        19.49 o                         
   4  24   1         54.89         62.04        12.87 o                         
   5  24   1         69.33         82.55        15.46 o                         
   6  24   1        256.80        263.59        37.43 o                         
   7  24   1        206.50        230.05        24.01 o                         
  -7  25   1         18.31         39.61        31.80 o                         
  -6  25   1         19.53         29.41        19.29 o                         
  -5  25   1         79.60         89.34        12.88 o                         
  -4  25   1        774.72        662.54        21.95 o                         
  -3  25   1        736.35        767.81        22.80 o                         
  -2  25   1        429.90        435.50        18.03 o                         
  -1  25   1       1293.46       1312.83        27.26 o                         
   0  25   1       1958.47       2055.99        35.23 o                         
   1  25   1        505.33        509.56        18.78 o                         
   2  25   1        249.24        271.90        12.84 o                         
   3  25   1        120.23        130.16        11.97 o                         
   4  25   1        429.65        452.87        23.60 o                         
   5  25   1         21.83         19.13        14.25 o                         
   6  25   1        311.00        362.34        61.98 o                         
  -7  26   1        119.05        106.65        17.97 o                         
  -6  26   1         15.57         21.43        15.04 o                         
  -5  26   1          1.49         -8.28        12.91 o                         
  -4  26   1         92.62         66.34        11.57 o                         
  -3  26   1          5.03         25.20        11.18 o                         
  -2  26   1        148.58        159.07        12.40 o                         
  -1  26   1        298.12        262.29        13.17 o                         
   0  26   1        288.22        346.10        17.41 o                         
   1  26   1         16.21         40.50        11.27 o                         
   2  26   1        815.79        774.70        22.04 o                         
   3  26   1        259.00        261.13        15.52 o                         
   4  26   1          0.62          0.09        13.70 o                         
   5  26   1         39.92         48.92        14.30 o                         
   6  26   1         67.67         99.77        28.62 o                         
  -7  27   1        188.68        195.53        19.53 o                         
  -6  27   1        439.16        457.22        23.91 o                         
  -5  27   1          3.50         22.13        13.90 o                         
  -4  27   1        103.62         83.96        12.20 o                         
  -3  27   1        630.93        598.69        22.67 o                         
  -2  27   1       2364.49       2410.03        42.68 o                         
  -1  27   1         30.47         45.39        11.55 o                         
   0  27   1        588.99        612.56        24.05 o                         
   1  27   1        308.32        319.57        14.47 o                         
   2  27   1       1216.25       1224.73        27.44 o                         
   3  27   1        349.26        319.66        20.84 o                         
   4  27   1        277.42        257.31        19.40 o                         
   5  27   1         38.57         24.38        17.43 o                         
   6  27   1         88.94        125.41        20.65 o                         
  -6  28   1        130.25        131.81        21.60 o                         
  -5  28   1          4.83         -1.07        13.96 o                         
  -4  28   1        139.24        145.53        15.01 o                         
  -3  28   1         37.54         45.44        12.89 o                         
  -2  28   1         80.64        114.23        12.75 o                         
  -1  28   1        207.37        258.94        14.10 o                         
   0  28   1         56.32         62.60        14.22 o                         
   1  28   1        607.43        600.09        22.54 o                         
   2  28   1         13.02          2.83        12.29 o                         
   3  28   1        359.26        321.12        16.82 o                         
   4  28   1          0.34          2.47        14.92 o                         
   5  28   1        104.59         90.38        18.69 o                         
   6  28   1         11.90         33.81        21.05 o                         
  -6  29   1        167.59        184.77        27.38 o                         
  -5  29   1          0.72         -0.99        14.79 o                         
  -4  29   1         66.67         54.67        13.72 o                         
  -3  29   1        388.30        400.62        17.71 o                         
  -2  29   1        852.78        825.65        24.86 o                         
  -1  29   1         25.14         25.08        13.03 o                         
   0  29   1         46.83         51.91        15.76 o                         
   1  29   1         42.96         56.67        13.16 o                         
   2  29   1       1491.78       1439.60        33.63 o                         
   3  29   1         45.99         34.77        19.78 o                         
   4  29   1         89.08         92.71        21.02 o                         
   5  29   1         23.45          7.33        28.28 o                         
  -6  30   1        128.13        174.58        34.92 o                         
  -5  30   1         54.93         49.86        18.23 o                         
  -4  30   1        183.69        183.79        22.04 o                         
  -3  30   1        338.01        366.15        23.21 o                         
  -2  30   1        505.52        516.84        20.76 o                         
  -1  30   1        528.16        544.58        22.04 o                         
   0  30   1        163.19        161.55        17.10 o                         
   1  30   1        858.69        831.16        30.89 o                         
   2  30   1        398.69        401.21        24.55 o                         
   3  30   1        575.42        510.68        33.08 o                         
   4  30   1          5.09          1.50        18.61 o                         
   5  30   1        111.22        117.84        21.40 o                         
  -6  31   1          0.87        -32.48        32.48 o                         
  -5  31   1         13.97        -18.11        18.11 o                         
  -4  31   1         55.30         35.57        21.34 o                         
  -3  31   1        130.54        129.98        14.78 o                         
  -2  31   1         33.30         26.47        14.39 o                         
  -1  31   1         49.35         33.70        13.68 o                         
   0  31   1          5.97         17.18        16.87 o                         
   1  31   1          1.01        -12.41        13.35 o                         
   2  31   1        296.03        251.41        18.71 o                         
   3  31   1         45.45         43.53        16.99 o                         
   4  31   1         14.04         10.67        19.74 o                         
   5  31   1         21.22        -10.65        24.17 o                         
  -5  32   1         50.21         27.90        30.76 o                         
  -4  32   1         25.22         21.29        16.38 o                         
  -3  32   1        691.71        597.52        30.06 o                         
  -2  32   1        307.47        341.17        27.25 o                         
  -1  32   1        576.64        575.98        25.28 o                         
   0  32   1         43.26         45.28        17.75 o                         
   1  32   1        136.62        130.34        15.29 o                         
   2  32   1        561.35        558.12        32.57 o                         
   3  32   1        526.69        503.44        24.84 o                         
   4  32   1         22.73         21.79        20.57 o                         
   5  32   1         24.09        -49.50        60.59 o                         
  -5  33   1          1.65         -1.18        21.55 o                         
  -4  33   1         64.79         16.67        21.08 o                         
  -3  33   1        128.16        150.13        17.40 o                         
  -2  33   1        241.74        283.37        25.03 o                         
  -1  33   1         10.00         -1.13        15.32 o                         
   0  33   1         10.27          1.10        15.42 o                         
   1  33   1         61.25         51.05        14.92 o                         
   2  33   1         42.89         42.28        21.65 o                         
   3  33   1          1.29         -1.49        27.23 o                         
   4  33   1         24.36         -9.40        29.84 o                         
  -4  34   1          1.33        -24.25        24.25 o                         
  -3  34   1        220.39        224.38        28.18 o                         
  -2  34   1          5.79         -9.21        16.42 o                         
  -1  34   1        211.04        171.45        23.38 o                         
   0  34   1          0.70        -21.94        21.94 o                         
   1  34   1         64.87         38.29        16.22 o                         
   2  34   1        150.05         90.32        44.13 o                         
   3  34   1         98.45         72.26        20.18 o                         
   4  34   1         35.00         23.81        39.27 o                         
  -4  35   1          8.01        -20.85        25.62 o                         
  -3  35   1        187.32        226.87        31.37 o                         
  -2  35   1        359.00        346.78        46.38 o                         
  -1  35   1          1.88        -20.86        20.86 o                         
   0  35   1         29.54          4.06        23.77 o                         
   1  35   1         91.44         79.21        25.10 o                         
   2  35   1        212.80        214.27        21.68 o                         
   3  35   1         45.43         36.99        28.45 o                         
  -3  36   1         23.72        -13.07        34.23 o                         
  -2  36   1         61.40         49.15        22.09 o                         
  -1  36   1         13.23         25.07        30.28 o                         
   0  36   1         18.62        -22.01        29.74 o                         
   1  36   1         23.93        -15.12        28.51 o                         
   2  36   1          7.56         -1.34        28.87 o                         
   3  36   1         38.89          3.56        28.89 o                         
  -3  37   1         93.03        114.58        30.91 o                         
  -2  37   1        263.03        248.00        30.91 o                         
  -1  37   1         32.68         21.40        34.31 o                         
   0  37   1        119.44        123.54        60.00 o                         
   1  37   1         26.25        -10.03        47.38 o                         
   2  37   1         15.88        -15.85        36.65 o                         
  -1  38   1         26.69         80.87        70.54 o                         
   0  38   1         45.04         56.41        39.14 o                         
   1  38   1         58.61         72.26        47.76 o                         
 -10   0   2         14.62         34.81        26.93 o                         
  -9   0   2        434.93        515.36        24.91 o                         
  -8   0   2        746.83        876.88        26.66 o                         
  -7   0   2         73.88         83.35         9.71 o                         
  -6   0   2       1194.70       1044.35        30.75 o                         
  -5   0   2       6207.61       6152.02       130.34 o                         
  -4   0   2       1425.90       1362.47        32.99 o                         
  -3   0   2      17627.52      17388.31       416.09 o                         
  -2   0   2        217.78        276.46        15.72 o                         
  -1   0   2      14167.10      14082.61       336.56 o                         
   0   0   2       2851.37       2734.75        69.13 o                         
   2   0   2      12623.60      12494.09       233.44 o                         
   3   0   2       1838.40       1566.11        34.08 o                         
   4   0   2        440.04        518.89        20.20 o                         
   5   0   2       3103.58       2996.98        62.39 o                         
   6   0   2       1634.98       1599.81        40.50 o                         
   7   0   2        257.11        285.75        20.76 o                         
   8   0   2         49.87         88.08        27.98 o                         
 -10   1   2          2.63          0.88        15.17 o                         
  -9   1   2          5.71         -6.68        12.22 o                         
  -8   1   2        388.93        400.12        15.73 o                         
  -7   1   2         36.03         33.65         6.45 o                         
  -6   1   2        152.95        165.79        10.84 o                         
  -5   1   2          1.28         17.86         5.95 o                         
  -4   1   2       2250.31       2181.62        34.56 o                         
  -3   1   2        162.26        150.84         8.10 o                         
  -2   1   2       1167.51       1281.06        22.17 o                         
  -1   1   2        932.39        856.23        20.58 o                         
   0   1   2        737.79        813.83        24.57 o                         
   1   1   2       7383.21       7454.75        94.39 o                         
   2   1   2        259.56        283.34        16.90 o                         
   3   1   2         33.29         36.28         5.40 o                         
   4   1   2        974.97       1059.42        19.22 o                         
   5   1   2          1.20         21.66         9.20 o                         
   6   1   2         82.77        114.54        10.49 o                         
   7   1   2         15.04          6.74         9.61 o                         
   8   1   2         60.71         87.37        12.20 o                         
 -10   2   2          0.43         11.12        14.93 o                         
  -9   2   2        118.44        123.15        14.12 o                         
  -8   2   2          6.02          3.61         9.90 o                         
  -7   2   2         49.67         49.87         8.84 o                         
  -6   2   2         82.71        100.31         7.90 o                         
  -5   2   2       2394.64       2495.63        42.56 o                         
  -4   2   2        570.09        575.71        14.57 o                         
  -3   2   2        573.40        566.50        11.96 o                         
  -2   2   2      25976.86      26869.20       496.61 o                         
   0   2   2       7694.81       7863.79       122.41 o                         
   1   2   2       5148.39       5332.04        93.03 o                         
   2   2   2        550.56        616.59        13.97 o                         
   3   2   2        119.74        129.16         6.52 o                         
   4   2   2       1482.67       1530.38        25.91 o                         
   5   2   2       1622.75       1622.81        39.50 o                         
   6   2   2        380.83        368.23        16.01 o                         
   7   2   2         58.22         77.53        10.17 o                         
   8   2   2          2.19         16.86        11.77 o                         
 -10   3   2        131.16        131.88        15.37 o                         
  -9   3   2          0.05         -4.22        11.86 o                         
  -8   3   2        218.26        212.61        12.46 o                         
  -7   3   2        203.96        230.74        13.38 o                         
  -6   3   2        596.56        576.44        17.67 o                         
  -5   3   2         95.91        109.76         8.34 o                         
  -4   3   2       4818.51       4737.94        80.26 o                         
  -3   3   2        281.22        278.19        10.55 o                         
  -2   3   2       2042.76       2207.39        33.83 o                         
  -1   3   2       6605.22       6671.62        98.25 o                         
   0   3   2      18972.50      19086.49       299.20 o                         
   1   3   2        649.13        666.60        13.07 o                         
   2   3   2        333.66        241.18         9.87 o                         
   3   3   2       1625.70       1622.71        26.16 o                         
   4   3   2       3990.63       4107.60        70.43 o                         
   5   3   2        545.99        532.29        15.64 o                         
   6   3   2        201.55        234.98        10.48 o                         
   7   3   2        101.56        101.54        10.55 o                         
   8   3   2         53.58         96.29        21.15 o                         
 -10   4   2         45.92         43.36        14.93 o                         
  -9   4   2          0.15         -0.47        11.30 o                         
  -8   4   2         15.33         12.56         9.73 o                         
  -7   4   2        371.73        335.84        18.07 o                         
  -6   4   2         87.41         93.56         8.71 o                         
  -5   4   2        395.62        402.73        14.01 o                         
  -4   4   2        206.41        182.66         7.72 o                         
  -3   4   2       2050.32       1885.61        32.09 o                         
  -2   4   2       5863.93       6054.20       123.70 o                         
  -1   4   2          2.22         12.12         4.28 o                         
   0   4   2         64.53        192.98        20.49 o                         
   1   4   2         51.99         79.46         6.35 o                         
   2   4   2        923.30        989.10        18.74 o                         
   3   4   2       2172.74       2220.51        36.36 o                         
   4   4   2        510.88        550.45        13.60 o                         
   5   4   2        130.21        133.54         9.16 o                         
   6   4   2         49.26         43.77         9.03 o                         
   7   4   2        282.70        311.63        14.09 o                         
   8   4   2         10.59         27.22        11.63 o                         
 -10   5   2         71.07         91.61        17.93 o                         
  -9   5   2         80.21        116.67        14.15 o                         
  -8   5   2         80.44         87.39        11.93 o                         
  -7   5   2          0.91         14.70         9.76 o                         
  -6   5   2       1213.19       1200.14        27.20 o                         
  -5   5   2       2807.70       2994.60        50.33 o                         
  -4   5   2       3051.04       2819.31        46.93 o                         
  -3   5   2        287.79        272.27        13.22 o                         
  -2   5   2      11239.72      11062.57       162.44 o                         
  -1   5   2       1384.44       1403.62        31.25 o                         
   0   5   2      11828.66      11366.89       203.56 o                         
   1   5   2       6952.39       7214.77       115.17 o                         
   2   5   2       2405.82       2032.12        31.98 o                         
   3   5   2         69.89         70.47         6.80 o                         
   4   5   2       3253.29       3143.51        44.61 o                         
   5   5   2        875.09        829.61        18.93 o                         
   6   5   2        560.24        582.44        18.21 o                         
   7   5   2        305.88        307.48        13.23 o                         
   8   5   2         80.28        108.33        14.22 o                         
 -10   6   2          6.21        -21.91        21.91 o                         
  -9   6   2        204.24        204.19        12.89 o                         
  -8   6   2          0.10          8.08        11.52 o                         
  -7   6   2          8.29         21.32        11.05 o                         
  -6   6   2         97.90         95.84         9.11 o                         
  -5   6   2       2320.68       2377.66        41.73 o                         
  -4   6   2       3233.05       3163.70        52.69 o                         
  -3   6   2        397.89        362.70        13.98 o                         
  -2   6   2       1097.08        967.22        18.60 o                         
  -1   6   2       5971.47       6304.22        99.97 o                         
   0   6   2       3429.30       3470.12        81.93 o                         
   1   6   2        610.58        554.50        14.57 o                         
   2   6   2         11.95         23.87         5.95 o                         
   3   6   2        364.45        328.44        12.29 o                         
   4   6   2        246.29        259.58        12.11 o                         
   5   6   2        566.94        578.07        16.50 o                         
   6   6   2        955.09        967.63        22.10 o                         
   7   6   2         72.77         94.56        12.17 o                         
   8   6   2         17.36         20.21        14.28 o                         
  -9   7   2         46.86         66.94        13.54 o                         
  -8   7   2         36.76         41.44        11.16 o                         
  -7   7   2         94.85         98.77        10.32 o                         
  -6   7   2       1474.36       1503.67        30.51 o                         
  -5   7   2       1562.75       1604.19        30.53 o                         
  -4   7   2        502.65        582.76        15.72 o                         
  -3   7   2       1551.62       1592.14        31.27 o                         
  -2   7   2       1425.19       1320.69        26.16 o                         
  -1   7   2       3224.06       3428.57        49.71 o                         
   0   7   2       3587.42       3593.05        55.37 o                         
   1   7   2         70.31        121.59         7.68 o                         
   2   7   2       1600.13       1501.44        24.93 o                         
   3   7   2       1168.66       1143.32        22.34 o                         
   4   7   2        899.53        890.65        18.16 o                         
   5   7   2          4.74         20.61         8.38 o                         
   6   7   2        920.83       1058.92        27.20 o                         
   7   7   2        139.98        115.90        12.60 o                         
   8   7   2         33.37         41.08        16.51 o                         
  -9   8   2        352.42        318.48        19.29 o                         
  -8   8   2         12.29         17.94        14.25 o                         
  -7   8   2        177.19        158.49        11.39 o                         
  -6   8   2          9.36         12.78         8.28 o                         
  -5   8   2       5259.27       5159.43        84.28 o                         
  -4   8   2       3116.01       3220.43        53.79 o                         
  -3   8   2        952.55        815.22        19.96 o                         
  -2   8   2         12.66         26.23         6.04 o                         
  -1   8   2      14464.48      14431.51       292.48 o                         
   0   8   2         47.85         59.53        10.27 o                         
   1   8   2       7356.23       6807.64        96.17 o                         
   2   8   2        268.69        205.27         8.21 o                         
   3   8   2       3977.81       4020.15        58.80 o                         
   4   8   2       1040.77       1001.97        19.42 o                         
   5   8   2       1657.09       1634.64        29.37 o                         
   6   8   2        251.36        282.44        13.07 o                         
   7   8   2          7.34         17.32        11.96 o                         
   8   8   2         31.34         16.86        14.20 o                         
  -9   9   2         42.58          7.39        16.83 o                         
  -8   9   2         18.07         26.21        13.73 o                         
  -7   9   2          5.76         11.16         9.80 o                         
  -6   9   2         17.74         18.74         8.39 o                         
  -5   9   2        615.84        643.84        17.82 o                         
  -4   9   2       4423.33       4505.08        73.61 o                         
  -3   9   2          9.06         26.54         7.14 o                         
  -2   9   2       2212.73       2254.99        39.22 o                         
  -1   9   2       1632.49       1649.62        34.94 o                         
   0   9   2        681.00        688.27        20.98 o                         
   1   9   2       1837.67       1895.42        28.31 o                         
   2   9   2       1827.39       1828.46        29.48 o                         
   3   9   2         15.06         25.88         5.91 o                         
   4   9   2         42.96         34.68         7.59 o                         
   5   9   2         38.23         47.60         8.24 o                         
   6   9   2          5.44          6.84        10.22 o                         
   7   9   2         31.92         51.93        12.42 o                         
   8   9   2         23.54         27.49        16.76 o                         
  -9  10   2         61.65         30.06        16.57 o                         
  -8  10   2        124.71        118.98        15.10 o                         
  -7  10   2        721.94        798.45        27.41 o                         
  -6  10   2        135.64        165.38        12.49 o                         
  -5  10   2        238.86        269.88        13.98 o                         
  -4  10   2        174.65        172.31        10.03 o                         
  -3  10   2       7327.19       7206.53       124.51 o                         
  -2  10   2       2777.12       2561.21        41.10 o                         
  -1  10   2       4974.85       4883.50        74.38 o                         
   0  10   2       1965.65       1803.66        31.27 o                         
   1  10   2       1535.31       1502.21        23.78 o                         
   2  10   2        959.11        981.61        17.60 o                         
   3  10   2       4860.72       4790.81        73.86 o                         
   4  10   2       1427.90       1447.19        29.59 o                         
   5  10   2         18.90         25.05         8.07 o                         
   6  10   2         75.85         73.60        10.82 o                         
   7  10   2        440.15        527.43        24.59 o                         
   8  10   2        199.90        199.47        19.15 o                         
  -9  11   2          5.17        -17.06        17.06 o                         
  -8  11   2         64.80         67.63        16.53 o                         
  -7  11   2          4.32         15.79        12.51 o                         
  -6  11   2         75.83         68.24        11.53 o                         
  -5  11   2         51.03         58.06         7.72 o                         
  -4  11   2       3716.35       3745.01        67.81 o                         
  -3  11   2       1742.93       1757.75        34.88 o                         
  -2  11   2        758.57        724.54        18.59 o                         
  -1  11   2        844.33        843.58        21.30 o                         
   0  11   2        479.65        446.01        20.62 o                         
   1  11   2       3611.99       3780.67        55.67 o                         
   2  11   2       2783.13       2721.59        37.36 o                         
   3  11   2        313.21        296.25        12.14 o                         
   4  11   2         10.04         24.33         7.91 o                         
   5  11   2          3.96          8.25         9.57 o                         
   6  11   2         18.23         21.75        10.77 o                         
   7  11   2        144.35        138.03        15.24 o                         
   8  11   2          0.86         37.68        24.12 o                         
  -9  12   2          7.44         -5.07        17.48 o                         
  -8  12   2          5.67         -4.57        16.15 o                         
  -7  12   2        475.01        474.09        21.13 o                         
  -6  12   2        424.01        462.94        23.72 o                         
  -5  12   2         52.64         43.76         7.55 o                         
  -4  12   2         94.54         60.35         8.74 o                         
  -3  12   2       5744.79       5735.14        93.17 o                         
  -2  12   2        474.54        504.54        19.63 o                         
  -1  12   2        309.25        290.76        12.96 o                         
   0  12   2        285.86        355.91        18.38 o                         
   1  12   2         22.19         55.96        12.32 o                         
   2  12   2        147.41        189.16        12.36 o                         
   3  12   2       1455.15       1475.19        27.44 o                         
   4  12   2       1060.22       1045.53        24.57 o                         
   5  12   2        130.81        106.42        11.51 o                         
   6  12   2         47.81         52.48        11.34 o                         
   7  12   2        390.28        434.07        36.57 o                         
   8  12   2         93.41        124.07        19.83 o                         
  -9  13   2          6.59        -17.88        18.38 o                         
  -8  13   2        226.76        236.35        18.37 o                         
  -7  13   2          7.89         31.61        13.39 o                         
  -6  13   2       1418.22       1442.58        35.00 o                         
  -5  13   2        338.31        292.46        15.66 o                         
  -4  13   2       3832.32       3717.45        67.86 o                         
  -3  13   2        306.26        412.83        15.14 o                         
  -2  13   2       7282.87       7191.46       115.98 o                         
  -1  13   2       3181.07       3186.55        48.21 o                         
   0  13   2       2220.52       2125.07        34.64 o                         
   1  13   2        218.49        289.21        11.78 o                         
   2  13   2       4072.40       3950.12        58.73 o                         
   3  13   2       2022.55       1995.97        34.81 o                         
   4  13   2       1123.25       1130.48        24.73 o                         
   5  13   2        212.46        229.90        13.35 o                         
   6  13   2         56.46         73.41        11.43 o                         
   7  13   2        139.46        122.43        17.76 o                         
   8  13   2         35.51         23.80        19.28 o                         
  -9  14   2          4.36        -16.76        18.12 o                         
  -8  14   2          7.15        -12.47        15.10 o                         
  -7  14   2         26.84         20.48        13.62 o                         
  -6  14   2         13.51         26.62        11.45 o                         
  -5  14   2        191.85        177.81        13.69 o                         
  -4  14   2         84.95        106.13         9.97 o                         
  -3  14   2        108.00        101.32         9.27 o                         
  -2  14   2          1.93         19.02         8.74 o                         
  -1  14   2        104.45        116.70         8.50 o                         
   0  14   2        361.43        412.08        18.19 o                         
   1  14   2       1534.53       1520.52        26.77 o                         
   2  14   2        706.87        666.16        16.70 o                         
   3  14   2         22.87         31.78         7.37 o                         
   4  14   2        421.17        384.31        15.43 o                         
   5  14   2        729.53        671.75        23.91 o                         
   6  14   2        191.04        158.72        12.80 o                         
   7  14   2         55.82         61.46        15.65 o                         
   8  14   2         32.30         45.79        26.88 o                         
  -9  15   2          3.51         20.15        18.70 o                         
  -8  15   2         28.73         28.42        15.76 o                         
  -7  15   2         14.94         34.52        13.85 o                         
  -6  15   2        628.14        677.80        25.89 o                         
  -5  15   2        322.19        299.22        13.90 o                         
  -4  15   2       1326.48       1413.06        31.90 o                         
  -3  15   2        123.53        114.03         9.93 o                         
  -2  15   2       2984.83       3008.32        48.74 o                         
  -1  15   2        688.96        638.17        20.32 o                         
   0  15   2       2125.02       2079.90        34.65 o                         
   1  15   2        387.29        425.98        18.28 o                         
   2  15   2       3277.26       3219.94        49.44 o                         
   3  15   2       2544.10       2565.78        49.16 o                         
   4  15   2        760.76        779.40        21.05 o                         
   5  15   2        111.53        116.99        11.31 o                         
   6  15   2        125.78        142.61        12.42 o                         
   7  15   2        223.00        223.42        17.62 o                         
   8  15   2         74.91         76.30        28.51 o                         
  -9  16   2          8.29          0.46        25.14 o                         
  -8  16   2         35.21         11.16        16.45 o                         
  -7  16   2        787.45        872.04        31.55 o                         
  -6  16   2        174.53        169.76        14.01 o                         
  -5  16   2        104.91         96.67        11.65 o                         
  -4  16   2         54.69         57.20         8.69 o                         
  -3  16   2       1945.87       1836.16        35.71 o                         
  -2  16   2        186.80        179.35         9.91 o                         
  -1  16   2       3546.42       3437.68        52.48 o                         
   0  16   2         11.15         30.85         8.56 o                         
   1  16   2       1076.68        982.27        20.55 o                         
   2  16   2        131.09        156.16         8.64 o                         
   3  16   2       1726.75       1712.64        48.64 o                         
   4  16   2        784.95        770.59        21.29 o                         
   5  16   2        429.33        412.95        19.09 o                         
   6  16   2        212.04        189.23        12.98 o                         
   7  16   2        494.29        490.32        35.55 o                         
  -9  17   2          0.29        -19.68        19.68 o                         
  -8  17   2          8.37         27.56        19.72 o                         
  -7  17   2          8.55         15.94        13.55 o                         
  -6  17   2         52.01         55.09        13.17 o                         
  -5  17   2        133.31        134.58         9.67 o                         
  -4  17   2        147.02        133.61         9.01 o                         
  -3  17   2        191.06        182.05        10.93 o                         
  -2  17   2         73.05         50.64         8.72 o                         
  -1  17   2         25.84         58.93         8.61 o                         
   0  17   2         77.24         98.82         9.55 o                         
   1  17   2        386.01        369.66        18.28 o                         
   2  17   2          7.80          8.91         7.63 o                         
   3  17   2         12.29         37.08         9.94 o                         
   4  17   2         96.51        119.60         9.88 o                         
   5  17   2          1.32         -9.31        11.13 o                         
   6  17   2        124.28        122.28        12.72 o                         
   7  17   2         69.24         66.28        14.67 o                         
  -9  18   2          2.77        -13.44        27.26 o                         
  -8  18   2         34.17         24.73        19.34 o                         
  -7  18   2        837.37        905.67        32.89 o                         
  -6  18   2        418.04        367.76        17.59 o                         
  -5  18   2         14.19         16.77         9.20 o                         
  -4  18   2          3.59         -0.23        10.36 o                         
  -3  18   2       2100.36       2063.05        37.11 o                         
  -2  18   2       2256.29       2172.61        38.15 o                         
  -1  18   2       4853.02       4964.21        69.40 o                         
   0  18   2       1044.59       1019.12        22.80 o                         
   1  18   2       2135.03       2120.61        35.63 o                         
   2  18   2         73.00         86.35         8.74 o                         
   3  18   2       5960.96       6012.98       103.21 o                         
   4  18   2        996.19       1078.48        30.12 o                         
   5  18   2         21.47         32.77        10.96 o                         
   6  18   2         32.65         49.44        14.57 o                         
   7  18   2        330.30        335.00        24.35 o                         
  -8  19   2          1.16          8.16        18.10 o                         
  -7  19   2         71.46         45.39        15.27 o                         
  -6  19   2        258.56        236.25        16.09 o                         
  -5  19   2        521.36        463.20        24.53 o                         
  -4  19   2        182.19        146.67        10.66 o                         
  -3  19   2         49.72         51.33        11.05 o                         
  -2  19   2       2174.65       2149.90        38.36 o                         
  -1  19   2       3317.26       3479.91        50.88 o                         
   0  19   2          8.56         30.04         9.45 o                         
   1  19   2         32.84         42.48         8.30 o                         
   2  19   2        298.99        295.91        12.84 o                         
   3  19   2        459.34        536.58        25.49 o                         
   4  19   2        144.52        137.98        13.06 o                         
   5  19   2         75.51         65.01        11.18 o                         
   6  19   2         21.93         29.29        15.46 o                         
   7  19   2         23.90         42.50        23.96 o                         
  -8  20   2         49.24         31.10        17.88 o                         
  -7  20   2         29.68         19.58        23.92 o                         
  -6  20   2        586.59        611.26        29.84 o                         
  -5  20   2        265.61        283.02        14.90 o                         
  -4  20   2          3.62         15.92        10.49 o                         
  -3  20   2        436.86        422.58        18.36 o                         
  -2  20   2        970.36       1003.80        25.55 o                         
  -1  20   2       1786.14       1808.12        30.82 o                         
   0  20   2        174.19        170.49        11.37 o                         
   1  20   2       1219.68       1211.08        25.97 o                         
   2  20   2        404.69        411.72        16.67 o                         
   3  20   2       2626.70       2682.12        51.82 o                         
   4  20   2        284.17        291.39        15.58 o                         
   5  20   2        470.93        544.00        30.06 o                         
   6  20   2         45.31         62.39        17.52 o                         
   7  20   2         57.55         44.98        25.29 o                         
  -8  21   2        120.59        129.66        25.27 o                         
  -7  21   2         12.61         -6.83        16.39 o                         
  -6  21   2       1010.30        970.30        27.57 o                         
  -5  21   2         26.91         30.91        12.79 o                         
  -4  21   2       1300.15       1291.74        31.42 o                         
  -3  21   2        122.64        118.12        11.66 o                         
  -2  21   2       3030.02       2981.22        50.67 o                         
  -1  21   2       1163.15       1115.19        24.04 o                         
   0  21   2        198.86        213.15        12.44 o                         
   1  21   2         78.48         80.04         9.58 o                         
   2  21   2        706.93        704.36        23.35 o                         
   3  21   2       1484.61       1495.99        35.67 o                         
   4  21   2        149.81        170.78        20.72 o                         
   5  21   2         21.15         19.89        14.62 o                         
   6  21   2        186.35        229.92        41.52 o                         
   7  21   2         13.89         13.90        15.41 o                         
  -8  22   2         60.96         59.55        21.68 o                         
  -7  22   2        139.78        113.89        17.38 o                         
  -6  22   2         45.61         43.06        15.25 o                         
  -5  22   2        407.10        417.22        26.50 o                         
  -4  22   2       1563.31       1559.18        33.37 o                         
  -3  22   2         25.97         48.11        10.32 o                         
  -2  22   2         34.23         48.25        11.20 o                         
  -1  22   2         23.44         18.26         9.93 o                         
   0  22   2         96.03        130.90        11.86 o                         
   1  22   2          0.80          1.13         9.26 o                         
   2  22   2         21.73         25.22         9.10 o                         
   3  22   2         14.32         23.37        13.71 o                         
   4  22   2        368.29        342.80        20.47 o                         
   5  22   2        223.65        237.73        29.36 o                         
   6  22   2         51.56         29.03        23.20 o                         
   7  22   2         12.44        -21.17        21.17 o                         
  -8  23   2        152.62        114.72        29.10 o                         
  -7  23   2         39.84         18.33        21.81 o                         
  -6  23   2         57.06         61.17        11.40 o                         
  -5  23   2          2.97          4.41        13.23 o                         
  -4  23   2        782.33        837.44        24.23 o                         
  -3  23   2        576.68        548.42        19.36 o                         
  -2  23   2       2299.46       2210.34        38.77 o                         
  -1  23   2        563.98        531.44        18.12 o                         
   0  23   2       1790.54       1796.75        34.34 o                         
   1  23   2        732.67        718.62        20.92 o                         
   2  23   2       1429.56       1396.33        29.94 o                         
   3  23   2        539.78        567.36        23.75 o                         
   4  23   2        441.46        496.46        23.45 o                         
   5  23   2        364.43        447.34        25.21 o                         
   6  23   2         27.65        101.82        31.79 o                         
  -8  24   2         70.43         15.15        34.93 o                         
  -7  24   2        210.64        172.74        20.73 o                         
  -6  24   2          0.50          4.72        13.99 o                         
  -5  24   2          4.17         14.40        13.37 o                         
  -4  24   2        102.86         92.50        12.28 o                         
  -3  24   2       1091.46       1156.35        27.18 o                         
  -2  24   2        493.56        473.66        18.98 o                         
  -1  24   2        507.33        519.82        19.14 o                         
   0  24   2        107.02        135.00        12.87 o                         
   1  24   2        406.48        441.95        17.91 o                         
   2  24   2         87.93        106.53        10.68 o                         
   3  24   2        148.87        151.01        14.65 o                         
   4  24   2         79.24         89.60        16.47 o                         
   5  24   2         18.57         21.00        16.92 o                         
   6  24   2          1.82         14.39        27.71 o                         
  -7  25   2         19.38         14.36        27.19 o                         
  -6  25   2        132.10        136.02        17.27 o                         
  -5  25   2         34.67         23.09        13.39 o                         
  -4  25   2        229.96        248.01        14.18 o                         
  -3  25   2        326.48        312.42        14.75 o                         
  -2  25   2        156.78        185.32        13.15 o                         
  -1  25   2       1213.72       1170.27        27.13 o                         
   0  25   2       2344.94       2383.00        42.74 o                         
   1  25   2        614.37        653.58        21.94 o                         
   2  25   2          5.77        -10.10        10.10 o                         
   3  25   2         13.82         17.15        12.88 o                         
   4  25   2        669.65        716.03        28.89 o                         
   5  25   2        216.20        218.10        23.68 o                         
   6  25   2          7.63         33.26        28.04 o                         
  -7  26   2         42.81         44.86        22.71 o                         
  -6  26   2          0.51         28.10        15.37 o                         
  -5  26   2        717.56        696.75        28.67 o                         
  -4  26   2         38.93         35.41        12.38 o                         
  -3  26   2        214.45        257.70        19.48 o                         
  -2  26   2        139.08        117.80        12.88 o                         
  -1  26   2       2175.10       2216.95        38.35 o                         
   0  26   2         27.35         45.58        12.89 o                         
   1  26   2        997.93       1010.95        25.63 o                         
   2  26   2        155.31        146.64        11.99 o                         
   3  26   2        107.65        108.16        12.51 o                         
   4  26   2         93.82        109.05        17.40 o                         
   5  26   2        249.50        307.48        26.62 o                         
   6  26   2         95.59         97.21        24.07 o                         
  -7  27   2          0.47        -23.32        24.43 o                         
  -6  27   2          2.51         -3.69        13.81 o                         
  -5  27   2          5.49          8.95        16.70 o                         
  -4  27   2        216.74        200.52        14.28 o                         
  -3  27   2        362.65        335.53        17.40 o                         
  -2  27   2        180.08        216.30        14.03 o                         
  -1  27   2         53.48         81.09        11.78 o                         
   0  27   2        562.20        502.09        21.75 o                         
   1  27   2         49.27         41.18        11.92 o                         
   2  27   2         55.71         56.26        13.55 o                         
   3  27   2          2.53         -7.80        14.80 o                         
   4  27   2          0.36        -12.59        16.37 o                         
   5  27   2         30.79         18.68        18.47 o                         
  -7  28   2          2.13        -24.24        24.24 o                         
  -6  28   2         22.91         41.32        15.52 o                         
  -5  28   2        463.05        502.87        29.85 o                         
  -4  28   2        205.09        189.36        14.92 o                         
  -3  28   2         98.28        111.19        13.79 o                         
  -2  28   2         35.06         39.57        12.90 o                         
  -1  28   2        727.63        725.62        23.44 o                         
   0  28   2         56.71         70.05        14.84 o                         
   1  28   2        909.28        908.94        26.52 o                         
   2  28   2        478.94        464.64        19.86 o                         
   3  28   2        128.54        131.68        24.08 o                         
   4  28   2          3.46        -17.30        17.30 o                         
   5  28   2        546.58        526.57        29.14 o                         
  -6  29   2         75.30         82.86        17.12 o                         
  -5  29   2         20.98         -5.94        18.88 o                         
  -4  29   2        418.37        457.60        24.06 o                         
  -3  29   2          0.50         -2.42        13.71 o                         
  -2  29   2        108.78         96.63        14.09 o                         
  -1  29   2         15.93         23.69        12.07 o                         
   0  29   2          9.01         17.29        15.61 o                         
   1  29   2         77.66         94.42        13.42 o                         
   2  29   2        160.89        159.58        13.68 o                         
   3  29   2          7.16          9.71        18.00 o                         
   4  29   2        187.78        240.47        39.08 o                         
   5  29   2         18.84         16.30        33.56 o                         
  -6  30   2          2.21         -2.32        21.13 o                         
  -5  30   2        180.01        155.02        21.81 o                         
  -4  30   2        145.27         93.83        21.65 o                         
  -3  30   2         11.26         -1.35        14.09 o                         
  -2  30   2        293.64        265.74        19.70 o                         
  -1  30   2          3.83        -12.61        12.61 o                         
   0  30   2          2.71         -2.75        13.22 o                         
   1  30   2        246.21        231.45        18.58 o                         
   2  30   2         24.09         12.02        15.14 o                         
   3  30   2         16.27         -9.84        22.57 o                         
   4  30   2         22.20        -25.73        30.73 o                         
   5  30   2        102.80         69.83        33.83 o                         
  -6  31   2         17.13         64.99        42.41 o                         
  -5  31   2          0.77        -21.55        21.55 o                         
  -4  31   2        652.36        642.60        38.21 o                         
  -3  31   2         67.04         47.69        15.76 o                         
  -2  31   2         76.61         83.71        15.98 o                         
  -1  31   2         11.21         20.48        13.56 o                         
   0  31   2       1344.13       1441.59        43.93 o                         
   1  31   2         36.52         57.20        14.86 o                         
   2  31   2         22.69         -3.46        16.64 o                         
   3  31   2         17.20        -14.50        22.83 o                         
   4  31   2        352.55        397.63        41.42 o                         
  -5  32   2         49.52         70.62        28.08 o                         
  -4  32   2          0.49         14.03        19.20 o                         
  -3  32   2         42.79         21.60        29.77 o                         
  -2  32   2          0.87         -9.68        14.63 o                         
  -1  32   2         75.45         90.24        19.33 o                         
   0  32   2         26.81         41.93        16.28 o                         
   1  32   2         66.45         42.45        14.53 o                         
   2  32   2         61.42         43.24        14.68 o                         
   3  32   2          1.29        -18.64        18.64 o                         
   4  32   2         23.80         26.65        25.22 o                         
  -5  33   2         24.48         62.05        46.81 o                         
  -4  33   2        359.52        398.09        41.66 o                         
  -3  33   2         73.60         79.45        18.25 o                         
  -2  33   2        162.21        160.84        22.72 o                         
  -1  33   2          9.89         22.43        14.21 o                         
   0  33   2        417.32        389.12        30.77 o                         
   1  33   2         85.63         49.12        15.77 o                         
   2  33   2         68.12         85.88        27.94 o                         
   3  33   2         26.76         27.86        22.74 o                         
   4  33   2         81.66        193.38        72.50 o                         
  -4  34   2         21.14         27.73        26.82 o                         
  -3  34   2         57.20         69.31        19.33 o                         
  -2  34   2         57.34         50.13        17.49 o                         
  -1  34   2        334.92        378.17        27.74 o                         
   0  34   2        188.69        156.35        19.71 o                         
   1  34   2        141.52        130.72        26.07 o                         
   2  34   2        104.38         62.87        23.25 o                         
   3  34   2         57.89         17.79        26.13 o                         
  -4  35   2          6.69         22.29        42.50 o                         
  -3  35   2         31.13         21.46        17.72 o                         
  -2  35   2         77.91         38.96        18.81 o                         
  -1  35   2        100.82         71.02        27.02 o                         
   0  35   2         11.77          6.02        19.55 o                         
   1  35   2          5.97          2.44        26.79 o                         
   2  35   2         29.22         20.41        19.42 o                         
   3  35   2          0.41        -35.97        63.29 o                         
  -3  36   2         10.23        -18.70        21.56 o                         
  -2  36   2          1.20         15.18        22.05 o                         
  -1  36   2        278.75        288.44        53.95 o                         
   0  36   2         80.62         49.43        31.65 o                         
   1  36   2        241.93        232.62        37.89 o                         
   2  36   2        201.33        165.27        32.39 o                         
  -2  37   2         16.25         25.99        24.21 o                         
  -1  37   2         19.90         79.04        35.37 o                         
   0  37   2        107.20        172.48        46.58 o                         
   1  37   2         44.21         -8.24        44.07 o                         
 -10   1   3          4.55          5.65        21.46 o                         
  -9   1   3          3.86        -13.83        18.97 o                         
  -8   1   3        393.61        372.84        16.17 o                         
  -7   1   3       2692.08       2791.57        49.35 o                         
  -6   1   3        154.03        177.73         9.18 o                         
  -5   1   3        999.47        955.87        19.96 o                         
  -4   1   3        902.62        843.90        17.84 o                         
  -3   1   3       7799.98       7733.47       121.61 o                         
  -2   1   3       1844.63       1909.28        31.99 o                         
  -1   1   3       7492.93       7393.17       155.46 o                         
   0   1   3       1225.06       1294.34        22.61 o                         
   1   1   3        345.16        322.45        10.85 o                         
   2   1   3       3315.31       3338.26        47.37 o                         
   3   1   3       6058.72       5771.14        82.59 o                         
   4   1   3        762.26        755.22        16.75 o                         
   5   1   3        176.63        176.12         9.45 o                         
   6   1   3        130.35        155.68        10.54 o                         
   7   1   3        314.72        365.30        14.53 o                         
   8   1   3         76.76         70.71        22.35 o                         
 -10   2   3         27.64         40.80        20.20 o                         
  -9   2   3         20.20          1.54        11.98 o                         
  -8   2   3         49.26         65.85        10.87 o                         
  -7   2   3         69.13         81.56         9.66 o                         
  -6   2   3        473.15        467.10        16.57 o                         
  -5   2   3          7.90         10.57         6.62 o                         
  -4   2   3        235.61        247.66        15.52 o                         
  -3   2   3        742.17        653.46        16.19 o                         
  -2   2   3       6945.25       6791.22       101.85 o                         
  -1   2   3         33.75         56.03         4.73 o                         
   0   2   3        292.59        285.57        10.66 o                         
   1   2   3        164.23        175.77         8.75 o                         
   2   2   3      11150.70      11315.78       150.31 o                         
   3   2   3         46.55         57.22         7.38 o                         
   4   2   3        906.83        849.00        17.79 o                         
   5   2   3         63.54         58.70         8.06 o                         
   6   2   3        229.52        247.85        11.49 o                         
   7   2   3          3.86         14.81        10.87 o                         
   8   2   3        264.31        287.69        24.42 o                         
 -10   3   3         18.73         30.81        21.34 o                         
  -9   3   3         94.20        103.07        12.27 o                         
  -8   3   3         17.94         13.07        10.71 o                         
  -7   3   3        158.59        149.78        10.57 o                         
  -6   3   3        106.07         91.71         8.49 o                         
  -5   3   3         28.84         18.28         6.72 o                         
  -4   3   3          2.99          4.04         6.02 o                         
  -3   3   3        204.27        176.02         8.10 o                         
  -2   3   3        467.27        435.54        10.76 o                         
  -1   3   3       1722.73       1690.19        25.51 o                         
   0   3   3       2476.47       2426.99        43.22 o                         
   1   3   3       6113.54       6180.34        90.21 o                         
   2   3   3       1205.32       1351.39        25.44 o                         
   3   3   3        934.75        890.78        17.86 o                         
   4   3   3        219.81        229.39        10.47 o                         
   5   3   3        377.95        350.16        13.22 o                         
   6   3   3         34.10         36.36         9.42 o                         
   7   3   3         47.33         66.97        10.95 o                         
   8   3   3         26.61         13.13        13.90 o                         
 -10   4   3         18.88          8.35        14.66 o                         
  -9   4   3          5.99         38.87        11.38 o                         
  -8   4   3          5.66         -1.06        14.31 o                         
  -7   4   3       1299.11       1236.32        27.64 o                         
  -6   4   3       2118.15       2107.88        38.23 o                         
  -5   4   3        440.44        424.90        14.77 o                         
  -4   4   3       1712.07       1644.50        29.62 o                         
  -3   4   3       1041.67       1055.36        19.83 o                         
  -2   4   3       6037.86       5932.61        99.10 o                         
  -1   4   3        177.53        171.81        12.67 o                         
   0   4   3       8565.87       8217.63       149.89 o                         
   1   4   3        347.48        453.39        13.85 o                         
   2   4   3       4495.46       4620.75        98.08 o                         
   3   4   3        201.93        186.80         8.17 o                         
   4   4   3       1768.69       1606.95        26.03 o                         
   5   4   3         17.67         22.23         8.03 o                         
   6   4   3        146.31        175.64        10.72 o                         
   7   4   3          1.81         30.00        14.73 o                         
   8   4   3        236.93        241.71        16.86 o                         
 -10   5   3         68.63         89.05        15.37 o                         
  -9   5   3         14.57         24.03        14.33 o                         
  -8   5   3         23.58         25.67        11.70 o                         
  -7   5   3        175.17        179.21        11.30 o                         
  -6   5   3          4.86          5.55         7.98 o                         
  -5   5   3         48.01         40.85         7.12 o                         
  -4   5   3        357.06        386.33        13.53 o                         
  -3   5   3         25.38         18.12         5.22 o                         
  -2   5   3        146.20        119.69         5.67 o                         
  -1   5   3       9949.16      10367.85       152.64 o                         
   0   5   3        264.99        338.74        19.06 o                         
   1   5   3        863.53        915.90        26.24 o                         
   2   5   3       1074.50       1096.79        19.97 o                         
   3   5   3       2441.14       2267.68        36.20 o                         
   4   5   3        462.83        453.98        14.96 o                         
   5   5   3          5.69          8.56         7.91 o                         
   6   5   3        174.92        195.20        10.68 o                         
   7   5   3         22.18         24.43        10.60 o                         
   8   5   3          7.10         13.94        15.29 o                         
 -10   6   3          0.89        -12.45        14.95 o                         
  -9   6   3          0.18        -13.96        13.96 o                         
  -8   6   3        235.81        261.14        23.39 o                         
  -7   6   3         20.46         33.45        10.34 o                         
  -6   6   3        476.38        510.36        17.38 o                         
  -5   6   3          4.91         11.58         7.01 o                         
  -4   6   3      10215.95       9915.43       156.82 o                         
  -3   6   3       2607.80       2717.61        42.37 o                         
  -2   6   3       2931.24       2788.69        45.84 o                         
  -1   6   3         22.19         55.99         8.64 o                         
   0   6   3       5526.51       5487.75       111.19 o                         
   1   6   3         66.49         73.02        11.46 o                         
   2   6   3       3733.04       3603.64        50.76 o                         
   3   6   3          5.00         13.88         6.72 o                         
   4   6   3       1820.01       1809.66        32.54 o                         
   5   6   3         36.98         25.93         8.23 o                         
   6   6   3        276.73        315.76        12.94 o                         
   7   6   3          0.07         16.82        10.74 o                         
   8   6   3        118.70        136.84        16.70 o                         
 -10   7   3          9.47         16.85        14.73 o                         
  -9   7   3          4.22         29.49        13.77 o                         
  -8   7   3         37.65         15.07        11.84 o                         
  -7   7   3        443.70        461.23        22.66 o                         
  -6   7   3        159.38        130.60         9.75 o                         
  -5   7   3        416.74        446.54        14.77 o                         
  -4   7   3       2617.10       2734.88        46.81 o                         
  -3   7   3       8079.64       8050.07       119.35 o                         
  -2   7   3        616.65        579.66        15.24 o                         
  -1   7   3      15057.97      15291.54       224.67 o                         
   0   7   3        419.69        479.99        21.50 o                         
   1   7   3       4227.05       4009.69        64.86 o                         
   2   7   3         58.86         78.55         7.52 o                         
   3   7   3       2009.98       1770.98        28.56 o                         
   4   7   3        656.58        573.48        15.78 o                         
   5   7   3        347.38        310.93        13.44 o                         
   6   7   3          2.66         22.14         9.27 o                         
   7   7   3        383.05        400.40        20.42 o                         
   8   7   3         13.57         33.22        21.28 o                         
 -10   8   3          1.71        -12.72        17.79 o                         
  -9   8   3         19.00         28.57        13.84 o                         
  -8   8   3         69.30         71.00        12.33 o                         
  -7   8   3        105.27        115.25        10.90 o                         
  -6   8   3          7.61         19.87         9.35 o                         
  -5   8   3       1195.30       1118.15        24.19 o                         
  -4   8   3       2376.84       2351.30        54.47 o                         
  -3   8   3        201.51        212.91         8.85 o                         
  -2   8   3          5.03          5.33         5.50 o                         
  -1   8   3         11.21         15.90         8.22 o                         
   0   8   3       6806.99       6672.30       109.49 o                         
   1   8   3        101.62        112.48        10.86 o                         
   2   8   3        491.14        484.75        14.26 o                         
   3   8   3         11.15         17.65         6.45 o                         
   4   8   3         31.12         34.62         7.11 o                         
   5   8   3         78.44         58.79         8.47 o                         
   6   8   3         25.29         43.27        10.73 o                         
   7   8   3          0.43          9.49        12.36 o                         
  -9   9   3         73.50         89.28        14.23 o                         
  -8   9   3         15.64          1.92        11.84 o                         
  -7   9   3        912.32        949.16        25.55 o                         
  -6   9   3        452.83        411.76        18.41 o                         
  -5   9   3        406.76        389.35        15.75 o                         
  -4   9   3         21.28         39.23         8.19 o                         
  -3   9   3       3911.94       3879.91        63.52 o                         
  -2   9   3        538.80        610.10        15.56 o                         
  -1   9   3       6780.69       6940.35       120.75 o                         
   0   9   3         10.57         79.33        12.99 o                         
   1   9   3       4161.45       4171.16        65.15 o                         
   2   9   3        169.36        218.81        10.06 o                         
   3   9   3       2093.66       1979.61        40.17 o                         
   4   9   3         11.54         23.40         8.15 o                         
   5   9   3       2249.11       2264.77        38.55 o                         
   6   9   3          0.17          0.54        10.75 o                         
   7   9   3        148.50        164.04        22.69 o                         
  -9  10   3         23.51         16.50        16.78 o                         
  -8  10   3         10.26          4.66        11.83 o                         
  -7  10   3         12.30         15.58        10.46 o                         
  -6  10   3        554.63        566.42        19.15 o                         
  -5  10   3        115.84        132.65         9.01 o                         
  -4  10   3        415.50        449.41        17.48 o                         
  -3  10   3       1402.56       1394.83        26.39 o                         
  -2  10   3       2039.59       1888.14        36.71 o                         
  -1  10   3          0.73         11.00         6.89 o                         
   0  10   3        604.90        562.77        17.94 o                         
   1  10   3        360.36        452.37        20.86 o                         
   2  10   3        927.81        933.67        21.34 o                         
   3  10   3         84.23         86.25         7.50 o                         
   4  10   3       1798.50       1718.20        32.43 o                         
   5  10   3         21.25         68.47         9.87 o                         
   6  10   3         71.70         63.96        12.61 o                         
   7  10   3          2.25         17.15        17.39 o                         
  -9  11   3        159.42        194.11        19.15 o                         
  -8  11   3          3.05          1.66        11.78 o                         
  -7  11   3         56.61         60.42        10.96 o                         
  -6  11   3          4.28          3.16         8.96 o                         
  -5  11   3       1598.00       1625.20        34.68 o                         
  -4  11   3        493.13        494.25        14.99 o                         
  -3  11   3       1445.45       1320.85        26.94 o                         
  -2  11   3        686.83        750.35        22.08 o                         
  -1  11   3       2083.92       1923.43        31.22 o                         
   0  11   3        268.08        379.26        15.95 o                         
   1  11   3       8530.72       8429.30       127.03 o                         
   2  11   3        326.53        330.47        16.24 o                         
   3  11   3        119.55        139.10        10.15 o                         
   4  11   3        226.89        230.16        12.11 o                         
   5  11   3       4140.36       4122.15        71.88 o                         
   6  11   3        122.56        137.71        16.47 o                         
   7  11   3          5.49         26.27        17.31 o                         
  -9  12   3         17.31         -1.17        17.79 o                         
  -8  12   3        357.46        364.73        22.43 o                         
  -7  12   3         28.20         17.87        10.64 o                         
  -6  12   3         11.34         20.49         9.00 o                         
  -5  12   3         47.75         38.79         8.59 o                         
  -4  12   3       2150.16       2140.01        38.35 o                         
  -3  12   3        859.10        844.52        20.91 o                         
  -2  12   3       2134.87       2034.83        34.74 o                         
  -1  12   3         19.95         15.59         9.38 o                         
   0  12   3       3709.81       3622.45        57.84 o                         
   1  12   3       1188.93       1317.66        25.04 o                         
   2  12   3       5384.30       5183.42        80.77 o                         
   3  12   3        123.02        123.17         8.20 o                         
   4  12   3       1144.29       1148.00        26.28 o                         
   5  12   3         41.52         87.20        11.59 o                         
   6  12   3        300.45        313.41        18.57 o                         
   7  12   3         12.19         13.41        15.54 o                         
  -9  13   3         34.79         42.97        19.91 o                         
  -8  13   3        168.95        162.54        18.30 o                         
  -7  13   3         52.58         46.13        11.04 o                         
  -6  13   3        168.62        153.04        10.72 o                         
  -5  13   3        338.07        313.83        20.12 o                         
  -4  13   3         80.52         91.21        10.24 o                         
  -3  13   3         95.03         81.64         8.32 o                         
  -2  13   3        163.68        129.27         8.48 o                         
  -1  13   3        487.57        477.62        20.41 o                         
   0  13   3       1045.95       1039.09        21.41 o                         
   1  13   3       1498.82       1577.83        30.54 o                         
   2  13   3        298.23        322.84        19.99 o                         
   3  13   3         95.17         84.33         6.82 o                         
   4  13   3         27.56         46.82        10.95 o                         
   5  13   3       1088.50       1145.22        29.61 o                         
   6  13   3         45.52         74.72        12.79 o                         
   7  13   3          6.51         -8.88        16.54 o                         
  -9  14   3         47.13         30.26        19.25 o                         
  -8  14   3        343.55        337.50        24.97 o                         
  -7  14   3        214.75        191.44        12.12 o                         
  -6  14   3         78.09         87.27        10.58 o                         
  -5  14   3        408.36        427.01        19.82 o                         
  -4  14   3       4203.70       4130.23        70.01 o                         
  -3  14   3       1300.39       1213.82        26.31 o                         
  -2  14   3       3383.43       3284.92        52.61 o                         
  -1  14   3        537.74        577.76        25.05 o                         
   0  14   3       4785.17       4591.28        72.26 o                         
   1  14   3        874.66        944.16        22.69 o                         
   2  14   3       3328.73       3263.09        54.18 o                         
   3  14   3         62.77         69.80         7.72 o                         
   4  14   3        983.66       1043.52        27.55 o                         
   5  14   3         11.56         35.62        11.92 o                         
   6  14   3        979.18       1048.41        29.24 o                         
   7  14   3         10.78         24.30        16.90 o                         
  -9  15   3          4.83        -13.76        19.48 o                         
  -8  15   3         20.02          7.30        16.42 o                         
  -7  15   3        152.95        123.84        15.17 o                         
  -6  15   3         89.94         93.73        10.32 o                         
  -5  15   3        738.13        789.34        25.50 o                         
  -4  15   3        547.65        566.00        28.01 o                         
  -3  15   3       2378.05       2462.19        44.66 o                         
  -2  15   3          1.26         -0.94         7.74 o                         
  -1  15   3       1948.04       1861.18        34.25 o                         
   0  15   3        134.24        129.58        10.52 o                         
   1  15   3        322.85        285.29        14.12 o                         
   2  15   3        852.61        868.89        20.84 o                         
   3  15   3         54.08         60.09         9.12 o                         
   4  15   3        305.51        323.32        14.83 o                         
   5  15   3        376.48        379.48        21.97 o                         
   6  15   3         20.82         26.45        12.72 o                         
   7  15   3          2.71         19.08        18.22 o                         
  -9  16   3          5.84          6.62        20.43 o                         
  -8  16   3        264.01        258.93        27.13 o                         
  -7  16   3          2.68        -13.49        13.49 o                         
  -6  16   3          7.98          6.09         9.89 o                         
  -5  16   3         22.38         43.84        11.06 o                         
  -4  16   3       1929.11       1912.84        37.93 o                         
  -3  16   3          9.41          0.28         9.23 o                         
  -2  16   3        269.00        270.27        12.67 o                         
  -1  16   3        233.97        252.73        11.47 o                         
   0  16   3       2535.71       2438.53        39.89 o                         
   1  16   3        124.93        153.67         9.60 o                         
   2  16   3       2076.27       2053.89        35.22 o                         
   3  16   3         77.48         87.54         8.39 o                         
   4  16   3        639.10        716.82        20.74 o                         
   5  16   3         11.49         22.22        13.73 o                         
   6  16   3        378.21        382.10        25.69 o                         
   7  16   3         22.96         13.87        25.26 o                         
  -9  17   3        362.13        380.59        27.10 o                         
  -8  17   3         23.16         -7.24        16.97 o                         
  -7  17   3          4.11          9.40        14.40 o                         
  -6  17   3        708.86        721.75        23.05 o                         
  -5  17   3       1643.83       1722.05        37.45 o                         
  -4  17   3         79.40        104.35        11.60 o                         
  -3  17   3       2025.79       1944.50        35.87 o                         
  -2  17   3        147.69        144.50        11.21 o                         
  -1  17   3        511.24        517.96        16.96 o                         
   0  17   3        182.84        182.44        10.78 o                         
   1  17   3       6971.56       6882.16        99.51 o                         
   2  17   3        160.24        183.13        10.49 o                         
   3  17   3        127.84        126.92         9.27 o                         
   4  17   3         83.12         81.49        11.21 o                         
   5  17   3       1431.13       1432.81        37.61 o                         
   6  17   3         83.14         89.39        17.62 o                         
   7  17   3          7.44          3.88        17.69 o                         
  -9  18   3         41.62         38.35        27.37 o                         
  -8  18   3          8.15         -7.22        20.18 o                         
  -7  18   3         24.16         17.03        14.89 o                         
  -6  18   3         29.82         36.42        10.54 o                         
  -5  18   3        227.98        209.10        13.58 o                         
  -4  18   3        128.65        125.84        11.32 o                         
  -3  18   3          9.21         30.81        10.97 o                         
  -2  18   3        297.11        287.10        12.90 o                         
  -1  18   3        630.24        672.95        19.42 o                         
   0  18   3        575.03        618.44        18.83 o                         
   1  18   3        358.99        376.33        22.68 o                         
   2  18   3         31.55         32.93         7.94 o                         
   3  18   3        961.16        975.05        23.87 o                         
   4  18   3         84.15        106.96        12.44 o                         
   5  18   3          3.70         23.76        15.19 o                         
   6  18   3          0.13        -11.22        15.21 o                         
   7  18   3         48.62         24.60        17.78 o                         
  -8  19   3          0.37         -9.90        18.63 o                         
  -7  19   3         91.95         88.79        15.82 o                         
  -6  19   3        412.01        380.05        28.26 o                         
  -5  19   3       1928.30       1946.09        42.26 o                         
  -4  19   3         13.37         12.28         9.69 o                         
  -3  19   3       2321.65       2291.90        38.39 o                         
  -2  19   3          1.44        -10.74        10.74 o                         
  -1  19   3       3399.13       3351.36        56.22 o                         
   0  19   3        127.54        125.69        11.05 o                         
   1  19   3       3460.61       3462.88        54.46 o                         
   2  19   3        108.83        106.01         9.05 o                         
   3  19   3         26.07         23.28         8.76 o                         
   4  19   3         69.08         66.65        12.20 o                         
   5  19   3        508.83        612.22        41.88 o                         
   6  19   3          0.60        -17.88        17.88 o                         
  -8  20   3         41.45         13.82        19.83 o                         
  -7  20   3         37.50         34.50        16.62 o                         
  -6  20   3        110.79        126.90        11.94 o                         
  -5  20   3        605.65        648.87        22.33 o                         
  -4  20   3        326.43        308.25        13.73 o                         
  -3  20   3        610.03        621.78        21.09 o                         
  -2  20   3        103.59         77.64        10.57 o                         
  -1  20   3        947.45        960.84        23.28 o                         
   0  20   3       1889.77       1966.78        35.57 o                         
   1  20   3         72.57         84.67         9.34 o                         
   2  20   3        546.06        576.17        18.68 o                         
   3  20   3        324.23        307.23        14.77 o                         
   4  20   3        968.37        946.88        29.83 o                         
   5  20   3         32.99         21.48        14.95 o                         
   6  20   3        141.48        203.43        37.93 o                         
  -8  21   3          7.01         12.17        19.72 o                         
  -7  21   3        234.06        228.70        21.22 o                         
  -6  21   3         38.72         31.91        17.51 o                         
  -5  21   3         59.80         68.97        11.39 o                         
  -4  21   3          0.65          1.00        10.55 o                         
  -3  21   3       1399.83       1371.80        30.22 o                         
  -2  21   3        377.08        379.51        15.31 o                         
  -1  21   3        976.05        940.05        23.65 o                         
   0  21   3        208.16        205.26        12.43 o                         
   1  21   3        269.20        268.70        13.49 o                         
   2  21   3        331.00        342.06        14.68 o                         
   3  21   3        658.74        692.62        21.52 o                         
   4  21   3         43.79         60.44        16.79 o                         
   5  21   3          5.04         21.00        15.36 o                         
   6  21   3         25.38         95.59        63.00 o                         
  -8  22   3         82.35         85.49        22.42 o                         
  -7  22   3         16.07         28.43        21.06 o                         
  -6  22   3        102.24         93.65        17.80 o                         
  -5  22   3          1.70          7.58        11.42 o                         
  -4  22   3       1463.32       1455.02        30.53 o                         
  -3  22   3        942.40       1012.52        27.07 o                         
  -2  22   3         44.20         38.90        11.22 o                         
  -1  22   3        125.02        133.53        10.72 o                         
   0  22   3       1859.20       1929.65        36.15 o                         
   1  22   3         37.78         44.46        11.86 o                         
   2  22   3        994.30       1064.02        25.83 o                         
   3  22   3         25.60         38.75         9.64 o                         
   4  22   3        700.05        698.50        28.28 o                         
   5  22   3          1.36          6.35        15.54 o                         
   6  22   3        362.05        356.75        30.09 o                         
  -8  23   3          4.54        -21.53        24.84 o                         
  -7  23   3         40.77         71.28        29.24 o                         
  -6  23   3          4.78         53.96        15.32 o                         
  -5  23   3         39.54         38.07        11.98 o                         
  -4  23   3         35.91         31.36        11.21 o                         
  -3  23   3       1231.68       1222.85        29.53 o                         
  -2  23   3        547.10        499.86        20.64 o                         
  -1  23   3         89.88         97.88        10.92 o                         
   0  23   3        285.31        303.64        16.28 o                         
   1  23   3       1005.87       1086.74        27.95 o                         
   2  23   3        202.39        196.32        12.23 o                         
   3  23   3         61.99         55.64        10.54 o                         
   4  23   3         19.90         24.83        13.94 o                         
   5  23   3         27.28         37.81        20.67 o                         
   6  23   3         44.00         99.91        33.82 o                         
  -8  24   3         20.62         -8.25        29.18 o                         
  -7  24   3         77.64         41.06        19.22 o                         
  -6  24   3        282.83        290.88        17.76 o                         
  -5  24   3          0.65          8.60        12.24 o                         
  -4  24   3        389.41        370.31        16.18 o                         
  -3  24   3          0.11          7.69        12.05 o                         
  -2  24   3        593.53        584.21        20.82 o                         
  -1  24   3         18.50         -0.51        10.63 o                         
   0  24   3       1225.85       1157.26        28.53 o                         
   1  24   3        152.15        189.92        11.80 o                         
   2  24   3        869.22        897.40        27.35 o                         
   3  24   3         22.19         18.59        18.66 o                         
   4  24   3        247.89        282.71        19.49 o                         
   5  24   3         22.65          7.18        23.16 o                         
   6  24   3         69.45         85.75        60.59 o                         
  -7  25   3         21.68         10.16        43.20 o                         
  -6  25   3         77.94        115.43        20.77 o                         
  -5  25   3        183.10        174.51        14.03 o                         
  -4  25   3         23.14         32.82        12.19 o                         
  -3  25   3        450.79        423.18        18.45 o                         
  -2  25   3          2.99          0.41        11.81 o                         
  -1  25   3        443.65        514.36        18.15 o                         
   0  25   3        117.68        133.86        11.83 o                         
   1  25   3       1316.04       1313.61        29.08 o                         
   2  25   3          1.07         15.61        11.16 o                         
   3  25   3        230.15        210.84        14.88 o                         
   4  25   3          1.69          2.23        15.49 o                         
   5  25   3        139.70        123.09        31.44 o                         
  -7  26   3          0.22         25.09        25.35 o                         
  -6  26   3        145.91        161.41        23.37 o                         
  -5  26   3        261.70        275.57        19.51 o                         
  -4  26   3          3.17        -12.69        12.69 o                         
  -3  26   3          4.63         14.52        12.65 o                         
  -2  26   3        164.55        157.51        13.53 o                         
  -1  26   3         36.82         44.74        12.06 o                         
   0  26   3          5.53        -13.08        13.08 o                         
   1  26   3         28.86         35.93        11.19 o                         
   2  26   3        131.37        139.82        13.58 o                         
   3  26   3         42.86         21.24        11.32 o                         
   4  26   3         41.28         51.75        17.25 o                         
   5  26   3          7.10         -2.20        36.27 o                         
  -7  27   3        154.26        106.04        26.66 o                         
  -6  27   3          4.99          5.71        14.64 o                         
  -5  27   3        469.15        448.66        24.41 o                         
  -4  27   3         36.72         77.39        14.17 o                         
  -3  27   3       1310.87       1352.73        31.79 o                         
  -2  27   3         78.68        101.01        13.88 o                         
  -1  27   3        795.12        816.86        23.16 o                         
   0  27   3        343.10        303.48        15.13 o                         
   1  27   3        465.87        532.43        24.73 o                         
   2  27   3         59.58         48.12        17.11 o                         
   3  27   3        807.56        864.98        45.64 o                         
   4  27   3        198.40        177.03        17.85 o                         
   5  27   3         38.50         35.93        21.40 o                         
  -7  28   3         61.63         21.92        31.47 o                         
  -6  28   3          0.28         25.45        26.61 o                         
  -5  28   3         14.54         13.15        13.72 o                         
  -4  28   3        100.48        120.99        14.79 o                         
  -3  28   3          3.50         21.16        13.53 o                         
  -2  28   3         10.57         -7.55        12.78 o                         
  -1  28   3         64.26         76.83        12.11 o                         
   0  28   3        749.04        791.26        29.44 o                         
   1  28   3         34.76         26.14        11.99 o                         
   2  28   3         58.86         58.78        13.06 o                         
   3  28   3         25.00         22.26        12.74 o                         
   4  28   3         25.03         16.98        20.20 o                         
   5  28   3          0.18         -6.32        53.11 o                         
  -6  29   3         36.46         22.44        24.27 o                         
  -5  29   3         44.92         20.64        17.06 o                         
  -4  29   3         34.22         34.66        14.89 o                         
  -3  29   3        612.91        546.64        24.78 o                         
  -2  29   3         21.59         -0.08        13.53 o                         
  -1  29   3        484.05        441.89        24.00 o                         
   0  29   3        219.57        193.13        21.79 o                         
   1  29   3        294.31        271.21        16.13 o                         
   2  29   3        133.56        115.26        14.65 o                         
   3  29   3        867.43        939.90        49.04 o                         
   4  29   3        129.33        130.46        21.45 o                         
  -6  30   3        120.86         85.35        25.47 o                         
  -5  30   3          0.54         -8.51        17.55 o                         
  -4  30   3         13.45         19.48        15.90 o                         
  -3  30   3        148.10        163.85        21.95 o                         
  -2  30   3        688.34        743.94        26.03 o                         
  -1  30   3          4.57         -7.60        14.33 o                         
   0  30   3        334.47        341.56        28.66 o                         
   1  30   3          0.56        -12.65        12.65 o                         
   2  30   3        472.05        471.08        32.16 o                         
   3  30   3          2.18         -1.06        24.23 o                         
   4  30   3        118.76        132.98        25.00 o                         
  -6  31   3         19.16         13.91        30.42 o                         
  -5  31   3         24.33         42.86        16.82 o                         
  -4  31   3          0.89        -20.40        20.40 o                         
  -3  31   3         22.77        -16.22        17.26 o                         
  -2  31   3          7.29         19.07        14.99 o                         
  -1  31   3         10.56         17.39        22.16 o                         
   0  31   3         45.07         51.46        21.41 o                         
   1  31   3         44.91          8.43        15.01 o                         
   2  31   3         15.76         17.60        15.58 o                         
   3  31   3         38.17         16.60        24.05 o                         
   4  31   3          4.32        -54.66        54.66 o                         
  -5  32   3        118.69         87.36        25.97 o                         
  -4  32   3         23.26        -17.05        23.83 o                         
  -3  32   3         93.52        102.91        23.01 o                         
  -2  32   3       1092.31       1091.72        43.65 o                         
  -1  32   3         21.55         -1.10        18.68 o                         
   0  32   3        260.84        254.62        23.02 o                         
   1  32   3          2.61        -15.12        15.12 o                         
   2  32   3        223.88        212.17        22.47 o                         
   3  32   3         18.05         25.48        16.10 o                         
  -5  33   3          3.64          3.11        22.17 o                         
  -4  33   3          1.01          1.66        18.71 o                         
  -3  33   3         14.60          4.98        17.73 o                         
  -2  33   3         20.13         26.79        17.54 o                         
  -1  33   3        139.63        215.42        22.45 o                         
   0  33   3         21.82          3.58        23.47 o                         
   1  33   3          6.90        -21.02        21.02 o                         
   2  33   3         62.26         20.30        29.97 o                         
   3  33   3         96.42        128.84        24.24 o                         
  -4  34   3         64.35         42.34        38.71 o                         
  -3  34   3         13.67         28.84        19.62 o                         
  -2  34   3        119.98         87.00        29.17 o                         
  -1  34   3          2.18          4.45        21.10 o                         
   0  34   3        216.02        174.77        32.80 o                         
   1  34   3         10.55          7.65        23.19 o                         
   2  34   3         20.97         12.96        19.35 o                         
  -4  35   3          2.61          6.68        35.40 o                         
  -3  35   3        240.29        292.93        25.35 o                         
  -2  35   3         19.24         44.78        28.48 o                         
  -1  35   3        250.93        329.71        24.18 o                         
   0  35   3          0.14          7.85        31.99 o                         
   1  35   3         24.11         -0.12        23.11 o                         
   2  35   3         76.96        104.69        73.58 o                         
  -3  36   3        168.84        192.19        45.16 o                         
  -2  36   3         38.29         71.88        21.79 o                         
  -1  36   3          9.19         20.98        24.09 o                         
   0  36   3         37.73         11.29        44.17 o                         
   1  36   3          1.09          5.04        26.90 o                         
  -1  37   3         83.11        130.13        29.24 o                         
 -10   0   4         32.06         63.21        31.09 o                         
  -9   0   4         24.75         36.66        22.22 o                         
  -8   0   4         37.05         -8.74        16.45 o                         
  -7   0   4        281.96        258.07        18.37 o                         
  -6   0   4         31.41         24.89         9.28 o                         
  -5   0   4        172.26        155.71        18.55 o                         
  -4   0   4       1358.76       1281.79        32.15 o                         
  -3   0   4       5623.60       5357.44       133.56 o                         
  -2   0   4        151.41        130.37         8.43 o                         
  -1   0   4        968.42        944.09        29.90 o                         
   0   0   4       7545.24       7696.90       197.32 o                         
   1   0   4       1530.75       1499.33        49.54 o                         
   2   0   4         15.20         10.70        10.48 o                         
   3   0   4       1359.74       1351.75        38.06 o                         
   4   0   4        926.88        825.31        26.99 o                         
   5   0   4        955.25       1009.97        31.49 o                         
   6   0   4        159.10        149.53        22.33 o                         
   7   0   4        177.52        183.89        20.93 o                         
 -10   1   4         11.45        -14.75        22.15 o                         
  -9   1   4         51.23         77.13        23.81 o                         
  -8   1   4         11.92         -5.17        12.34 o                         
  -7   1   4         45.66         31.78         8.65 o                         
  -6   1   4         29.29         32.26         7.64 o                         
  -5   1   4        195.06        158.89         7.23 o                         
  -4   1   4        334.70        336.41        11.79 o                         
  -3   1   4        621.86        639.21        15.54 o                         
  -2   1   4       1241.73       1334.26        22.62 o                         
  -1   1   4        439.04        440.56        11.35 o                         
   0   1   4        842.43        864.76        18.60 o                         
   1   1   4        416.07        440.70        14.56 o                         
   2   1   4         56.62         24.26         7.69 o                         
   3   1   4          7.90         13.44         8.94 o                         
   4   1   4         73.89         72.41         7.92 o                         
   5   1   4         27.37         35.21        10.16 o                         
   6   1   4         67.19         75.73        10.59 o                         
   7   1   4          0.24         12.89        15.87 o                         
 -10   2   4          9.32          6.53        22.46 o                         
  -9   2   4         49.81         49.59        15.12 o                         
  -8   2   4         36.71         27.38        14.63 o                         
  -7   2   4          2.55         -0.89         9.14 o                         
  -6   2   4        505.42        501.80        16.83 o                         
  -5   2   4        993.38        969.32        19.24 o                         
  -4   2   4       1093.98       1090.37        20.27 o                         
  -3   2   4       7339.60       7497.68       111.15 o                         
  -2   2   4        673.74        618.43        13.63 o                         
  -1   2   4       1404.49       1417.13        23.75 o                         
   0   2   4       1856.83       1730.97        28.90 o                         
   1   2   4       7567.08       7468.17       144.40 o                         
   2   2   4         27.42         37.56         9.36 o                         
   3   2   4        920.29        904.41        21.38 o                         
   4   2   4        212.12        214.97         9.62 o                         
   5   2   4        660.02        626.27        18.42 o                         
   6   2   4        244.74        241.16        14.09 o                         
   7   2   4        104.36        135.86        13.87 o                         
 -10   3   4          0.22         16.29        20.71 o                         
  -9   3   4        348.83        314.37        19.77 o                         
  -8   3   4        229.07        255.69        14.38 o                         
  -7   3   4         11.23         -5.79         9.60 o                         
  -6   3   4        169.27        173.71        10.26 o                         
  -5   3   4        799.37        774.27        18.78 o                         
  -4   3   4       1738.89       1674.42        28.06 o                         
  -3   3   4       1886.50       1889.18        30.53 o                         
  -2   3   4        742.22        701.10        15.65 o                         
  -1   3   4        259.14        219.20        17.24 o                         
   0   3   4       5197.53       5207.84        86.65 o                         
   1   3   4        685.72        679.18        17.39 o                         
   2   3   4       3172.16       3127.25        48.17 o                         
   3   3   4        642.32        622.93        17.14 o                         
   4   3   4        634.31        620.14        16.54 o                         
   5   3   4        173.20        173.54        10.11 o                         
   6   3   4       1097.91       1074.98        24.39 o                         
   7   3   4          1.73         10.78        12.25 o                         
 -10   4   4          7.90          2.66        20.85 o                         
  -9   4   4         23.04         23.55        16.82 o                         
  -8   4   4         73.03         95.14        12.09 o                         
  -7   4   4         15.10          9.81        10.34 o                         
  -6   4   4          0.16         -8.38         8.38 o                         
  -5   4   4        115.10        121.09         9.31 o                         
  -4   4   4       1023.53       1005.67        20.64 o                         
  -3   4   4        338.87        331.48        11.15 o                         
  -2   4   4        632.94        629.25        14.59 o                         
  -1   4   4       5120.10       5313.36        79.24 o                         
   0   4   4        726.20        791.31        20.38 o                         
   1   4   4        558.01        555.55        17.33 o                         
   2   4   4         64.55         97.83         9.39 o                         
   3   4   4        614.11        588.20        18.38 o                         
   4   4   4         41.56         22.22         7.93 o                         
   5   4   4         11.12          1.29         9.26 o                         
   6   4   4         68.87         79.77        10.53 o                         
   7   4   4          3.74         15.60        19.69 o                         
 -10   5   4         22.51         20.15        20.08 o                         
  -9   5   4        194.47        150.76        17.80 o                         
  -8   5   4        325.03        327.60        15.45 o                         
  -7   5   4         58.89         50.21         9.65 o                         
  -6   5   4        198.45        188.38        10.89 o                         
  -5   5   4       2711.54       2764.98        51.23 o                         
  -4   5   4        840.77        818.36        20.44 o                         
  -3   5   4         20.66         29.66         5.28 o                         
  -2   5   4       2671.76       2639.35        38.94 o                         
  -1   5   4       2838.65       2891.92        52.88 o                         
   0   5   4       2259.64       2320.81        48.49 o                         
   1   5   4       2642.63       2419.65        41.04 o                         
   2   5   4       6260.50       6254.88       124.21 o                         
   3   5   4        419.98        397.69        14.93 o                         
   4   5   4        769.41        744.21        19.48 o                         
   5   5   4        322.89        314.40        13.78 o                         
   6   5   4        613.31        552.45        19.09 o                         
   7   5   4          0.88         -0.64        12.46 o                         
 -10   6   4        100.72         88.00        25.42 o                         
  -9   6   4         44.24         52.72        14.83 o                         
  -8   6   4          9.34          0.56        12.07 o                         
  -7   6   4         11.27          9.60         9.63 o                         
  -6   6   4        351.04        345.85        18.35 o                         
  -5   6   4        176.36        180.62        11.96 o                         
  -4   6   4       3289.29       3409.43        60.80 o                         
  -3   6   4       1944.00       2060.01        35.52 o                         
  -2   6   4          4.73         -2.27         5.05 o                         
  -1   6   4         77.50         86.25         6.73 o                         
   0   6   4      11440.69      11643.09       203.50 o                         
   1   6   4       3421.50       3290.56        69.55 o                         
   2   6   4        121.60        168.22        11.32 o                         
   3   6   4        217.53        224.34        10.60 o                         
   4   6   4        829.35        758.18        19.86 o                         
   5   6   4        402.28        358.67        13.51 o                         
   6   6   4          1.83         -9.95         9.95 o                         
   7   6   4         23.14         14.45        15.58 o                         
 -10   7   4         24.32         42.61        22.19 o                         
  -9   7   4          4.27         16.64        15.05 o                         
  -8   7   4         11.95         13.47        14.20 o                         
  -7   7   4        133.07        132.78        11.76 o                         
  -6   7   4        802.86        809.09        20.64 o                         
  -5   7   4        188.97        183.41         9.71 o                         
  -4   7   4        204.49        172.19         9.48 o                         
  -3   7   4       1321.76       1281.36        22.96 o                         
  -2   7   4       3263.13       3427.35        49.78 o                         
  -1   7   4       2652.06       2772.45        43.79 o                         
   0   7   4        381.54        387.41        19.15 o                         
   1   7   4        207.40        197.90        10.71 o                         
   2   7   4       1113.26       1095.90        23.25 o                         
   3   7   4       1195.89       1092.21        22.65 o                         
   4   7   4        509.25        502.16        17.35 o                         
   5   7   4          5.44          5.70         8.60 o                         
   6   7   4         55.44         44.54        11.78 o                         
   7   7   4         38.85         43.98        12.83 o                         
 -10   8   4         62.89         54.41        19.73 o                         
  -9   8   4         19.11         32.43        15.19 o                         
  -8   8   4        130.17        112.45        13.23 o                         
  -7   8   4         12.55         17.84        10.74 o                         
  -6   8   4        135.91        127.20        10.03 o                         
  -5   8   4        447.48        464.99        15.96 o                         
  -4   8   4        720.27        703.00        16.52 o                         
  -3   8   4       1376.61       1345.09        25.62 o                         
  -2   8   4       1785.12       1845.25        30.56 o                         
  -1   8   4         91.64         75.21         6.61 o                         
   0   8   4       4637.90       4743.51       101.64 o                         
   1   8   4       2283.72       2323.82        48.01 o                         
   2   8   4       1188.04       1080.30        23.27 o                         
   3   8   4         97.42         93.37         8.15 o                         
   4   8   4        305.87        320.11        15.81 o                         
   5   8   4        785.98        739.32        19.23 o                         
   6   8   4         67.48         80.01        10.70 o                         
   7   8   4        158.26        155.36        17.05 o                         
  -9   9   4        124.18        122.21        16.22 o                         
  -8   9   4          3.64          0.59        12.26 o                         
  -7   9   4         78.71         73.86        11.21 o                         
  -6   9   4        210.05        210.38        15.71 o                         
  -5   9   4        911.44        944.29        28.47 o                         
  -4   9   4         41.80         38.52         6.84 o                         
  -3   9   4         64.89         60.83         7.25 o                         
  -2   9   4          5.16         17.69         6.81 o                         
  -1   9   4        916.11       1052.38        27.78 o                         
   0   9   4          0.40         14.84         8.37 o                         
   1   9   4        503.23        528.87        20.14 o                         
   2   9   4        453.78        419.77        20.84 o                         
   3   9   4        351.99        363.82        17.05 o                         
   4   9   4        639.63        657.84        22.95 o                         
   5   9   4          2.85          4.48         8.46 o                         
   6   9   4         10.14         14.34        11.91 o                         
   7   9   4          4.73          2.89        15.42 o                         
  -9  10   4         53.92         26.23        14.62 o                         
  -8  10   4         22.17         39.42        12.56 o                         
  -7  10   4        195.50        198.22        14.79 o                         
  -6  10   4       1718.27       1651.45        33.93 o                         
  -5  10   4        840.57        871.52        24.96 o                         
  -4  10   4        739.85        737.95        18.66 o                         
  -3  10   4        108.68         89.02         7.23 o                         
  -2  10   4       3228.16       3050.95        48.48 o                         
  -1  10   4       3088.38       2852.70        46.23 o                         
   0  10   4        582.99        534.06        18.80 o                         
   1  10   4       1611.77       1608.40        30.87 o                         
   2  10   4        976.92        905.69        23.67 o                         
   3  10   4       3412.72       3392.90        53.32 o                         
   4  10   4        190.35        197.91        14.21 o                         
   5  10   4        153.68        169.86        11.22 o                         
   6  10   4        178.83        190.87        16.60 o                         
   7  10   4        149.25        147.30        16.91 o                         
  -9  11   4         85.34         54.88        15.71 o                         
  -8  11   4         21.14         42.61        12.84 o                         
  -7  11   4        211.33        206.70        15.83 o                         
  -6  11   4       1089.70       1067.71        26.53 o                         
  -5  11   4       2590.32       2637.32        51.34 o                         
  -4  11   4        244.95        229.45        10.21 o                         
  -3  11   4       1282.84       1335.10        25.21 o                         
  -2  11   4       1474.59       1530.61        27.75 o                         
  -1  11   4         90.11         89.65         9.19 o                         
   0  11   4       1679.43       1638.30        30.82 o                         
   1  11   4         13.84         22.97         8.83 o                         
   2  11   4       1023.31       1011.29        21.02 o                         
   3  11   4        286.93        287.29        15.72 o                         
   4  11   4        102.20         99.14         9.86 o                         
   5  11   4         15.64         16.62         9.13 o                         
   6  11   4         56.23         61.48        13.52 o                         
   7  11   4          8.03         35.25        17.60 o                         
  -9  12   4          2.90         -8.67        15.51 o                         
  -8  12   4         33.91         35.18        13.10 o                         
  -7  12   4        212.71        193.29        12.95 o                         
  -6  12   4        647.54        654.52        22.04 o                         
  -5  12   4        344.21        319.72        15.98 o                         
  -4  12   4          1.85         -0.89         7.21 o                         
  -3  12   4        518.28        573.89        16.33 o                         
  -2  12   4       1048.19       1004.53        22.72 o                         
  -1  12   4       2539.56       2563.59        43.18 o                         
   0  12   4         23.61         41.51         8.89 o                         
   1  12   4         34.58         30.65         9.15 o                         
   2  12   4       1175.88       1147.71        26.05 o                         
   3  12   4        758.10        808.65        21.57 o                         
   4  12   4         13.20         31.10         8.93 o                         
   5  12   4        156.82        142.29         9.97 o                         
   6  12   4         51.83         46.31        13.01 o                         
   7  12   4         76.41         50.04        41.97 o                         
  -9  13   4          0.87          6.07        15.06 o                         
  -8  13   4         44.74         16.26        15.04 o                         
  -7  13   4        570.27        569.73        22.84 o                         
  -6  13   4        903.71        907.46        25.12 o                         
  -5  13   4        220.23        214.30        12.55 o                         
  -4  13   4        429.89        428.52        15.29 o                         
  -3  13   4       2265.43       2251.31        40.59 o                         
  -2  13   4       3748.35       3818.43        64.19 o                         
  -1  13   4       2177.33       2304.00        37.09 o                         
   0  13   4       3253.84       3280.03        57.97 o                         
   1  13   4        352.52        346.18        15.21 o                         
   2  13   4        551.87        632.96        18.95 o                         
   3  13   4       1332.40       1249.95        27.22 o                         
   4  13   4        368.52        378.59        16.48 o                         
   5  13   4        137.76        150.08        13.46 o                         
   6  13   4         40.35         55.25        13.88 o                         
  -9  14   4          7.01         20.50        21.00 o                         
  -8  14   4          8.07         -8.83        14.02 o                         
  -7  14   4         13.03         27.34        11.64 o                         
  -6  14   4         10.96         14.00        10.28 o                         
  -5  14   4         56.27         36.64        10.67 o                         
  -4  14   4          1.67         -6.01         7.42 o                         
  -3  14   4         15.75         16.49         7.92 o                         
  -2  14   4        252.42        268.18        12.98 o                         
  -1  14   4          0.60          3.34         6.68 o                         
   0  14   4         81.36         95.83        11.52 o                         
   1  14   4         22.53         12.71         9.79 o                         
   2  14   4        333.09        334.46        16.68 o                         
   3  14   4        270.89        251.33        13.31 o                         
   4  14   4         70.48         82.79        11.29 o                         
   5  14   4        240.48        220.40        14.44 o                         
   6  14   4         30.82         35.73        15.76 o                         
  -9  15   4          3.03        -23.25        23.25 o                         
  -8  15   4         35.65         29.18        13.68 o                         
  -7  15   4        369.49        355.58        16.19 o                         
  -6  15   4        899.13        947.30        26.24 o                         
  -5  15   4        100.15         98.04         8.16 o                         
  -4  15   4         13.66         -0.15         7.92 o                         
  -3  15   4       2214.22       2134.33        40.51 o                         
  -2  15   4       2989.02       3036.37        49.72 o                         
  -1  15   4        468.11        484.92        15.41 o                         
   0  15   4       1159.29       1104.10        24.99 o                         
   1  15   4        472.63        435.01        16.05 o                         
   2  15   4        656.63        698.71        23.42 o                         
   3  15   4       1769.97       1857.42        35.10 o                         
   4  15   4        663.11        707.16        21.39 o                         
   5  15   4         13.64         14.69        12.59 o                         
   6  15   4          5.47        -14.47        14.47 o                         
  -9  16   4          0.10         -6.52        22.80 o                         
  -8  16   4         18.54          6.66        13.60 o                         
  -7  16   4          5.94         12.10        12.10 o                         
  -6  16   4        191.22        177.51        12.24 o                         
  -5  16   4         10.90          7.67         7.91 o                         
  -4  16   4          9.45         20.23         8.34 o                         
  -3  16   4        150.90        140.45        11.57 o                         
  -2  16   4        947.34       1001.39        23.56 o                         
  -1  16   4       1618.04       1604.51        31.15 o                         
   0  16   4        148.76        183.42        10.75 o                         
   1  16   4         28.86         29.03        10.64 o                         
   2  16   4        754.90        764.35        23.64 o                         
   3  16   4       2911.95       2914.03        52.15 o                         
   4  16   4         30.33         57.57        14.77 o                         
   5  16   4         89.54         91.91        13.68 o                         
   6  16   4        126.55        109.13        16.57 o                         
  -9  17   4          1.47        -25.80        26.67 o                         
  -8  17   4         52.29         49.54        17.17 o                         
  -7  17   4         17.57         27.84        12.42 o                         
  -6  17   4        225.54        243.60        15.43 o                         
  -5  17   4        375.35        330.52        12.74 o                         
  -4  17   4         29.41         25.61         8.91 o                         
  -3  17   4         90.04         71.59        10.58 o                         
  -2  17   4        236.89        210.93        10.88 o                         
  -1  17   4          2.53         18.02        13.21 o                         
   0  17   4         66.57         63.24         9.98 o                         
   1  17   4          4.02         17.95        10.92 o                         
   2  17   4        482.03        474.30        19.64 o                         
   3  17   4        417.55        500.51        22.40 o                         
   4  17   4         83.48         93.86        15.10 o                         
   5  17   4         26.48         56.48        26.49 o                         
   6  17   4          0.38        -17.39        17.39 o                         
  -9  18   4          0.38        -28.24        28.24 o                         
  -8  18   4          2.73          5.25        17.72 o                         
  -7  18   4        213.81        194.70        14.05 o                         
  -6  18   4        231.13        257.96        15.44 o                         
  -5  18   4        302.22        267.91        13.91 o                         
  -4  18   4          7.95         27.34        11.45 o                         
  -3  18   4        125.40         95.37        11.05 o                         
  -2  18   4       3114.28       3119.58        52.27 o                         
  -1  18   4       2478.51       2398.19        45.15 o                         
   0  18   4        237.43        257.91        13.97 o                         
   1  18   4        211.88        244.96        13.73 o                         
   2  18   4        912.33        931.26        26.21 o                         
   3  18   4       2392.15       2435.31        46.57 o                         
   4  18   4        142.15        131.62        16.25 o                         
   5  18   4        386.76        419.10        38.39 o                         
   6  18   4          3.63         18.07        49.35 o                         
  -8  19   4          5.33          4.60        18.65 o                         
  -7  19   4        213.35        230.64        17.69 o                         
  -6  19   4         14.82          2.82        13.10 o                         
  -5  19   4        412.64        406.70        27.71 o                         
  -4  19   4        586.52        582.78        24.14 o                         
  -3  19   4          4.18          4.68         9.99 o                         
  -2  19   4         16.43         41.44         9.65 o                         
  -1  19   4        204.19        230.75        10.39 o                         
   0  19   4        566.61        560.93        18.34 o                         
   1  19   4          3.44         12.36        11.73 o                         
   2  19   4        439.04        428.57        19.13 o                         
   3  19   4          0.84         13.90        12.30 o                         
   4  19   4         50.73         81.65        19.32 o                         
   5  19   4         22.27          5.23        22.51 o                         
   6  19   4          3.90        -24.40        24.40 o                         
  -8  20   4          6.66         10.43        19.84 o                         
  -7  20   4        113.93        121.65        17.04 o                         
  -6  20   4          1.11          9.58        21.51 o                         
  -5  20   4        534.42        563.91        33.41 o                         
  -4  20   4         23.60          8.09        11.84 o                         
  -3  20   4        671.54        627.98        22.16 o                         
  -2  20   4        568.64        594.38        19.36 o                         
  -1  20   4        618.30        600.97        18.55 o                         
   0  20   4        793.20        774.71        21.24 o                         
   1  20   4        628.99        629.59        22.87 o                         
   2  20   4        622.92        643.41        24.20 o                         
   3  20   4        100.90        103.74        13.77 o                         
   4  20   4        175.23        218.62        23.18 o                         
   5  20   4        203.03        193.89        25.08 o                         
   6  20   4          2.35         30.02        52.47 o                         
  -8  21   4         22.03         20.58        32.36 o                         
  -7  21   4        348.59        339.70        15.33 o                         
  -6  21   4        148.20        130.19        19.59 o                         
  -5  21   4        359.27        314.83        18.28 o                         
  -4  21   4        141.41        119.62        13.02 o                         
  -3  21   4        255.51        272.81        16.64 o                         
  -2  21   4       1658.34       1636.67        31.26 o                         
  -1  21   4        343.11        355.35        15.66 o                         
   0  21   4        861.79        842.26        23.41 o                         
   1  21   4         33.06         34.27        12.77 o                         
   2  21   4       1030.42       1025.49        29.30 o                         
   3  21   4        115.40        120.56        14.64 o                         
   4  21   4        320.30        333.40        27.98 o                         
   5  21   4          3.61         -3.70        29.37 o                         
  -8  22   4         29.25          8.60        28.69 o                         
  -7  22   4         23.76         36.70        19.12 o                         
  -6  22   4          3.39        -10.97        12.28 o                         
  -5  22   4         13.85          8.08        12.49 o                         
  -4  22   4        191.48        165.82        13.02 o                         
  -3  22   4        557.86        562.25        20.81 o                         
  -2  22   4       1339.38       1277.96        27.91 o                         
  -1  22   4         84.82         75.42        11.71 o                         
   0  22   4        175.22        164.94        12.31 o                         
   1  22   4       1901.42       1804.07        38.74 o                         
   2  22   4        211.80        194.18        15.26 o                         
   3  22   4         23.30         -8.36        13.80 o                         
   4  22   4         38.82         55.54        22.07 o                         
   5  22   4          8.22         -5.94        25.11 o                         
  -8  23   4         23.58        -27.04        28.49 o                         
  -7  23   4         49.16         40.51        21.67 o                         
  -6  23   4        280.22        230.54        18.64 o                         
  -5  23   4        170.98        170.07        15.57 o                         
  -4  23   4        127.94         92.17        12.35 o                         
  -3  23   4         40.19         53.42        11.15 o                         
  -2  23   4       1884.03       1796.61        34.44 o                         
  -1  23   4        658.40        760.19        23.78 o                         
   0  23   4        486.01        437.71        19.33 o                         
   1  23   4          7.43         22.65        11.67 o                         
   2  23   4        852.22        879.19        28.43 o                         
   3  23   4        178.06        164.44        22.19 o                         
   4  23   4        378.40        389.77        26.61 o                         
   5  23   4         38.78         28.77        26.80 o                         
  -7  24   4         19.44          4.89        22.44 o                         
  -6  24   4         57.45         48.68        15.26 o                         
  -5  24   4          4.25         -1.66        13.20 o                         
  -4  24   4         19.36         27.80        12.08 o                         
  -3  24   4          9.62          5.70        11.32 o                         
  -2  24   4       2059.43       2235.90        40.18 o                         
  -1  24   4       1078.37       1125.31        28.26 o                         
   0  24   4          7.33         -1.76        12.45 o                         
   1  24   4        387.46        362.88        17.28 o                         
   2  24   4        516.60        490.96        22.50 o                         
   3  24   4        420.28        415.03        25.92 o                         
   4  24   4          3.56         30.49        25.26 o                         
   5  24   4         16.51         29.53        39.48 o                         
  -7  25   4         20.94          2.31        27.82 o                         
  -6  25   4          1.49         -3.59        11.35 o                         
  -5  25   4        137.83        124.52        14.53 o                         
  -4  25   4        835.40        818.06        26.35 o                         
  -3  25   4         10.17          2.00        11.58 o                         
  -2  25   4        535.28        502.66        24.68 o                         
  -1  25   4        260.69        273.13        13.55 o                         
   0  25   4        359.10        324.20        23.04 o                         
   1  25   4         58.47         44.34        10.85 o                         
   2  25   4        282.50        307.60        18.16 o                         
   3  25   4          1.09         -6.47        20.98 o                         
   4  25   4          8.80         24.44        29.96 o                         
  -7  26   4         69.01         26.37        32.97 o                         
  -6  26   4         55.36         68.17        15.82 o                         
  -5  26   4          2.72          8.78        14.08 o                         
  -4  26   4        420.31        444.31        22.49 o                         
  -3  26   4        334.56        323.99        15.02 o                         
  -2  26   4        361.45        402.93        26.45 o                         
  -1  26   4        153.27        170.11        14.03 o                         
   0  26   4        291.08        309.77        16.13 o                         
   1  26   4        293.63        316.13        16.38 o                         
   2  26   4        185.02        215.55        20.91 o                         
   3  26   4        268.42        275.65        25.97 o                         
   4  26   4        124.22         58.16        43.61 o                         
  -7  27   4         60.30         46.19        33.44 o                         
  -6  27   4         18.54         19.53        17.98 o                         
  -5  27   4         25.40          5.53        14.98 o                         
  -4  27   4         85.82         68.85        13.79 o                         
  -3  27   4         10.03         -0.52        12.74 o                         
  -2  27   4         93.48         54.73        13.46 o                         
  -1  27   4         88.35         92.72        14.30 o                         
   0  27   4          0.84         14.62        15.09 o                         
   1  27   4          0.34         -6.25        12.82 o                         
   2  27   4         10.12        -11.44        17.39 o                         
   3  27   4         65.41         33.21        22.97 o                         
   4  27   4          5.55         -0.98        32.28 o                         
  -6  28   4          2.02         12.45        24.80 o                         
  -5  28   4         13.71          4.57        23.25 o                         
  -4  28   4        245.22        239.51        16.87 o                         
  -3  28   4        420.26        354.31        16.04 o                         
  -2  28   4         20.54         32.25        13.59 o                         
  -1  28   4         19.27         -7.61        13.62 o                         
   0  28   4        950.59        916.51        38.44 o                         
   1  28   4        362.55        364.46        20.40 o                         
   2  28   4         15.77          0.18        12.94 o                         
   3  28   4         97.53         89.30        31.55 o                         
   4  28   4        217.95         97.35        51.62 o                         
  -6  29   4         16.37         58.05        23.00 o                         
  -5  29   4        169.67        179.20        22.60 o                         
  -4  29   4         14.08         -4.85        14.39 o                         
  -3  29   4        153.46        154.68        15.66 o                         
  -2  29   4         99.97         88.78        17.28 o                         
  -1  29   4        225.59        223.50        18.10 o                         
   0  29   4        115.66         92.10        14.86 o                         
   1  29   4         59.04         54.77        17.93 o                         
   2  29   4         78.84         76.13        14.52 o                         
   3  29   4         10.74        -11.45        22.88 o                         
  -6  30   4          1.41         22.99        21.14 o                         
  -5  30   4         61.37         64.71        19.30 o                         
  -4  30   4         12.21          1.17        15.31 o                         
  -3  30   4        135.05        106.60        19.83 o                         
  -2  30   4         27.68         17.61        14.59 o                         
  -1  30   4        112.08        105.33        23.05 o                         
   0  30   4         30.66         10.31        20.84 o                         
   1  30   4        169.09        141.08        19.26 o                         
   2  30   4          1.58          2.41        14.33 o                         
   3  30   4         14.17         38.02        19.33 o                         
  -5  31   4        324.80        357.74        49.60 o                         
  -4  31   4        275.17        236.96        25.39 o                         
  -3  31   4         73.89         54.15        16.83 o                         
  -2  31   4         18.69         16.48        16.77 o                         
  -1  31   4         93.65        109.33        19.80 o                         
   0  31   4        124.47        121.41        27.32 o                         
   1  31   4        294.44        318.37        24.40 o                         
   2  31   4        396.69        439.09        24.07 o                         
   3  31   4          5.09          4.18        23.13 o                         
  -5  32   4         54.20         50.01        22.12 o                         
  -4  32   4        152.08        161.77        20.81 o                         
  -3  32   4          2.05          8.32        16.55 o                         
  -2  32   4         18.95          8.72        20.66 o                         
  -1  32   4          0.84         -4.91        20.03 o                         
   0  32   4         16.01         -8.51        25.44 o                         
   1  32   4         33.70         39.20        16.53 o                         
   2  32   4          6.21          5.19        18.42 o                         
  -4  33   4        135.28        120.52        22.09 o                         
  -3  33   4         11.92          6.28        19.10 o                         
  -2  33   4         68.23        110.76        23.02 o                         
  -1  33   4        228.91        314.75        42.23 o                         
   0  33   4         99.59         60.90        24.89 o                         
   1  33   4        163.55        195.03        49.29 o                         
   2  33   4        184.09        187.64        59.34 o                         
  -4  34   4         94.44         76.43        36.27 o                         
  -3  34   4        111.45        118.32        21.73 o                         
  -2  34   4          1.81          8.27        23.13 o                         
  -1  34   4         17.70         30.85        27.54 o                         
   0  34   4        234.65        335.46        32.22 o                         
   1  34   4        240.29        268.02        32.85 o                         
  -3  35   4          9.24         -6.15        31.45 o                         
  -2  35   4         13.29         15.96        28.16 o                         
  -1  35   4         41.58         47.16        29.57 o                         
   0  35   4          0.84         -8.22        44.42 o                         
 -10   1   5         14.05        -22.80        22.80 o                         
  -9   1   5         70.62         65.78        15.83 o                         
  -8   1   5        129.11        124.59        13.14 o                         
  -7   1   5         90.45         78.45         9.85 o                         
  -6   1   5       2267.57       2285.11        40.99 o                         
  -5   1   5        404.53        423.88        14.50 o                         
  -4   1   5        401.14        403.09        13.63 o                         
  -3   1   5        544.78        611.97        15.86 o                         
  -2   1   5      11419.75      11607.12       186.27 o                         
  -1   1   5       2569.64       2640.44        40.33 o                         
   0   1   5       2404.02       2363.08        36.67 o                         
   1   1   5          5.67          9.15         7.00 o                         
   2   1   5       2836.72       2724.76        67.90 o                         
   3   1   5        332.18        345.35        18.64 o                         
   4   1   5       1060.32        952.88        20.89 o                         
   5   1   5        268.82        273.89        16.77 o                         
   6   1   5          8.74          4.06        12.49 o                         
 -10   2   5         11.92         39.50        23.16 o                         
  -9   2   5          2.05         -0.09        15.46 o                         
  -8   2   5          6.36        -10.20        10.20 o                         
  -7   2   5        308.57        288.88        12.83 o                         
  -6   2   5        127.77        141.34        10.13 o                         
  -5   2   5        809.49        844.04        18.91 o                         
  -4   2   5          8.16          6.01         6.64 o                         
  -3   2   5         87.87         82.76         6.34 o                         
  -2   2   5          9.63         37.87         5.84 o                         
  -1   2   5       3531.55       3540.03        52.31 o                         
   0   2   5        384.95        440.58        13.28 o                         
   1   2   5        266.10        252.46        16.96 o                         
   2   2   5         21.27         42.51        10.47 o                         
   3   2   5       1717.86       1612.26        30.27 o                         
   4   2   5        275.04        267.11        11.33 o                         
   5   2   5        144.05        131.68        10.32 o                         
   6   2   5          2.71        -11.44        11.44 o                         
 -10   3   5         28.48         14.03        23.05 o                         
  -9   3   5          5.91        -11.76        17.12 o                         
  -8   3   5        115.34        106.00        11.41 o                         
  -7   3   5        182.41        179.92        14.64 o                         
  -6   3   5         20.74         14.60         7.18 o                         
  -5   3   5          4.34         19.73         7.36 o                         
  -4   3   5       1498.02       1557.31        29.10 o                         
  -3   3   5        128.53        139.99         7.03 o                         
  -2   3   5        345.94        309.39        10.97 o                         
  -1   3   5         15.25         21.56         8.83 o                         
   0   3   5       1222.32       1174.00        20.61 o                         
   1   3   5        246.65        243.36        14.00 o                         
   2   3   5        909.50        891.13        21.48 o                         
   3   3   5        114.65        127.91        10.39 o                         
   4   3   5        216.80        225.98        11.20 o                         
   5   3   5         35.67         32.55        10.73 o                         
   6   3   5         33.46         10.86        12.44 o                         
 -10   4   5          0.95          3.34        21.34 o                         
  -9   4   5          2.29        -12.89        12.89 o                         
  -8   4   5          0.22         -7.75        10.66 o                         
  -7   4   5        306.07        311.15        20.42 o                         
  -6   4   5          1.24         -7.74         8.43 o                         
  -5   4   5       1817.22       1722.10        32.05 o                         
  -4   4   5        137.69        122.81         7.77 o                         
  -3   4   5       1424.25       1340.23        23.82 o                         
  -2   4   5        159.30        141.40         6.97 o                         
  -1   4   5       2838.39       2753.60        42.01 o                         
   0   4   5       1879.69       2002.10        32.34 o                         
   1   4   5       1733.20       1701.15        38.97 o                         
   2   4   5        166.92        188.86         9.85 o                         
   3   4   5       1197.17       1227.10        24.65 o                         
   4   4   5        252.32        253.32        11.10 o                         
   5   4   5        206.07        195.45        10.86 o                         
   6   4   5         17.56          7.22        13.78 o                         
 -10   5   5          0.05          9.37        22.07 o                         
  -9   5   5          1.66        -13.21        13.21 o                         
  -8   5   5          0.41        -11.02        11.02 o                         
  -7   5   5         81.95         84.81        11.25 o                         
  -6   5   5        169.34        158.72         9.94 o                         
  -5   5   5        647.62        647.53        18.71 o                         
  -4   5   5        135.30        121.55         7.07 o                         
  -3   5   5         46.07         30.21         6.04 o                         
  -2   5   5       1013.02       1051.47        20.21 o                         
  -1   5   5         40.15         40.67         6.34 o                         
   0   5   5        579.68        598.48        17.92 o                         
   1   5   5          5.06         30.41        13.32 o                         
   2   5   5          1.07         -5.06         9.69 o                         
   3   5   5         29.40         35.00         8.28 o                         
   4   5   5         10.68         11.98         9.51 o                         
   5   5   5         10.14          7.00         9.60 o                         
   6   5   5          1.04        -11.59        14.10 o                         
 -10   6   5          0.59        -26.96        26.96 o                         
  -9   6   5         27.71         34.31        15.05 o                         
  -8   6   5          0.14          7.81        11.38 o                         
  -7   6   5       1451.57       1519.82        32.59 o                         
  -6   6   5         11.85         14.54         8.88 o                         
  -5   6   5        729.55        725.57        19.77 o                         
  -4   6   5        157.37        144.55         8.03 o                         
  -3   6   5        849.66        793.06        17.73 o                         
  -2   6   5        605.08        624.51        14.91 o                         
  -1   6   5       2471.72       2450.77        43.58 o                         
   0   6   5       1383.44       1568.30        29.61 o                         
   1   6   5       2380.02       2228.37        43.57 o                         
   2   6   5         38.06         57.93        10.33 o                         
   3   6   5        654.31        689.23        20.04 o                         
   4   6   5         38.19         17.76         8.95 o                         
   5   6   5        456.91        437.16        14.96 o                         
   6   6   5         67.39         44.54        16.24 o                         
  -9   7   5          0.59         -3.49        17.16 o                         
  -8   7   5         90.68         64.34        13.84 o                         
  -7   7   5          5.75          4.34        10.51 o                         
  -6   7   5        205.42        220.42        13.19 o                         
  -5   7   5         13.95         16.30         8.90 o                         
  -4   7   5        555.31        619.17        16.68 o                         
  -3   7   5        463.06        473.62        13.70 o                         
  -2   7   5       4728.27       4816.68        73.67 o                         
  -1   7   5       1327.80       1445.62        28.28 o                         
   0   7   5        847.32        780.37        20.26 o                         
   1   7   5         31.93         45.58        11.12 o                         
   2   7   5       1640.84       1568.27        32.42 o                         
   3   7   5       2442.61       2414.75        60.13 o                         
   4   7   5        587.65        511.35        18.94 o                         
   5   7   5         26.33         11.10         9.84 o                         
   6   7   5         30.41         24.94        11.25 o                         
  -9   8   5         64.16         74.60        17.82 o                         
  -8   8   5         37.98         37.02        15.99 o                         
  -7   8   5          4.79        -10.86        10.86 o                         
  -6   8   5        142.32        112.93        10.41 o                         
  -5   8   5        761.26        739.16        21.17 o                         
  -4   8   5         84.55         85.02         7.74 o                         
  -3   8   5       1513.65       1495.67        25.52 o                         
  -2   8   5          2.47         21.38         6.24 o                         
  -1   8   5         67.52         87.40         7.31 o                         
   0   8   5         62.27         86.61        10.19 o                         
   1   8   5       1826.13       1671.49        32.94 o                         
   2   8   5        123.50        131.58        11.68 o                         
   3   8   5        242.67        279.52        14.78 o                         
   4   8   5        121.15        102.53         9.81 o                         
   5   8   5        174.98        147.68        10.19 o                         
   6   8   5         61.23         64.11        12.90 o                         
  -9   9   5         12.37        -17.48        17.48 o                         
  -8   9   5        178.52        143.63        19.68 o                         
  -7   9   5          7.26          1.17        11.77 o                         
  -6   9   5         40.42         55.34        11.19 o                         
  -5   9   5        373.21        375.77        17.46 o                         
  -4   9   5       3871.20       3943.44        65.63 o                         
  -3   9   5        273.22        265.97        10.01 o                         
  -2   9   5       1206.66       1231.97        24.05 o                         
  -1   9   5        830.47        913.83        24.40 o                         
   0   9   5       2444.77       2445.51        42.14 o                         
   1   9   5        860.88        877.06        23.54 o                         
   2   9   5        587.46        612.27        21.89 o                         
   3   9   5       1121.94       1160.91        28.99 o                         
   4   9   5        827.46        763.66        24.46 o                         
   5   9   5        170.66        140.86        10.18 o                         
   6   9   5        194.60        171.15        13.21 o                         
  -9  10   5          5.59        -21.18        21.18 o                         
  -8  10   5          6.54        -14.58        14.58 o                         
  -7  10   5        130.53        125.31        12.41 o                         
  -6  10   5          3.40          4.24        10.96 o                         
  -5  10   5         16.13         16.44         8.07 o                         
  -4  10   5         27.39         36.54         7.89 o                         
  -3  10   5        119.96        125.95         8.41 o                         
  -2  10   5        966.95        944.96        22.27 o                         
  -1  10   5        603.41        639.36        21.24 o                         
   0  10   5        240.46        246.06        11.42 o                         
   1  10   5        159.24        175.26        11.95 o                         
   2  10   5        172.92        170.86        12.80 o                         
   3  10   5       1076.47       1019.57        27.52 o                         
   4  10   5        199.03        193.80        14.06 o                         
   5  10   5          0.75         -9.85         9.85 o                         
   6  10   5          9.60         13.24        14.73 o                         
  -9  11   5         11.31         30.53        18.77 o                         
  -8  11   5        146.07        127.74        14.58 o                         
  -7  11   5         24.24         25.59        11.68 o                         
  -6  11   5         13.77         21.16        10.66 o                         
  -5  11   5        157.75        146.94         9.69 o                         
  -4  11   5       1711.18       1733.46        31.66 o                         
  -3  11   5       1856.26       1813.94        37.18 o                         
  -2  11   5         14.47         18.96         7.44 o                         
  -1  11   5         37.63         54.89         9.77 o                         
   0  11   5       3558.68       3485.33        57.02 o                         
   1  11   5       1064.17       1099.16        26.42 o                         
   2  11   5        306.49        354.28        16.61 o                         
   3  11   5        313.71        315.16        20.90 o                         
   4  11   5        559.09        512.87        20.96 o                         
   5  11   5         59.03         56.39        10.35 o                         
   6  11   5        196.19        189.37        18.08 o                         
  -9  12   5          1.94         34.02        17.66 o                         
  -8  12   5         34.44         42.81        14.09 o                         
  -7  12   5         84.98         98.21        12.82 o                         
  -6  12   5         54.50         58.08        11.24 o                         
  -5  12   5        254.22        246.64        11.57 o                         
  -4  12   5         20.36         19.56         8.77 o                         
  -3  12   5       1169.17       1209.90        27.19 o                         
  -2  12   5          1.64          7.80         7.37 o                         
  -1  12   5       2420.20       2493.61        46.30 o                         
   0  12   5          3.92         18.91        10.79 o                         
   1  12   5       1035.19       1043.07        26.00 o                         
   2  12   5        192.20        212.41        12.46 o                         
   3  12   5        629.59        636.03        23.06 o                         
   4  12   5        236.25        223.93        13.72 o                         
   5  12   5        362.07        362.75        16.84 o                         
   6  12   5        111.00         82.80        17.03 o                         
  -9  13   5         12.11        -15.31        18.20 o                         
  -8  13   5         36.82         49.69        15.41 o                         
  -7  13   5         35.57         14.71        12.54 o                         
  -6  13   5        588.21        635.00        26.21 o                         
  -5  13   5          5.84          1.27         8.40 o                         
  -4  13   5        252.95        237.54        14.41 o                         
  -3  13   5         55.27         48.16         8.49 o                         
  -2  13   5        266.51        298.93        12.71 o                         
  -1  13   5          1.11          6.84         9.67 o                         
   0  13   5        376.00        358.95        16.71 o                         
   1  13   5        130.04        162.39        12.55 o                         
   2  13   5        650.80        649.39        20.76 o                         
   3  13   5          3.63          4.38        11.56 o                         
   4  13   5          0.46         16.63        11.83 o                         
   5  13   5         37.22         44.13        12.18 o                         
   6  13   5         72.10         47.74        20.90 o                         
  -9  14   5        214.79        205.35        22.28 o                         
  -8  14   5         22.31         11.84        14.91 o                         
  -7  14   5         40.73         61.04        16.65 o                         
  -6  14   5        237.56        197.48        14.29 o                         
  -5  14   5        464.33        514.14        17.94 o                         
  -4  14   5         45.93         48.98         9.04 o                         
  -3  14   5       2275.52       2269.35        40.00 o                         
  -2  14   5        650.54        609.34        20.60 o                         
  -1  14   5        582.81        624.16        24.39 o                         
   0  14   5        355.27        365.85        17.06 o                         
   1  14   5       3313.81       3306.65        56.30 o                         
   2  14   5        261.28        303.93        15.49 o                         
   3  14   5        258.78        284.68        15.63 o                         
   4  14   5         58.76         44.31        14.59 o                         
   5  14   5        519.58        524.58        19.49 o                         
  -9  15   5         11.54         -3.32        19.10 o                         
  -8  15   5        243.42        235.84        24.81 o                         
  -7  15   5        182.46        178.15        14.14 o                         
  -6  15   5        186.51        194.65        15.53 o                         
  -5  15   5          4.78         13.03         9.19 o                         
  -4  15   5        534.88        561.49        19.95 o                         
  -3  15   5          0.39         10.70         9.05 o                         
  -2  15   5        402.17        475.26        17.25 o                         
  -1  15   5        114.66        102.58        11.17 o                         
   0  15   5       1547.77       1493.78        33.54 o                         
   1  15   5        687.00        727.45        22.62 o                         
   2  15   5        293.93        282.39        14.87 o                         
   3  15   5         21.42         30.16        12.08 o                         
   4  15   5        191.20        185.73        14.99 o                         
   5  15   5         24.40         20.50        13.60 o                         
  -9  16   5         30.53         13.36        21.35 o                         
  -8  16   5          7.57         10.02        15.53 o                         
  -7  16   5         40.43         27.71        13.31 o                         
  -6  16   5         50.60         58.95        16.06 o                         
  -5  16   5        118.08        122.71        10.24 o                         
  -4  16   5         81.15         70.87        10.19 o                         
  -3  16   5        314.67        308.43        14.37 o                         
  -2  16   5         71.46         58.08         9.10 o                         
  -1  16   5        865.44        830.69        28.65 o                         
   0  16   5         42.59         68.31        12.56 o                         
   1  16   5        404.15        406.50        16.50 o                         
   2  16   5        372.38        384.70        17.86 o                         
   3  16   5        102.01        113.83        13.19 o                         
   4  16   5         41.61         55.37        13.57 o                         
   5  16   5        372.38        344.75        33.99 o                         
  -9  17   5          8.65          4.92        29.64 o                         
  -8  17   5        322.37        282.02        17.80 o                         
  -7  17   5         69.99         54.65        14.71 o                         
  -6  17   5        125.26        127.60        20.52 o                         
  -5  17   5         52.23         61.80         9.94 o                         
  -4  17   5       3247.59       3339.39        56.28 o                         
  -3  17   5       1222.13       1140.29        27.79 o                         
  -2  17   5        358.52        393.80        15.68 o                         
  -1  17   5         48.60         55.31        12.27 o                         
   0  17   5       1767.52       1732.72        37.50 o                         
   1  17   5        462.83        474.19        22.48 o                         
   2  17   5        115.51        124.61        12.95 o                         
   3  17   5        188.32        211.25        14.72 o                         
   4  17   5        153.57        181.93        14.65 o                         
   5  17   5          7.46        130.55       105.74 o                         
  -8  18   5         14.29         10.50        16.66 o                         
  -7  18   5         12.31          6.56        14.16 o                         
  -6  18   5         23.63         26.05        13.61 o                         
  -5  18   5         62.25         68.79        10.39 o                         
  -4  18   5       1144.46       1185.54        28.30 o                         
  -3  18   5        282.46        282.73        13.04 o                         
  -2  18   5         89.42         85.53         9.82 o                         
  -1  18   5         48.73         40.14        10.28 o                         
   0  18   5       1112.06       1096.35        27.33 o                         
   1  18   5        299.61        283.51        13.95 o                         
   2  18   5          0.79          7.68        12.21 o                         
   3  18   5         40.16         28.34        13.20 o                         
   4  18   5         18.39         23.45        14.20 o                         
   5  18   5         21.10         54.50        29.87 o                         
  -8  19   5        115.65         98.29        19.69 o                         
  -7  19   5          0.32        -14.07        21.12 o                         
  -6  19   5         49.12         44.36        20.41 o                         
  -5  19   5         55.40         45.59        11.81 o                         
  -4  19   5       4671.31       4861.62        78.16 o                         
  -3  19   5        346.27        311.61        14.85 o                         
  -2  19   5        354.78        344.78        14.69 o                         
  -1  19   5         30.32         19.45         8.70 o                         
   0  19   5       1718.02       1750.41        39.42 o                         
   1  19   5         86.54        103.60        13.31 o                         
   2  19   5        286.63        303.49        15.99 o                         
   3  19   5        171.79        154.87        14.16 o                         
   4  19   5         21.31          9.41        18.84 o                         
   5  19   5          0.88         -2.76        33.57 o                         
  -8  20   5          8.09          5.71        19.36 o                         
  -7  20   5          2.16          4.13        20.44 o                         
  -6  20   5          0.42         -1.90        14.69 o                         
  -5  20   5        264.40        301.62        15.24 o                         
  -4  20   5        210.25        222.15        12.70 o                         
  -3  20   5        359.70        421.73        18.41 o                         
  -2  20   5          3.09         -9.93        10.79 o                         
  -1  20   5         12.02         15.98         9.17 o                         
   0  20   5          4.08         22.72        11.40 o                         
   1  20   5       2809.21       2883.10        57.49 o                         
   2  20   5         26.66         32.53        13.24 o                         
   3  20   5         56.55         44.64        13.88 o                         
   4  20   5         35.03         11.21        15.34 o                         
   5  20   5        220.96        161.40        29.82 o                         
  -8  21   5          8.54         12.50        20.60 o                         
  -7  21   5          1.63         24.49        21.27 o                         
  -6  21   5        249.01        219.25        22.68 o                         
  -5  21   5        151.97        148.71        16.05 o                         
  -4  21   5         11.52          7.84        10.86 o                         
  -3  21   5          6.33         11.39        10.66 o                         
  -2  21   5        638.64        631.95        24.25 o                         
  -1  21   5        393.63        338.62        13.99 o                         
   0  21   5        314.59        296.32        18.39 o                         
   1  21   5        144.56        180.95        17.07 o                         
   2  21   5        176.72        192.19        14.39 o                         
   3  21   5         16.55          6.57        13.54 o                         
   4  21   5        130.63        129.88        34.86 o                         
  -8  22   5         31.34         -3.09        21.16 o                         
  -7  22   5         98.20        128.98        30.50 o                         
  -6  22   5         29.01         14.54        18.58 o                         
  -5  22   5        283.38        301.63        14.89 o                         
  -4  22   5          0.43          8.19        11.30 o                         
  -3  22   5        361.88        408.92        19.25 o                         
  -2  22   5        100.81         79.73        11.75 o                         
  -1  22   5        463.03        520.85        18.14 o                         
   0  22   5        124.29        119.88        13.66 o                         
   1  22   5       1979.79       1995.18        41.93 o                         
   2  22   5         86.32         88.94        15.44 o                         
   3  22   5        332.91        322.49        18.44 o                         
   4  22   5         15.63        -27.93        33.29 o                         
  -7  23   5          7.14         -9.62        19.59 o                         
  -6  23   5          2.48        -10.48        19.15 o                         
  -5  23   5         47.69         57.28        13.31 o                         
  -4  23   5        193.50        213.93        13.93 o                         
  -3  23   5          4.99          7.58        11.59 o                         
  -2  23   5         19.44          7.13        11.31 o                         
  -1  23   5        142.96        152.87        10.90 o                         
   0  23   5        504.66        481.89        20.30 o                         
   1  23   5        108.47        141.00        18.52 o                         
   2  23   5         49.24         18.27        15.35 o                         
   3  23   5          1.14        -18.81        19.25 o                         
   4  23   5          5.69         12.79        27.48 o                         
  -7  24   5         32.72         37.94        27.13 o                         
  -6  24   5         11.03          0.67        12.55 o                         
  -5  24   5        306.75        298.26        16.58 o                         
  -4  24   5         16.23         15.89        13.25 o                         
  -3  24   5        691.92        636.65        27.53 o                         
  -2  24   5         14.06         17.60        12.02 o                         
  -1  24   5        438.51        437.23        15.82 o                         
   0  24   5         86.85         78.26        15.67 o                         
   1  24   5        488.80        498.39        26.46 o                         
   2  24   5          8.85        -15.20        15.20 o                         
   3  24   5        215.18        216.79        24.60 o                         
   4  24   5        124.76         54.29        39.39 o                         
  -7  25   5          5.16        -13.47        21.22 o                         
  -6  25   5         48.12         35.59        12.78 o                         
  -5  25   5         67.37         46.10        12.71 o                         
  -4  25   5        411.00        376.80        23.03 o                         
  -3  25   5          0.07         -7.77        13.23 o                         
  -2  25   5         64.25         79.52        12.06 o                         
  -1  25   5         32.34         29.17        12.04 o                         
   0  25   5        667.47        679.35        37.59 o                         
   1  25   5         73.51         55.79        17.48 o                         
   2  25   5         43.83         91.34        17.25 o                         
   3  25   5         32.26        -10.04        26.98 o                         
  -7  26   5         31.73          2.48        21.87 o                         
  -6  26   5        103.05         85.91        15.31 o                         
  -5  26   5         34.99         11.97        13.65 o                         
  -4  26   5         40.82         15.81        15.00 o                         
  -3  26   5          1.76         14.51        14.64 o                         
  -2  26   5         15.83         12.88        12.01 o                         
  -1  26   5        367.37        345.67        19.85 o                         
   0  26   5          7.80         11.95        15.01 o                         
   1  26   5          5.14        -13.30        23.05 o                         
   2  26   5          9.80          3.67        16.67 o                         
   3  26   5        147.91        184.90        38.98 o                         
  -6  27   5        378.28        403.01        29.88 o                         
  -5  27   5         92.94         76.95        15.10 o                         
  -4  27   5         40.36         12.58        18.42 o                         
  -3  27   5         22.57         14.35        13.48 o                         
  -2  27   5        751.73        810.19        26.24 o                         
  -1  27   5        627.97        557.81        34.98 o                         
   0  27   5        335.39        349.55        21.34 o                         
   1  27   5        100.69         83.54        28.11 o                         
   2  27   5        242.80        227.14        20.47 o                         
   3  27   5         46.94         56.41        28.66 o                         
  -6  28   5         84.58         79.97        17.80 o                         
  -5  28   5         62.41         64.88        16.28 o                         
  -4  28   5          0.29        -16.34        16.34 o                         
  -3  28   5         83.44        102.76        14.85 o                         
  -2  28   5         18.29          9.46        15.67 o                         
  -1  28   5         49.76         52.12        17.56 o                         
   0  28   5         37.47          8.71        16.69 o                         
   1  28   5        157.05        171.33        24.56 o                         
   2  28   5         36.07         16.85        26.45 o                         
   3  28   5          1.71         28.92        38.25 o                         
  -6  29   5        234.14        239.96        25.42 o                         
  -5  29   5        214.03        221.49        30.37 o                         
  -4  29   5          1.99         -3.13        17.42 o                         
  -3  29   5         26.10         14.74        16.14 o                         
  -2  29   5        475.09        444.79        21.81 o                         
  -1  29   5        406.10        371.03        26.77 o                         
   0  29   5          7.62         10.67        17.68 o                         
   1  29   5          0.86         16.97        20.45 o                         
   2  29   5        173.54        142.63        28.56 o                         
  -5  30   5         71.97         78.69        35.82 o                         
  -4  30   5         10.74         28.87        21.11 o                         
  -3  30   5        103.68        113.32        17.96 o                         
  -2  30   5          4.80         -3.37        17.60 o                         
  -1  30   5        235.68        271.98        23.32 o                         
   0  30   5         50.26         50.21        24.96 o                         
   1  30   5         62.98         88.37        21.04 o                         
   2  30   5          0.49         -4.38        23.94 o                         
  -5  31   5         40.02         69.92        40.39 o                         
  -4  31   5         11.49         33.48        21.03 o                         
  -3  31   5         10.03         25.52        17.53 o                         
  -2  31   5         10.74         23.48        19.55 o                         
  -1  31   5        113.90        108.65        28.74 o                         
   0  31   5          3.54        -10.82        19.31 o                         
   1  31   5          0.37        -13.78        22.51 o                         
  -4  32   5         42.46         47.55        22.89 o                         
  -3  32   5         42.29         49.91        18.81 o                         
  -2  32   5         17.40          1.84        19.21 o                         
  -1  32   5        359.56        326.84        18.70 o                         
   0  32   5        129.17        115.41        19.78 o                         
   1  32   5         25.45         63.00        31.19 o                         
  -3  33   5         25.24         63.32        29.13 o                         
  -2  33   5        259.49        350.28        32.26 o                         
  -1  33   5          2.09        -15.28        15.81 o                         
   0  33   5          3.53         14.48        24.11 o                         
  -9   0   6         94.67         71.69        23.46 o                         
  -8   0   6        316.74        303.13        23.06 o                         
  -7   0   6          9.01         -6.92        12.67 o                         
  -6   0   6         89.56         82.35        12.66 o                         
  -5   0   6          7.89          3.02        11.13 o                         
  -4   0   6       3183.76       3193.72        71.58 o                         
  -3   0   6         90.17         73.75        12.19 o                         
  -2   0   6        441.98        455.32        21.79 o                         
  -1   0   6        117.85        109.39        11.97 o                         
   0   0   6       1398.05       1422.69        39.31 o                         
   1   0   6         36.94         30.63        11.59 o                         
   2   0   6        788.46        755.65        34.98 o                         
   3   0   6          0.87        -12.47        12.47 o                         
   4   0   6        281.38        232.25        15.67 o                         
   5   0   6         67.88         59.47        20.86 o                         
  -9   1   6          3.94          1.53        16.72 o                         
  -8   1   6          3.58         13.15        11.06 o                         
  -7   1   6         30.42         36.44         9.19 o                         
  -6   1   6        119.92        113.24         9.24 o                         
  -5   1   6         15.19         23.88         8.22 o                         
  -4   1   6        221.46        230.99         9.88 o                         
  -3   1   6        275.94        267.76        10.99 o                         
  -2   1   6         27.62         45.02         7.21 o                         
  -1   1   6          9.67          9.14         7.22 o                         
   0   1   6          0.29         10.70         7.08 o                         
   1   1   6        895.82        872.21        21.64 o                         
   2   1   6         88.80        100.19        13.46 o                         
   3   1   6         42.30         33.03         9.13 o                         
   4   1   6          0.99          0.58        10.11 o                         
   5   1   6         95.19         70.56        13.29 o                         
  -9   2   6        115.26         74.09        17.84 o                         
  -8   2   6         56.59         34.91        11.73 o                         
  -7   2   6          1.76         -2.37         8.96 o                         
  -6   2   6         18.30         11.36         8.43 o                         
  -5   2   6          7.61         23.14         8.59 o                         
  -4   2   6       1181.59       1248.31        26.00 o                         
  -3   2   6         25.38         55.70         7.29 o                         
  -2   2   6       1314.60       1426.52        23.97 o                         
  -1   2   6        137.52        132.07         9.21 o                         
   0   2   6        621.48        622.72        16.59 o                         
   1   2   6         32.61         86.36        10.84 o                         
   2   2   6        566.17        575.03        20.73 o                         
   3   2   6         10.02          4.55        10.53 o                         
   4   2   6        289.56        271.63        16.35 o                         
   5   2   6         10.74         -1.65        11.07 o                         
  -9   3   6          6.10          2.32        14.11 o                         
  -8   3   6         23.31          7.42        11.90 o                         
  -7   3   6        188.68        191.06        12.03 o                         
  -6   3   6         39.75         32.57         8.61 o                         
  -5   3   6        293.42        299.03        15.06 o                         
  -4   3   6        403.68        426.88        15.19 o                         
  -3   3   6       3157.14       3189.76        47.71 o                         
  -2   3   6         20.25         31.09         6.75 o                         
  -1   3   6        586.23        592.53        16.71 o                         
   0   3   6        489.04        478.34        15.00 o                         
   1   3   6       4967.99       4971.58        73.28 o                         
   2   3   6         87.25         81.59         8.22 o                         
   3   3   6        345.72        370.58        16.08 o                         
   4   3   6          7.34         -7.94        11.13 o                         
   5   3   6        388.58        371.43        23.33 o                         
  -9   4   6          8.97          9.67        18.81 o                         
  -8   4   6         70.53         58.22        12.77 o                         
  -7   4   6        146.10        144.44        11.64 o                         
  -6   4   6        389.47        398.97        19.70 o                         
  -5   4   6        139.68        145.52         9.10 o                         
  -4   4   6        171.34        172.67         8.53 o                         
  -3   4   6          0.41         26.82         6.70 o                         
  -2   4   6        126.24        126.31         8.13 o                         
  -1   4   6         24.52         25.16         7.05 o                         
   0   4   6          0.97         -3.68         6.86 o                         
   1   4   6       1061.20       1213.85        27.34 o                         
   2   4   6         15.78          7.99        12.33 o                         
   3   4   6         67.02         78.23        10.30 o                         
   4   4   6        249.18        206.84        11.92 o                         
   5   4   6          8.09         19.06        11.59 o                         
  -9   5   6         85.40         77.61        18.64 o                         
  -8   5   6         15.30          7.18        13.45 o                         
  -7   5   6        249.44        259.40        13.04 o                         
  -6   5   6          6.45         25.62         9.66 o                         
  -5   5   6         85.98         92.25         9.55 o                         
  -4   5   6        385.66        430.49        15.14 o                         
  -3   5   6       3406.15       3419.65        50.88 o                         
  -2   5   6         15.62         23.07         7.06 o                         
  -1   5   6       1146.14       1080.47        23.63 o                         
   0   5   6        226.78        202.98        14.44 o                         
   1   5   6       4083.14       4114.86        66.57 o                         
   2   5   6        131.72        115.67        13.94 o                         
   3   5   6       1070.65       1038.86        29.63 o                         
   4   5   6        129.82         85.52        10.82 o                         
   5   5   6        234.09        202.91        13.89 o                         
  -9   6   6         64.62         36.45        15.51 o                         
  -8   6   6        200.53        186.28        13.80 o                         
  -7   6   6         16.31         -1.41        10.43 o                         
  -6   6   6         18.77         11.92         9.46 o                         
  -5   6   6        800.92        892.56        24.73 o                         
  -4   6   6       1182.10       1203.35        27.31 o                         
  -3   6   6        148.34        181.12         8.35 o                         
  -2   6   6        136.22        153.31         8.29 o                         
  -1   6   6        328.63        316.21        13.52 o                         
   0   6   6        408.76        437.63        19.25 o                         
   1   6   6        461.44        517.99        20.24 o                         
   2   6   6        666.72        648.82        25.86 o                         
   3   6   6         14.37         27.82        14.58 o                         
   4   6   6         29.43          8.27        14.04 o                         
   5   6   6         62.91         39.60        12.62 o                         
  -9   7   6         16.14          4.10        17.55 o                         
  -8   7   6          5.13        -13.14        13.14 o                         
  -7   7   6          2.01          5.01        10.34 o                         
  -6   7   6        200.95        199.99        11.68 o                         
  -5   7   6        482.68        473.73        20.43 o                         
  -4   7   6          5.76          8.96         7.41 o                         
  -3   7   6        333.84        349.80        13.18 o                         
  -2   7   6        467.97        491.99        15.68 o                         
  -1   7   6       1184.19       1184.14        34.62 o                         
   0   7   6          7.89         -2.44         9.36 o                         
   1   7   6        516.99        487.68        22.47 o                         
   2   7   6         22.25         33.54        16.11 o                         
   3   7   6        672.13        655.82        27.58 o                         
   4   7   6         88.00         66.68        15.28 o                         
   5   7   6         19.69         11.33        13.61 o                         
  -9   8   6          1.69        -16.94        16.94 o                         
  -8   8   6        185.25        173.88        15.29 o                         
  -7   8   6          0.79          4.17        10.77 o                         
  -6   8   6        816.37        810.54        22.85 o                         
  -5   8   6        143.26        134.41         9.18 o                         
  -4   8   6        909.79        886.30        19.98 o                         
  -3   8   6         92.19         95.30         7.98 o                         
  -2   8   6       1416.13       1420.44        27.14 o                         
  -1   8   6        239.63        283.23        15.85 o                         
   0   8   6        829.86        820.08        25.21 o                         
   1   8   6          0.68         -4.26        11.88 o                         
   2   8   6       1451.58       1467.25        33.76 o                         
   3   8   6         75.85         48.58        13.50 o                         
   4   8   6        315.91        323.73        18.73 o                         
   5   8   6         30.55         -6.65        15.50 o                         
  -9   9   6          6.24          7.70        17.53 o                         
  -8   9   6        146.40        109.99        15.10 o                         
  -7   9   6         35.37         26.92        11.85 o                         
  -6   9   6         42.84         42.24        10.27 o                         
  -5   9   6        107.59         93.91         9.09 o                         
  -4   9   6        446.27        444.24        15.95 o                         
  -3   9   6          5.28         17.82         7.90 o                         
  -2   9   6        464.69        476.29        18.04 o                         
  -1   9   6         53.11         38.11        10.09 o                         
   0   9   6          1.58         10.63        10.41 o                         
   1   9   6         91.70         89.12        12.51 o                         
   2   9   6         19.03         34.32        12.62 o                         
   3   9   6         81.15        112.70        14.83 o                         
   4   9   6          0.25        -15.55        15.55 o                         
   5   9   6          4.07        -10.17        17.80 o                         
  -9  10   6          2.24        -15.35        18.53 o                         
  -8  10   6         93.43         68.69        15.13 o                         
  -7  10   6         12.16         14.40        12.34 o                         
  -6  10   6        515.28        524.56        21.50 o                         
  -5  10   6          8.04         15.86         8.57 o                         
  -4  10   6        337.14        320.60        12.54 o                         
  -3  10   6        121.67        160.97         9.86 o                         
  -2  10   6       3571.50       3601.86        62.29 o                         
  -1  10   6        188.27        195.35        12.48 o                         
   0  10   6       1014.93       1077.43        26.40 o                         
   1  10   6        181.29        189.96        16.62 o                         
   2  10   6       1038.84       1043.62        29.09 o                         
   3  10   6        240.11        215.73        16.02 o                         
   4  10   6        630.92        618.11        33.30 o                         
   5  10   6         10.87          1.23        15.82 o                         
  -9  11   6          8.67        -19.16        19.16 o                         
  -8  11   6         60.11         58.90        16.11 o                         
  -7  11   6         73.06         70.99        12.68 o                         
  -6  11   6        251.62        255.30        15.61 o                         
  -5  11   6        803.54        832.62        22.69 o                         
  -4  11   6        102.22        130.10         9.90 o                         
  -3  11   6       1083.29       1174.08        25.66 o                         
  -2  11   6         44.01         66.01        12.48 o                         
  -1  11   6       1189.49       1240.68        29.98 o                         
   0  11   6         66.01         53.80        12.49 o                         
   1  11   6       1013.08       1014.45        29.46 o                         
   2  11   6         81.25         78.22        15.56 o                         
   3  11   6          7.74        -15.97        15.97 o                         
   4  11   6          0.06          6.20        23.00 o                         
   5  11   6        102.78         77.70        20.03 o                         
  -9  12   6          0.21         -6.04        18.53 o                         
  -8  12   6         23.73         13.59        15.99 o                         
  -7  12   6        221.29        206.93        14.45 o                         
  -6  12   6        720.65        736.12        27.73 o                         
  -5  12   6         55.01         57.74         9.87 o                         
  -4  12   6          8.62          2.20         9.18 o                         
  -3  12   6        120.68        123.37        10.02 o                         
  -2  12   6       1310.00       1278.92        28.86 o                         
  -1  12   6        297.17        304.27        15.25 o                         
   0  12   6        246.58        247.91        13.09 o                         
   1  12   6          0.70         33.84        12.33 o                         
   2  12   6         15.66         14.79        15.73 o                         
   3  12   6        175.15        150.60        16.90 o                         
   4  12   6        244.01        268.15        24.73 o                         
   5  12   6         14.33         18.34        16.49 o                         
  -9  13   6         27.75         29.40        23.99 o                         
  -8  13   6         45.95         12.33        17.08 o                         
  -7  13   6        316.08        274.81        17.43 o                         
  -6  13   6        746.81        838.87        40.75 o                         
  -5  13   6       1430.05       1435.98        30.55 o                         
  -4  13   6          7.18          8.92         9.71 o                         
  -3  13   6        238.93        268.46        12.62 o                         
  -2  13   6        628.41        672.97        21.57 o                         
  -1  13   6       2882.79       2880.91        53.08 o                         
   0  13   6         33.25         43.55        11.34 o                         
   1  13   6        997.60       1032.39        28.54 o                         
   2  13   6         71.43         67.50        14.58 o                         
   3  13   6        585.14        607.94        26.31 o                         
   4  13   6          0.80         -5.16        17.03 o                         
   5  13   6        202.87        174.74        25.62 o                         
  -9  14   6          8.79         25.43        24.69 o                         
  -8  14   6          9.74        -15.79        17.08 o                         
  -7  14   6          8.16          2.52        16.12 o                         
  -6  14   6        249.23        215.54        15.39 o                         
  -5  14   6        114.02        119.17        11.07 o                         
  -4  14   6         12.68          5.53         9.84 o                         
  -3  14   6         19.36          2.67         9.43 o                         
  -2  14   6        103.14        116.24        11.25 o                         
  -1  14   6        152.64        183.45        13.00 o                         
   0  14   6          3.48         10.80        11.45 o                         
   1  14   6          6.60          8.42        12.92 o                         
   2  14   6        158.16        130.09        15.19 o                         
   3  14   6         35.60         42.53        14.76 o                         
   4  14   6          2.88        -16.35        16.35 o                         
  -8  15   6         12.96         -5.10        18.82 o                         
  -7  15   6        339.93        323.31        18.11 o                         
  -6  15   6        490.37        438.63        28.58 o                         
  -5  15   6        682.41        685.94        22.10 o                         
  -4  15   6        165.14        162.19        11.61 o                         
  -3  15   6        134.70        135.07        11.18 o                         
  -2  15   6        512.67        513.46        19.62 o                         
  -1  15   6       2261.49       2260.36        45.04 o                         
   0  15   6         54.07         39.54        11.48 o                         
   1  15   6        383.20        378.97        18.00 o                         
   2  15   6        172.77        173.61        15.94 o                         
   3  15   6        528.11        552.61        24.15 o                         
   4  15   6          2.33         -0.26        18.69 o                         
  -8  16   6          1.73        -15.81        19.33 o                         
  -7  16   6        123.02        103.82        15.65 o                         
  -6  16   6         44.85         66.78        23.21 o                         
  -5  16   6          5.14         10.85        10.14 o                         
  -4  16   6          6.08         15.24        10.45 o                         
  -3  16   6        310.18        331.22        14.81 o                         
  -2  16   6       1080.24       1064.59        27.25 o                         
  -1  16   6          8.55         25.76        12.21 o                         
   0  16   6        336.80        377.10        16.85 o                         
   1  16   6         10.79          9.79        11.70 o                         
   2  16   6        619.69        612.60        27.16 o                         
   3  16   6          1.18          0.95        15.96 o                         
   4  16   6        508.46        491.07        28.61 o                         
  -8  17   6          1.35        -21.81        21.81 o                         
  -7  17   6          4.99        -15.87        15.87 o                         
  -6  17   6          5.21          3.20        14.95 o                         
  -5  17   6         27.48         16.40        11.66 o                         
  -4  17   6          0.61         -5.53        10.49 o                         
  -3  17   6        383.57        338.29        19.56 o                         
  -2  17   6         41.24         59.10        10.24 o                         
  -1  17   6        221.95        209.77        14.06 o                         
   0  17   6         42.85         47.16        12.27 o                         
   1  17   6        218.96        197.96        13.94 o                         
   2  17   6         40.03         37.80        14.52 o                         
   3  17   6         38.91         29.13        16.06 o                         
   4  17   6          4.34         28.47        19.79 o                         
  -8  18   6          1.01          6.46        21.14 o                         
  -7  18   6         14.61         30.91        15.64 o                         
  -6  18   6        433.56        399.17        25.16 o                         
  -5  18   6         35.50          4.77        13.27 o                         
  -4  18   6         73.76         67.63        11.11 o                         
  -3  18   6        257.17        295.29        15.21 o                         
  -2  18   6       1254.17       1325.29        31.11 o                         
  -1  18   6        261.51        261.63        15.46 o                         
   0  18   6        563.09        635.79        23.62 o                         
   1  18   6          0.26          3.66        12.62 o                         
   2  18   6        519.96        537.69        24.13 o                         
   3  18   6         19.03         18.02        15.64 o                         
   4  18   6        663.50        630.73        31.21 o                         
  -8  19   6         26.63         45.81        22.13 o                         
  -7  19   6         22.24         11.17        16.09 o                         
  -6  19   6         59.98         55.81        12.75 o                         
  -5  19   6         18.84         23.46        16.42 o                         
  -4  19   6         12.06          5.85        12.05 o                         
  -3  19   6        182.14        181.84        12.85 o                         
  -2  19   6        188.19        177.13        13.26 o                         
  -1  19   6        405.10        420.19        19.15 o                         
   0  19   6         15.58         13.71        11.68 o                         
   1  19   6         56.14         28.50        13.36 o                         
   2  19   6         63.21         64.03        16.65 o                         
   3  19   6        158.49        121.19        17.95 o                         
   4  19   6         27.19          6.36        20.30 o                         
  -8  20   6         34.56          0.44        22.32 o                         
  -7  20   6          4.16         -1.83        21.40 o                         
  -6  20   6        205.01        182.16        14.06 o                         
  -5  20   6         48.19         53.97        12.65 o                         
  -4  20   6         88.13         77.42        12.17 o                         
  -3  20   6          8.41         -8.74        11.14 o                         
  -2  20   6        344.93        345.94        15.08 o                         
  -1  20   6         42.20         64.26        13.43 o                         
   0  20   6        182.34        205.46        14.16 o                         
   1  20   6         37.99         48.41        15.38 o                         
   2  20   6        278.85        272.65        18.57 o                         
   3  20   6          7.02          7.87        19.35 o                         
   4  20   6         84.75         74.89        38.63 o                         
  -7  21   6         42.04         30.64        27.26 o                         
  -6  21   6        139.75        149.62        15.14 o                         
  -5  21   6         98.85        112.73        14.22 o                         
  -4  21   6          4.41          1.13        14.40 o                         
  -3  21   6        281.02        274.88        16.95 o                         
  -2  21   6         81.73         98.23        11.54 o                         
  -1  21   6       1170.07       1193.49        31.98 o                         
   0  21   6        119.22         89.52        13.07 o                         
   1  21   6        241.21        274.38        20.71 o                         
   2  21   6         16.08         15.54        16.33 o                         
   3  21   6        478.55        477.90        39.08 o                         
  -7  22   6        103.21         98.58        46.68 o                         
  -6  22   6         56.87         59.05        14.06 o                         
  -5  22   6         19.25          9.88        15.69 o                         
  -4  22   6         51.06         17.34        13.28 o                         
  -3  22   6         66.68         59.34        12.44 o                         
  -2  22   6        134.55        105.75        11.87 o                         
  -1  22   6         65.27         51.99        14.61 o                         
   0  22   6        122.83        113.29        23.37 o                         
   1  22   6         20.71         52.58        14.70 o                         
   2  22   6        142.32        118.99        21.26 o                         
   3  22   6         15.39         14.97        19.89 o                         
  -7  23   6        144.59        175.84        53.69 o                         
  -6  23   6          0.23          9.62        14.79 o                         
  -5  23   6        137.13        125.47        15.72 o                         
  -4  23   6          2.17        -14.44        14.44 o                         
  -3  23   6        460.73        432.13        29.03 o                         
  -2  23   6          0.37         -5.61        16.35 o                         
  -1  23   6        349.58        348.75        19.63 o                         
   0  23   6         19.13          6.57        15.42 o                         
   1  23   6        384.03        402.89        21.17 o                         
   2  23   6          4.36        -17.15        17.15 o                         
   3  23   6        193.00        199.75        47.22 o                         
  -7  24   6        108.68        146.95        33.87 o                         
  -6  24   6        189.48        227.14        20.49 o                         
  -5  24   6          4.62         -5.16        15.36 o                         
  -4  24   6          2.48        -16.70        16.70 o                         
  -3  24   6        102.99         87.54        13.88 o                         
  -2  24   6        247.50        240.44        28.02 o                         
  -1  24   6        382.11        374.32        23.99 o                         
   0  24   6         30.02         42.55        19.40 o                         
   1  24   6         12.71         49.40        24.30 o                         
   2  24   6          9.01          7.37        21.20 o                         
   3  24   6         47.87         38.86        21.87 o                         
  -6  25   6         58.82         29.02        22.14 o                         
  -5  25   6          9.45          8.47        16.28 o                         
  -4  25   6         29.04         -0.52        25.56 o                         
  -3  25   6        547.25        493.28        21.84 o                         
  -2  25   6         21.90         24.47        13.17 o                         
  -1  25   6         21.50        -15.64        22.20 o                         
   0  25   6          7.42         -5.36        14.90 o                         
   1  25   6        161.01        179.77        29.40 o                         
   2  25   6         60.72         12.22        22.22 o                         
  -6  26   6         45.85         42.04        17.89 o                         
  -5  26   6         49.68         30.32        17.21 o                         
  -4  26   6        274.54        303.52        26.91 o                         
  -3  26   6          7.34         12.84        13.98 o                         
  -2  26   6        465.00        470.96        35.79 o                         
  -1  26   6        195.16        207.69        29.21 o                         
   0  26   6        179.90        195.47        21.68 o                         
   1  26   6         18.44         59.20        28.82 o                         
   2  26   6        292.61        243.73        47.27 o                         
  -6  27   6         32.27         30.02        19.01 o                         
  -5  27   6          0.11         -6.62        19.88 o                         
  -4  27   6         79.36         72.00        20.51 o                         
  -3  27   6         93.46         92.13        15.77 o                         
  -2  27   6        108.89        124.92        24.15 o                         
  -1  27   6        119.51         95.88        22.98 o                         
   0  27   6          0.12        -18.50        18.58 o                         
   1  27   6          8.76         -5.80        31.00 o                         
  -5  28   6         23.52         47.39        26.51 o                         
  -4  28   6        366.00        331.49        22.12 o                         
  -3  28   6          1.89        -16.61        18.78 o                         
  -2  28   6         65.12         65.31        18.76 o                         
  -1  28   6         27.34         31.16        18.48 o                         
   0  28   6        278.13        244.26        37.23 o                         
   1  28   6          3.61         37.37        23.01 o                         
  -5  29   6         15.02          2.61        26.04 o                         
  -4  29   6        156.25        187.02        24.65 o                         
  -3  29   6         62.03         67.56        24.29 o                         
  -2  29   6         84.80         72.83        19.88 o                         
  -1  29   6        181.38        201.66        36.02 o                         
   0  29   6          8.71          1.08        27.79 o                         
   1  29   6        142.26        129.32        64.66 o                         
  -4  30   6        211.61        227.54        22.81 o                         
  -3  30   6          8.75         34.97        17.94 o                         
  -2  30   6          2.60         10.13        28.77 o                         
  -1  30   6         48.10         53.45        23.55 o                         
   0  30   6        244.30        220.13        37.29 o                         
  -3  31   6        530.98        646.50        70.92 o                         
  -2  31   6          0.95         45.75        27.05 o                         
  -1  31   6         93.64        122.95        26.79 o                         
  -9   1   7          4.85          8.40        22.65 o                         
  -8   1   7         13.55         15.66        11.36 o                         
  -7   1   7        166.49        183.71        11.57 o                         
  -6   1   7        331.07        310.64        18.41 o                         
  -5   1   7        922.96        991.67        23.44 o                         
  -4   1   7        371.96        344.44        13.73 o                         
  -3   1   7        464.90        491.70        15.84 o                         
  -2   1   7        356.66        367.78        13.99 o                         
  -1   1   7       4337.55       4622.51        73.44 o                         
   0   1   7       1541.55       1677.72        32.91 o                         
   1   1   7        146.22        132.44         9.76 o                         
   2   1   7        287.00        281.04        18.06 o                         
   3   1   7        342.78        310.42        26.05 o                         
   4   1   7        430.99        438.79        28.52 o                         
  -9   2   7         82.93         93.20        17.18 o                         
  -8   2   7          1.27         -8.02        13.22 o                         
  -7   2   7          7.80         -4.69        10.15 o                         
  -6   2   7        275.31        281.85        12.01 o                         
  -5   2   7        236.95        222.45        10.82 o                         
  -4   2   7         14.12         38.46         9.67 o                         
  -3   2   7          9.50         16.80         8.82 o                         
  -2   2   7        140.30        142.93         9.63 o                         
  -1   2   7        624.04        748.67        21.20 o                         
   0   2   7         46.16         58.70         9.11 o                         
   1   2   7         23.58         16.04         9.24 o                         
   2   2   7        279.23        235.83        17.93 o                         
   3   2   7        181.93        156.25        16.03 o                         
   4   2   7        107.00         65.91        15.89 o                         
  -9   3   7          2.44         -4.53        20.37 o                         
  -8   3   7         43.89         26.34        13.23 o                         
  -7   3   7        133.36        102.31        11.98 o                         
  -6   3   7         27.76         31.28         9.62 o                         
  -5   3   7         90.38        114.22        11.16 o                         
  -4   3   7         41.07         41.89         8.45 o                         
  -3   3   7         49.44         56.04         9.59 o                         
  -2   3   7        199.72        170.51         9.77 o                         
  -1   3   7        260.31        285.60        14.21 o                         
   0   3   7        460.31        469.86        18.73 o                         
   1   3   7        249.93        217.11        15.04 o                         
   2   3   7        241.06        241.12        23.34 o                         
   3   3   7         67.80         56.47        18.55 o                         
   4   3   7         42.67         36.82        16.80 o                         
  -9   4   7         45.33         57.77        23.52 o                         
  -8   4   7         40.11         37.74        14.19 o                         
  -7   4   7         57.39         41.92        11.94 o                         
  -6   4   7        381.58        420.61        25.33 o                         
  -5   4   7        224.65        198.55        10.62 o                         
  -4   4   7         36.51         61.24         8.55 o                         
  -3   4   7        229.09        228.25        10.69 o                         
  -2   4   7        645.81        664.11        20.51 o                         
  -1   4   7       2354.59       2328.16        41.39 o                         
   0   4   7        366.15        359.69        16.54 o                         
   1   4   7         97.21        122.77        13.34 o                         
   2   4   7        416.33        368.10        24.31 o                         
   3   4   7        403.09        398.76        30.98 o                         
   4   4   7        219.37        170.83        22.80 o                         
  -9   5   7          0.23        -18.31        18.31 o                         
  -8   5   7         81.43         59.63        14.32 o                         
  -7   5   7         59.63         69.58        12.02 o                         
  -6   5   7         38.66         57.10        11.06 o                         
  -5   5   7         13.21          3.97        10.11 o                         
  -4   5   7          5.02         -8.03         8.03 o                         
  -3   5   7          9.13          8.96         8.90 o                         
  -2   5   7         90.32         78.88         9.99 o                         
  -1   5   7         75.04         97.29        13.07 o                         
   0   5   7          0.39         -9.92        10.77 o                         
   1   5   7        372.48        381.62        23.81 o                         
   2   5   7         24.35          9.36        12.49 o                         
   3   5   7        102.64         87.44        18.31 o                         
   4   5   7        120.41         62.63        19.85 o                         
  -9   6   7          3.26        -10.23        18.15 o                         
  -8   6   7         35.03         19.18        14.26 o                         
  -7   6   7        104.46         98.09        12.66 o                         
  -6   6   7        153.17        153.25        11.77 o                         
  -5   6   7        465.03        430.47        18.53 o                         
  -4   6   7        602.82        633.98        18.59 o                         
  -3   6   7        385.12        425.13        18.98 o                         
  -2   6   7        137.35        146.87         9.82 o                         
  -1   6   7        698.12        722.79        20.49 o                         
   0   6   7        523.73        549.46        22.69 o                         
   1   6   7         33.79         56.62        11.29 o                         
   2   6   7        107.46         90.86        18.55 o                         
   3   6   7        113.44        141.63        19.45 o                         
   4   6   7         67.47         53.38        20.22 o                         
  -9   7   7          1.01        -11.55        18.60 o                         
  -8   7   7         20.12          1.66        14.67 o                         
  -7   7   7        203.00        219.56        13.67 o                         
  -6   7   7        364.58        348.93        18.80 o                         
  -5   7   7         73.75         84.87        10.90 o                         
  -4   7   7          2.94         13.70         8.39 o                         
  -3   7   7        898.80        984.35        25.36 o                         
  -2   7   7         70.84         53.21         9.03 o                         
  -1   7   7        380.29        420.60        25.20 o                         
   0   7   7        487.78        558.82        22.19 o                         
   1   7   7          7.21         13.05        11.24 o                         
   2   7   7         86.23         93.64        16.54 o                         
   3   7   7        540.18        477.03        23.78 o                         
   4   7   7        641.01        557.25        33.42 o                         
  -9   8   7          2.59        -14.19        19.47 o                         
  -8   8   7        187.25        137.17        21.37 o                         
  -7   8   7        392.74        365.71        21.62 o                         
  -6   8   7        188.28        181.22        12.05 o                         
  -5   8   7         73.37         82.69         9.85 o                         
  -4   8   7        255.01        234.64        10.30 o                         
  -3   8   7        684.22        674.18        21.51 o                         
  -2   8   7         81.09         76.34        10.07 o                         
  -1   8   7         15.87         18.57        11.89 o                         
   0   8   7         29.80         43.30        13.52 o                         
   1   8   7         10.32         22.48        13.37 o                         
   2   8   7        167.31        147.31        18.01 o                         
   3   8   7         38.82         14.49        19.61 o                         
   4   8   7          0.65         26.79        28.37 o                         
  -9   9   7         19.48         16.26        21.35 o                         
  -8   9   7          5.59        -16.06        16.06 o                         
  -7   9   7        109.58        108.87        14.58 o                         
  -6   9   7         14.49         27.93        11.09 o                         
  -5   9   7        256.68        289.10        13.29 o                         
  -4   9   7        405.48        412.57        16.11 o                         
  -3   9   7        671.37        729.26        20.98 o                         
  -2   9   7        730.87        788.72        25.59 o                         
  -1   9   7        535.39        523.82        22.53 o                         
   0   9   7        632.60        613.16        24.75 o                         
   1   9   7        219.13        197.14        23.23 o                         
   2   9   7       1256.32       1228.79        43.10 o                         
   3   9   7         94.95         60.78        18.17 o                         
   4   9   7        182.96        200.07        29.76 o                         
  -9  10   7          0.01         -9.66        25.56 o                         
  -8  10   7         66.33         67.51        16.67 o                         
  -7  10   7         67.11         64.49        14.45 o                         
  -6  10   7        199.72        210.01        13.57 o                         
  -5  10   7         68.37         83.89        10.03 o                         
  -4  10   7        174.36        169.45        10.45 o                         
  -3  10   7         53.36         39.29        10.57 o                         
  -2  10   7        390.00        470.15        21.09 o                         
  -1  10   7         27.53         36.69        12.50 o                         
   0  10   7        212.73        221.63        14.43 o                         
   1  10   7         15.26         27.54        13.77 o                         
   2  10   7         50.51         78.97        20.62 o                         
   3  10   7         19.14         13.25        18.23 o                         
   4  10   7         88.75         99.12        28.73 o                         
  -8  11   7          9.08         20.26        17.33 o                         
  -7  11   7         35.21         21.94        14.56 o                         
  -6  11   7         13.43         -2.08        13.43 o                         
  -5  11   7        141.05        149.52        12.01 o                         
  -4  11   7        235.88        224.06        12.48 o                         
  -3  11   7        149.24        142.44        11.81 o                         
  -2  11   7        276.50        270.22        14.96 o                         
  -1  11   7         50.72         29.56        13.64 o                         
   0  11   7        258.46        255.43        16.62 o                         
   1  11   7        510.80        495.04        23.06 o                         
   2  11   7        948.69        910.62        32.15 o                         
   3  11   7         45.46         39.52        21.07 o                         
   4  11   7          3.18        -11.06        28.40 o                         
  -8  12   7         51.49         16.60        21.67 o                         
  -7  12   7         45.54         11.60        14.36 o                         
  -6  12   7          3.95         12.37        13.84 o                         
  -5  12   7         32.66         33.52        10.91 o                         
  -4  12   7        673.19        763.63        23.29 o                         
  -3  12   7        159.73        154.89        11.88 o                         
  -2  12   7         32.82         47.06        13.41 o                         
  -1  12   7        173.82        171.57        13.45 o                         
   0  12   7        707.30        716.79        25.29 o                         
   1  12   7        350.06        390.58        17.47 o                         
   2  12   7        117.42        155.48        16.74 o                         
   3  12   7        136.74        147.20        24.87 o                         
   4  12   7         44.14         41.69        22.45 o                         
  -8  13   7          2.67         -6.35        19.85 o                         
  -7  13   7         15.95          8.90        15.31 o                         
  -6  13   7          3.92         -1.83        15.75 o                         
  -5  13   7          3.97         -0.80        10.74 o                         
  -4  13   7          5.35          9.32        10.87 o                         
  -3  13   7         34.43         27.68        12.84 o                         
  -2  13   7          7.11         -0.66        13.07 o                         
  -1  13   7         34.96          3.89        12.40 o                         
   0  13   7         18.92         26.46        13.23 o                         
   1  13   7          7.25         18.79        15.05 o                         
   2  13   7        138.49        132.17        15.18 o                         
   3  13   7         27.49         19.90        19.97 o                         
  -8  14   7        136.67        196.30        23.11 o                         
  -7  14   7         96.14         87.72        16.10 o                         
  -6  14   7         12.04         24.31        12.11 o                         
  -5  14   7         14.92         -0.65        13.38 o                         
  -4  14   7       1065.40       1178.93        28.84 o                         
  -3  14   7        539.05        517.03        21.63 o                         
  -2  14   7        149.91        185.72        15.13 o                         
  -1  14   7        116.32        112.10        13.88 o                         
   0  14   7        291.18        309.64        15.94 o                         
   1  14   7        523.93        463.91        20.91 o                         
   2  14   7         92.91        107.20        15.92 o                         
   3  14   7        232.67        284.41        21.85 o                         
  -8  15   7          6.06          4.13        22.42 o                         
  -7  15   7         11.75          9.25        18.02 o                         
  -6  15   7         14.20          0.60        12.75 o                         
  -5  15   7        160.94        186.55        13.61 o                         
  -4  15   7         75.15         83.70        12.14 o                         
  -3  15   7        125.22        145.47        14.48 o                         
  -2  15   7         58.05         30.03        18.77 o                         
  -1  15   7        309.33        345.16        23.66 o                         
   0  15   7          3.38          4.55        12.90 o                         
   1  15   7        106.76        122.03        16.64 o                         
   2  15   7        155.77        179.63        16.76 o                         
   3  15   7         42.73         45.00        19.84 o                         
  -8  16   7         25.17         -8.71        22.36 o                         
  -7  16   7          0.83         11.55        27.41 o                         
  -6  16   7        129.95        121.69        13.64 o                         
  -5  16   7        126.99        103.70        14.15 o                         
  -4  16   7        135.12        139.48        14.29 o                         
  -3  16   7        197.78        160.31        12.81 o                         
  -2  16   7          7.64        -13.33        13.33 o                         
  -1  16   7         85.56         80.69        14.12 o                         
   0  16   7        133.01        136.54        14.53 o                         
   1  16   7        278.00        296.99        21.82 o                         
   2  16   7         44.05         32.17        16.86 o                         
   3  16   7         58.94         74.01        20.52 o                         
  -8  17   7          7.95          2.20        23.05 o                         
  -7  17   7          9.24         34.37        30.30 o                         
  -6  17   7        130.70        121.94        14.55 o                         
  -5  17   7        386.69        448.19        21.49 o                         
  -4  17   7        247.27        220.44        14.17 o                         
  -3  17   7        480.86        491.92        19.57 o                         
  -2  17   7        610.55        578.19        36.80 o                         
  -1  17   7         63.70         60.85        13.92 o                         
   0  17   7        146.21        109.52        15.84 o                         
   1  17   7        578.48        549.43        30.26 o                         
   2  17   7        460.22        506.53        23.56 o                         
   3  17   7         21.54         -4.72        21.19 o                         
  -7  18   7          4.09         10.42        42.99 o                         
  -6  18   7          1.47        -14.71        18.04 o                         
  -5  18   7         64.48         54.52        13.88 o                         
  -4  18   7         30.11         33.26        12.67 o                         
  -3  18   7        155.24        122.15        16.27 o                         
  -2  18   7          8.45          9.31        16.24 o                         
  -1  18   7          4.27          3.97        13.55 o                         
   0  18   7          9.47         12.25        13.85 o                         
   1  18   7          2.69          4.21        13.18 o                         
   2  18   7         29.93         44.97        20.16 o                         
   3  18   7         27.10         26.48        21.44 o                         
  -7  19   7         17.85         35.99        48.76 o                         
  -6  19   7         45.11         27.85        14.64 o                         
  -5  19   7        207.04        219.02        15.96 o                         
  -4  19   7        156.72        124.50        13.86 o                         
  -3  19   7        496.79        585.18        23.46 o                         
  -2  19   7        478.98        449.92        22.59 o                         
  -1  19   7         66.58         47.17        25.39 o                         
   0  19   7         64.02         66.67        17.38 o                         
   1  19   7        241.64        269.85        17.79 o                         
   2  19   7        332.64        354.72        32.37 o                         
  -7  20   7         31.35         31.91        46.10 o                         
  -6  20   7          2.82         -7.42        16.08 o                         
  -5  20   7          2.04        -14.88        14.88 o                         
  -4  20   7        207.12        242.03        16.03 o                         
  -3  20   7        191.17        173.46        25.23 o                         
  -2  20   7         33.05         48.41        19.47 o                         
  -1  20   7         21.39         -5.12        24.21 o                         
   0  20   7        592.92        511.44        38.55 o                         
   1  20   7         80.37         73.01        15.27 o                         
   2  20   7         86.15         72.78        25.88 o                         
  -7  21   7         11.63         48.68        38.03 o                         
  -6  21   7         98.58         67.67        18.63 o                         
  -5  21   7         13.90         -7.70        16.60 o                         
  -4  21   7        153.62        112.29        19.09 o                         
  -3  21   7          4.22        -12.61        12.61 o                         
  -2  21   7          1.94        -17.23        17.23 o                         
  -1  21   7         41.79         43.03        25.66 o                         
   0  21   7        108.91        113.37        14.76 o                         
   1  21   7         12.81          6.98        18.28 o                         
   2  21   7          8.42         -1.34        27.98 o                         
  -6  22   7         47.67         40.50        24.03 o                         
  -5  22   7         59.06         29.59        18.94 o                         
  -4  22   7        355.54        370.51        19.27 o                         
  -3  22   7        116.96         90.70        16.67 o                         
  -2  22   7         69.66         58.87        19.50 o                         
  -1  22   7        357.12        329.17        21.63 o                         
   0  22   7        553.47        506.71        38.71 o                         
   1  22   7        217.87        235.67        21.24 o                         
   2  22   7        131.36        145.22        43.98 o                         
  -6  23   7        150.18        163.21        21.72 o                         
  -5  23   7        141.81        173.91        27.50 o                         
  -4  23   7          0.97        -16.09        16.09 o                         
  -3  23   7        107.76        114.59        15.88 o                         
  -2  23   7         40.93        -10.84        21.00 o                         
  -1  23   7         37.72          4.11        19.91 o                         
   0  23   7         29.56         18.97        24.86 o                         
   1  23   7        128.11        126.97        30.77 o                         
  -6  24   7        111.96        110.81        21.88 o                         
  -5  24   7         40.62         37.25        20.42 o                         
  -4  24   7         20.58        -11.27        16.84 o                         
  -3  24   7         27.55         12.25        14.84 o                         
  -2  24   7        134.54        156.58        21.74 o                         
  -1  24   7        437.56        423.22        39.06 o                         
   0  24   7         94.58         80.13        34.20 o                         
   1  24   7         83.16        100.22        34.21 o                         
  -5  25   7         84.71        100.38        25.64 o                         
  -4  25   7         63.45         19.96        29.37 o                         
  -3  25   7        138.95        155.52        22.32 o                         
  -2  25   7         40.47         22.13        25.97 o                         
  -1  25   7         49.16         63.91        23.69 o                         
   0  25   7         33.56         15.44        26.67 o                         
  -5  26   7        132.41        137.71        22.88 o                         
  -4  26   7          0.04        -18.01        18.01 o                         
  -3  26   7          0.75         16.15        21.20 o                         
  -2  26   7        146.45        147.32        19.96 o                         
  -1  26   7        128.84        111.46        44.92 o                         
   0  26   7          0.41         45.99        33.74 o                         
  -4  27   7         72.47         76.99        19.56 o                         
  -3  27   7         38.20         74.13        17.55 o                         
  -2  27   7         69.96         44.65        29.06 o                         
  -1  27   7        248.66        302.46        67.32 o                         
  -3  28   7          0.33         33.33        27.35 o                         
  -2  28   7          2.00         23.93        20.76 o                         
  -8   0   8         29.13          9.30        19.01 o                         
  -7   0   8         28.35         10.65        16.95 o                         
  -6   0   8         44.50         43.26        15.50 o                         
  -5   0   8        269.73        272.35        18.18 o                         
  -4   0   8         64.05         76.50        22.27 o                         
  -3   0   8       2020.79       2213.91        52.26 o                         
  -2   0   8        134.62        132.78        15.70 o                         
  -1   0   8        201.23        179.85        15.92 o                         
   0   0   8         83.63         85.67        19.46 o                         
   1   0   8       1129.07       1200.05        68.94 o                         
   2   0   8        223.49        204.66        41.94 o                         
   3   0   8         15.13          5.27        17.98 o                         
  -8   1   8          7.48        -13.51        13.51 o                         
  -7   1   8          0.40        -11.91        11.91 o                         
  -6   1   8         20.98         27.49        10.80 o                         
  -5   1   8          0.00         -2.26        10.31 o                         
  -4   1   8        120.33        125.60        14.35 o                         
  -3   1   8          5.76         31.80         9.70 o                         
  -2   1   8         50.65         58.49        10.37 o                         
  -1   1   8         50.85         66.82         9.90 o                         
   0   1   8        250.33        213.13        23.11 o                         
   1   1   8          5.45         27.35        10.39 o                         
   2   1   8        113.74        106.17        10.58 o                         
   3   1   8         20.85         21.64        16.04 o                         
  -8   2   8          8.48        -11.61        14.96 o                         
  -7   2   8         46.19         25.59        12.11 o                         
  -6   2   8          2.12          7.03        10.98 o                         
  -5   2   8         82.91         93.62        10.87 o                         
  -4   2   8         26.20         20.49         9.96 o                         
  -3   2   8        359.35        433.61        27.76 o                         
  -2   2   8         12.22         13.28         9.79 o                         
  -1   2   8         43.17         25.69         9.91 o                         
   0   2   8          1.52         -1.00        10.05 o                         
   1   2   8        484.06        475.99        25.95 o                         
   2   2   8        148.14        107.19        28.97 o                         
   3   2   8         34.40         12.43        28.75 o                         
  -8   3   8        212.65        209.46        17.16 o                         
  -7   3   8          1.15        -12.71        12.71 o                         
  -6   3   8          7.59        -11.04        11.04 o                         
  -5   3   8         59.49         68.69        10.50 o                         
  -4   3   8        530.57        607.93        19.40 o                         
  -3   3   8          3.15         10.76        11.52 o                         
  -2   3   8        613.64        641.01        20.79 o                         
  -1   3   8        172.34        142.94        12.53 o                         
   0   3   8        682.86        648.59        27.70 o                         
   1   3   8         23.73         25.54        14.50 o                         
   2   3   8        683.20        646.40        41.56 o                         
   3   3   8         94.40         44.11        28.37 o                         
  -8   4   8          2.56          0.88        15.71 o                         
  -7   4   8         52.02         30.60        13.97 o                         
  -6   4   8         15.46         -6.34        11.44 o                         
  -5   4   8        126.29        127.18        14.10 o                         
  -4   4   8         67.68         73.82        10.33 o                         
  -3   4   8        130.03        140.00        10.85 o                         
  -2   4   8          0.04         23.21        10.48 o                         
  -1   4   8         11.17         -7.33         9.52 o                         
   0   4   8         61.20         55.07        19.78 o                         
   1   4   8          1.15        -14.17        14.17 o                         
   2   4   8          4.23         -8.69        16.29 o                         
   3   4   8         10.24         85.28        83.83 o                         
  -8   5   8        106.03         77.63        16.44 o                         
  -7   5   8          3.60        -10.11        14.14 o                         
  -6   5   8        151.85        155.90        13.14 o                         
  -5   5   8         19.86         14.18        11.31 o                         
  -4   5   8        475.01        547.67        20.67 o                         
  -3   5   8         58.72         82.60        10.97 o                         
  -2   5   8       1204.45       1262.33        34.87 o                         
  -1   5   8         92.11         70.34        12.65 o                         
   0   5   8        561.15        598.66        31.62 o                         
   1   5   8         55.29         40.41        22.00 o                         
   2   5   8        473.12        442.88        54.90 o                         
   3   5   8         27.09         66.26        62.30 o                         
  -8   6   8          0.70        -16.08        16.08 o                         
  -7   6   8         29.86         16.60        13.06 o                         
  -6   6   8          0.30         -9.63        11.46 o                         
  -5   6   8         40.66         41.40        12.13 o                         
  -4   6   8         32.33         37.40         9.98 o                         
  -3   6   8        535.32        607.68        22.20 o                         
  -2   6   8         27.71         46.00        10.66 o                         
  -1   6   8          3.72         16.21        18.04 o                         
   0   6   8          3.44          5.05        13.29 o                         
   1   6   8        578.08        556.27        33.18 o                         
   2   6   8         59.37         96.83        23.97 o                         
   3   6   8          2.34         89.90        31.11 o                         
  -8   7   8          3.23        -18.40        18.40 o                         
  -7   7   8          8.76         -4.93        13.23 o                         
  -6   7   8         98.53         85.92        12.40 o                         
  -5   7   8         32.80         12.03        11.18 o                         
  -4   7   8         56.26         61.74        10.23 o                         
  -3   7   8         10.02         19.49         9.52 o                         
  -2   7   8        803.51        793.78        27.88 o                         
  -1   7   8          9.89          9.54        14.35 o                         
   0   7   8        238.78        222.44        19.58 o                         
   1   7   8        125.72        122.52        29.80 o                         
   2   7   8         35.62         97.97        25.65 o                         
   3   7   8          6.69         99.17        42.93 o                         
  -8   8   8         11.25         18.69        18.24 o                         
  -7   8   8         66.18         84.93        14.11 o                         
  -6   8   8          2.70          6.73        13.23 o                         
  -5   8   8        379.23        382.35        16.10 o                         
  -4   8   8        129.64        106.66        10.45 o                         
  -3   8   8        638.01        691.11        24.53 o                         
  -2   8   8         55.79         46.87        11.32 o                         
  -1   8   8        452.75        503.58        30.07 o                         
   0   8   8         27.93         21.23        16.48 o                         
   1   8   8        816.37        713.17        42.04 o                         
   2   8   8         33.77        102.98        32.65 o                         
   3   8   8        107.72        160.46        46.14 o                         
  -8   9   8         29.62         -2.31        21.10 o                         
  -7   9   8         34.18         25.36        13.90 o                         
  -6   9   8         49.97         38.30        16.87 o                         
  -5   9   8          8.19         23.24        11.99 o                         
  -4   9   8         62.53         52.85        10.75 o                         
  -3   9   8         89.52         85.91        10.22 o                         
  -2   9   8          1.40          6.62        13.30 o                         
  -1   9   8         22.66         41.69        14.06 o                         
   0   9   8          6.05        -14.00        14.00 o                         
   1   9   8         62.73         75.68        17.91 o                         
   2   9   8         45.31        125.95        33.38 o                         
  -8  10   8         17.83         -5.35        21.31 o                         
  -7  10   8        168.40        166.89        17.41 o                         
  -6  10   8         29.28         34.13        13.22 o                         
  -5  10   8        195.64        211.72        15.90 o                         
  -4  10   8         98.20         72.96        11.95 o                         
  -3  10   8        223.61        238.32        20.04 o                         
  -2  10   8          9.82         13.15        13.59 o                         
  -1  10   8        582.39        618.52        27.15 o                         
   0  10   8        188.02        180.49        20.46 o                         
   1  10   8        203.93        228.72        17.68 o                         
   2  10   8         25.04         22.12        33.55 o                         
  -8  11   8         85.89        100.40        23.67 o                         
  -7  11   8          4.61         -7.12        16.75 o                         
  -6  11   8         26.02         40.31        22.66 o                         
  -5  11   8        105.86        124.11        16.92 o                         
  -4  11   8        311.99        356.21        24.84 o                         
  -3  11   8         31.49         20.73        11.87 o                         
  -2  11   8        215.70        234.31        16.53 o                         
  -1  11   8          2.37          3.28        14.94 o                         
   0  11   8        243.68        282.62        20.96 o                         
   1  11   8          1.64          0.59        15.99 o                         
   2  11   8        215.06        242.37        36.34 o                         
  -8  12   8         49.80         14.14        25.15 o                         
  -7  12   8         45.47         11.97        17.80 o                         
  -6  12   8          0.24         -1.43        16.03 o                         
  -5  12   8        116.75        107.26        16.82 o                         
  -4  12   8        252.45        198.27        14.92 o                         
  -3  12   8         85.52         86.73        12.41 o                         
  -2  12   8          0.89        -10.21        16.15 o                         
  -1  12   8        421.04        403.86        35.86 o                         
   0  12   8        143.61        163.69        26.71 o                         
   1  12   8          2.18        -14.79        16.37 o                         
   2  12   8         23.02         36.09        17.99 o                         
  -7  13   8         18.75          8.85        19.43 o                         
  -6  13   8        310.27        293.84        19.96 o                         
  -5  13   8          0.72         -6.65        13.37 o                         
  -4  13   8        224.59        234.14        15.19 o                         
  -3  13   8         58.20         46.50        12.40 o                         
  -2  13   8        360.10        395.14        19.52 o                         
  -1  13   8          0.48          8.39        16.94 o                         
   0  13   8       1038.80       1084.83        33.87 o                         
   1  13   8         11.32         17.60        19.41 o                         
   2  13   8        120.55        108.89        17.93 o                         
  -7  14   8          3.48        -20.31        20.31 o                         
  -6  14   8          0.32         17.30        19.71 o                         
  -5  14   8         12.69         -2.17        13.79 o                         
  -4  14   8         68.67         46.46        13.67 o                         
  -3  14   8         83.57         63.49        12.88 o                         
  -2  14   8          0.42          0.35        16.04 o                         
  -1  14   8          3.86        -19.77        19.77 o                         
   0  14   8          6.33          8.62        17.61 o                         
   1  14   8          1.62          1.82        22.99 o                         
   2  14   8          6.99          4.98        24.42 o                         
  -7  15   8          7.58         18.28        32.15 o                         
  -6  15   8        275.44        295.42        21.58 o                         
  -5  15   8         41.18         23.95        14.35 o                         
  -4  15   8        105.73         72.75        13.92 o                         
  -3  15   8         59.39         23.54        15.76 o                         
  -2  15   8        266.24        248.38        17.75 o                         
  -1  15   8         25.22         15.92        15.32 o                         
   0  15   8        660.24        670.94        36.01 o                         
   1  15   8         46.35         44.71        18.70 o                         
   2  15   8         36.93         73.80        20.47 o                         
  -7  16   8         41.94         91.44        58.17 o                         
  -6  16   8         12.19         17.19        32.01 o                         
  -5  16   8         87.43         79.09        15.41 o                         
  -4  16   8         18.72         -7.45        20.85 o                         
  -3  16   8        149.50        154.38        24.07 o                         
  -2  16   8        184.85        188.18        25.60 o                         
  -1  16   8        565.08        592.05        24.99 o                         
   0  16   8        269.48        260.52        33.33 o                         
   1  16   8          3.72         16.85        22.07 o                         
  -7  17   8         21.96         34.95        29.08 o                         
  -6  17   8          8.38         -5.08        18.89 o                         
  -5  17   8         18.67          3.96        15.36 o                         
  -4  17   8          0.90        -14.11        14.11 o                         
  -3  17   8          6.62        -24.90        25.76 o                         
  -2  17   8        181.41        162.42        21.16 o                         
  -1  17   8         73.24         98.22        23.18 o                         
   0  17   8         31.60         35.21        26.27 o                         
   1  17   8         10.00         -3.56        29.29 o                         
  -6  18   8         15.79        -18.95        18.95 o                         
  -5  18   8        106.43        118.28        16.29 o                         
  -4  18   8         41.49         12.85        22.63 o                         
  -3  18   8         60.59         66.28        18.53 o                         
  -2  18   8         40.70         28.11        16.32 o                         
  -1  18   8        495.33        475.46        40.05 o                         
   0  18   8        201.16        200.65        24.10 o                         
   1  18   8         54.87         65.26        22.72 o                         
  -6  19   8         73.48         70.61        30.68 o                         
  -5  19   8          2.53          3.57        17.09 o                         
  -4  19   8          1.06        -13.23        16.11 o                         
  -3  19   8         59.25         51.99        20.01 o                         
  -2  19   8         22.68         19.29        17.20 o                         
  -1  19   8          0.46          1.62        29.78 o                         
   0  19   8         40.92         30.82        18.43 o                         
   1  19   8          1.29        -17.14        33.50 o                         
  -6  20   8          1.88        -19.63        19.63 o                         
  -5  20   8         43.17         32.33        32.28 o                         
  -4  20   8          5.29        -19.36        19.47 o                         
  -3  20   8        129.63         88.66        22.46 o                         
  -2  20   8         44.61         -1.04        19.52 o                         
  -1  20   8        125.86        123.29        28.82 o                         
   0  20   8         34.26         17.59        24.15 o                         
  -5  21   8          3.20          7.57        26.99 o                         
  -4  21   8         55.61         67.83        18.05 o                         
  -3  21   8          0.14        -11.70        21.12 o                         
  -2  21   8        297.90        324.54        30.83 o                         
  -1  21   8          0.39        -12.65        32.69 o                         
   0  21   8        120.41        148.45        32.04 o                         
  -5  22   8          0.84        -14.26        20.73 o                         
  -4  22   8         16.58         -7.09        20.31 o                         
  -3  22   8         52.61         46.84        26.49 o                         
  -2  22   8         45.04         15.46        24.20 o                         
  -1  22   8         12.33        -10.21        24.35 o                         
  -4  23   8         67.39         44.05        26.61 o                         
  -3  23   8         10.53        -16.14        37.17 o                         
  -2  23   8         95.09         81.68        50.07 o                         
  -1  23   8         15.99         -4.62        20.71 o                         
  -3  24   8          3.55         75.19        27.93 o                         
  -2  24   8         55.05         63.59        24.60 o                         
  -7   1   9         21.16        -16.06        16.06 o                         
  -6   1   9         82.78         78.81        13.51 o                         
  -5   1   9        189.20        178.63        13.51 o                         
  -4   1   9         84.80         90.93        13.44 o                         
  -3   1   9        213.65        216.76        24.74 o                         
  -2   1   9        163.45        190.45        17.78 o                         
  -1   1   9        764.14        852.19        27.46 o                         
   0   1   9         18.09         10.51        18.58 o                         
   1   1   9        158.04        147.08        51.53 o                         
  -7   2   9         11.23         42.03        18.14 o                         
  -6   2   9         81.88         42.69        13.38 o                         
  -5   2   9          0.82         -3.83        12.92 o                         
  -4   2   9         20.53         22.90        12.87 o                         
  -3   2   9        122.61         71.92        15.71 o                         
  -2   2   9        262.13        253.67        14.66 o                         
  -1   2   9        119.62        137.81        19.21 o                         
   0   2   9        271.11        284.10        35.60 o                         
   1   2   9         11.69         42.77        37.58 o                         
  -7   3   9         59.09         29.98        17.13 o                         
  -6   3   9          0.25         -5.03        17.92 o                         
  -5   3   9         18.98          8.61        18.30 o                         
  -4   3   9         33.39         34.48        12.58 o                         
  -3   3   9        310.62        322.95        16.68 o                         
  -2   3   9          0.15          6.55        20.70 o                         
  -1   3   9        266.98        239.31        25.31 o                         
   0   3   9         13.13         25.69        24.33 o                         
   1   3   9         90.17        121.20        42.03 o                         
  -7   4   9         19.85        -11.95        22.73 o                         
  -6   4   9        299.87        279.31        17.15 o                         
  -5   4   9         54.79        102.88        17.81 o                         
  -4   4   9        161.89        156.30        17.76 o                         
  -3   4   9         42.35         30.55        18.68 o                         
  -2   4   9        171.68        156.33        27.24 o                         
  -1   4   9        305.22        306.89        54.49 o                         
   0   4   9        513.60        521.48        44.07 o                         
   1   4   9          9.13          7.42        49.50 o                         
  -7   5   9          1.48        -16.13        16.13 o                         
  -6   5   9         55.00         64.47        13.93 o                         
  -5   5   9        172.39        180.81        17.08 o                         
  -4   5   9          0.10        -12.15        12.56 o                         
  -3   5   9        177.95        147.32        17.84 o                         
  -2   5   9        154.67        143.47        16.00 o                         
  -1   5   9         36.36         50.26        26.78 o                         
   0   5   9         38.76         59.12        19.86 o                         
   1   5   9         23.91          6.21        22.61 o                         
  -7   6   9          9.59         31.02        21.76 o                         
  -6   6   9         71.57         46.68        14.31 o                         
  -5   6   9         12.79         27.11        13.58 o                         
  -4   6   9        218.15        187.43        13.77 o                         
  -3   6   9          7.36         11.56        15.34 o                         
  -2   6   9        140.92        152.20        15.57 o                         
  -1   6   9         66.05         90.98        25.43 o                         
   0   6   9        185.19        186.85        26.28 o                         
   1   6   9          5.62         19.10        39.90 o                         
  -7   7   9          1.84         16.38        17.71 o                         
  -6   7   9         79.51         97.70        19.17 o                         
  -5   7   9        129.96         96.68        14.24 o                         
  -4   7   9          5.00        -12.70        12.70 o                         
  -3   7   9          2.51        -16.62        16.62 o                         
  -2   7   9        221.64        264.57        28.23 o                         
  -1   7   9        333.08        355.70        27.94 o                         
   0   7   9          1.01        -20.52        30.09 o                         
   1   7   9         24.95         19.48        23.46 o                         
  -7   8   9          1.59        -16.89        16.89 o                         
  -6   8   9         99.64         80.81        15.05 o                         
  -5   8   9         60.26         57.95        12.88 o                         
  -4   8   9          4.70        -15.42        15.42 o                         
  -3   8   9          1.88         -4.81        12.55 o                         
  -2   8   9         62.13         55.84        15.99 o                         
  -1   8   9         14.82          8.75        25.55 o                         
   0   8   9          1.19         16.89        18.14 o                         
   1   8   9         29.87         48.23        32.22 o                         
  -7   9   9         23.31          1.40        20.86 o                         
  -6   9   9         15.94         -8.34        15.63 o                         
  -5   9   9         32.97         25.14        12.61 o                         
  -4   9   9        186.27        190.36        15.29 o                         
  -3   9   9        201.68        202.51        34.99 o                         
  -2   9   9         46.05         31.61        20.50 o                         
  -1   9   9        311.44        307.86        19.43 o                         
   0   9   9         12.18          7.01        27.43 o                         
   1   9   9        243.37        250.76        36.07 o                         
  -7  10   9          0.19          3.51        21.58 o                         
  -6  10   9          7.84         -3.92        26.22 o                         
  -5  10   9         68.55         57.27        15.85 o                         
  -4  10   9         40.16         26.35        16.51 o                         
  -3  10   9          0.45        -13.92        16.70 o                         
  -2  10   9          0.46        -15.91        15.91 o                         
  -1  10   9         14.26         10.92        22.29 o                         
   0  10   9         74.84         69.71        22.43 o                         
  -6  11   9          6.50         15.01        26.27 o                         
  -5  11   9         10.98        -16.88        16.88 o                         
  -4  11   9        176.18        177.00        17.72 o                         
  -3  11   9        355.29        333.49        30.68 o                         
  -2  11   9          2.49        -10.06        18.65 o                         
  -1  11   9          7.24         -3.54        17.84 o                         
   0  11   9          7.12         48.87        25.85 o                         
  -6  12   9         73.81         44.97        31.73 o                         
  -5  12   9         19.87          9.49        16.23 o                         
  -4  12   9         32.10         15.77        15.16 o                         
  -3  12   9        109.04        149.25        19.64 o                         
  -2  12   9        353.65        370.65        22.95 o                         
  -1  12   9          0.69         -0.09        18.25 o                         
   0  12   9         22.76         18.42        27.43 o                         
  -6  13   9         27.43          9.61        22.44 o                         
  -5  13   9          1.95        -17.71        17.71 o                         
  -4  13   9         39.04         -5.81        23.23 o                         
  -3  13   9         57.99         25.18        18.41 o                         
  -2  13   9         81.91         87.97        31.28 o                         
  -1  13   9         22.50         15.45        18.47 o                         
   0  13   9          0.01         -8.47        28.62 o                         
  -6  14   9         32.96         10.92        20.02 o                         
  -5  14   9         43.03         46.15        25.36 o                         
  -4  14   9         51.39         -4.36        36.07 o                         
  -3  14   9         50.91         62.29        18.92 o                         
  -2  14   9        449.90        413.29        34.16 o                         
  -1  14   9          0.63        -18.90        18.90 o                         
   0  14   9         53.15         56.27        28.06 o                         
  -5  15   9         50.40          7.26        26.27 o                         
  -4  15   9         22.66        -16.51        17.62 o                         
  -3  15   9         30.66         27.98        38.02 o                         
  -2  15   9          1.68          6.52        20.13 o                         
  -1  15   9          2.41          9.11        21.19 o                         
  -5  16   9          2.86        -20.19        20.19 o                         
  -4  16   9        117.63         39.93        28.77 o                         
  -3  16   9          0.13         15.35        24.99 o                         
  -2  16   9         41.05         38.40        26.68 o                         
  -1  16   9          0.81        -14.39        33.34 o                         
  -5  17   9         51.84         30.91        35.88 o                         
  -4  17   9        111.60         95.51        37.70 o                         
  -3  17   9        274.42        305.16        57.48 o                         
  -2  17   9          4.34        -11.38        26.88 o                         
  -4  18   9          9.93         14.14        22.67 o                         
  -3  18   9          4.82          4.51        24.35 o                         
  -2  18   9         44.02          8.10        33.44 o                         
  -5   0  10          3.29        -24.57        24.57 o                         
  -4   0  10        169.19        195.69        28.47 o                         
  -3   0  10          1.65         19.37        23.83 o                         
  -2   0  10         31.30         68.32        48.47 o                         
  -5   1  10          2.72        -20.55        20.55 o                         
  -4   1  10         10.31         21.48        21.51 o                         
  -3   1  10         82.22         62.59        31.36 o                         
  -2   1  10         31.33         -3.98        39.88 o                         
  -5   2  10         30.44        -12.67        20.47 o                         
  -4   2  10        110.45        114.62        17.81 o                         
  -3   2  10          1.76         -4.79        16.01 o                         
  -2   2  10         10.65        -12.73        15.94 o                         
  -5   3  10          3.58        -18.54        18.54 o                         
  -4   3  10         11.87        -19.26        25.18 o                         
  -3   3  10        353.28        344.96        52.32 o                         
  -2   3  10        141.33        118.43        21.40 o                         
  -5   4  10          3.63        -18.48        19.05 o                         
  -4   4  10          0.52        -20.52        20.52 o                         
  -3   4  10          0.23         11.95        43.76 o                         
  -2   4  10          7.37        -10.15        22.19 o                         
  -5   5  10         59.14         60.62        23.81 o                         
  -4   5  10         29.08         -7.59        16.36 o                         
  -3   5  10        172.33        173.08        23.84 o                         
  -2   5  10         82.15        160.34        41.34 o                         
  -5   6  10          0.64        -17.80        17.80 o                         
  -4   6  10        122.90         93.34        65.27 o                         
  -3   6  10        112.99         91.73        18.36 o                         
  -2   6  10         14.93         14.15        25.25 o                         
  -4   7  10         27.23         14.04        23.84 o                         
  -3   7  10          0.99        -30.43        30.43 o                         
  -2   7  10          4.69         -7.81        28.15 o                         
  -4   8  10        135.81         90.37        41.00 o                         
  -3   8  10        115.02         68.43        29.20 o                         
  -4   9  10         70.79         66.81        52.75 o                         
  -3   9  10         41.85          6.67        55.19 o                         
                                                                                
